# Supplementary material for: Proteomics Reveals an Increase in the Abundance of Glycolytic and Ethanolic Fermentation Enzymes in Developing Sugarcane Culms During Sucrose Accumulation
Source: Front Plant Sci. 2021 Sep 30;12:716964. doi: 10.3389/fpls.2021.716964 (PMC8515036; doi:10.3389/fpls.2021.716964)
Supplement: Supplementary Figure 1 — Functional classification of differentially accumulated proteins identified by the PLGS 2.5.1 Software, for (I5) and (I9), analyzed at 4M (A), 7M (B) and after the drought stress at 10M (C), classified according to their differential GoTerm distribution of the Fisher's Exact Test, with FDR < 0.05 and p < 0.01 reduced to the most specific term. Percentage of total reference (I5–red) and tested (I9–blue) protein sequences. [file Data_Sheet_1.zip › Suppl_Table_1.xlsx]

## Sheet: Plan1
Accession	Expression Analysis 4M (I9/I5)-PLGS	PLGS	PLGS	PLGS	Log(e) I9:I5	PLGS
http://sucest-fun.org/	Protein Description	Score	I9:I5	Log(e) I9:I5	StdDev	P-value
SCSBAD1050C06	1 aminocyclopropane 1 carboxylate oxidase 1	488.07	4MI5	-	-	4MI5
SCJLLR1054A06	1 aminocyclopropane 1 carboxylate oxidase 1	971.91	4MI5	-	-	4MI5
SCQSLB1052F09	10 deacetylbaccatin iii 10 o acetyltransferase	3355.59	3.25437	1.18	0.15	1
SCCCAM1C04B04	10 kda chaperonin	1354.16	4MI5	-	-	4MI5
SCCCCL4013D09	12 oxo phytodienoic acid reductase	917.4	3.6693	1.3	0.15	1
SCCCLR1048F12	14 3 3 protein	28577.8	2.4596	0.9	0.06	1
SCCCRZ1001D02	14 3 3 protein	61659	1.78604	0.58	0.03	1
SCCCCL4011G09	14 3 3 protein a	19402.8	4.85496	1.58	0.07	1
SCCCLR1022D05	14 3 3 protein gf14 6	58450.1	2.43513	0.89	0.04	1
SCJLLR1033F07	2 cys peroxiredoxin bas1	9743.21	1.15027	0.14	0.1	1
SCCCCL3001G11.b	2 dehydro 3 deoxyphosphooctonate aldolase	8087.72	2.24791	0.81	0.11	1
SCCCRZ2001A04	2 hydroxy 3 oxopropionate reductase	3013.24	1.80399	0.59	0.08	1
SCMCRT2087D10	2 isopropylmalate synthase b	1086.25	4MI5	-	-	4MI5
SCCCCL4011B08	2 isopropylmalate synthase b	4051.74	2.36316	0.86	0.11	1
SCJLLR1106F03	20 kda chloroplastidial protein	697.52	4MI5	-	-	4MI5
SCCCLR1C03B07	23 kda polypeptide of photosystem ii	35287.6	5.15517	1.64	0.14	1
SCVPLB1016G02	24 methylenesterol c methyltransferase 2	819.8	4MI5	-	-	4MI5
SCQGHR1013C08	26s protease regulatory subunit 4	1461.59	4MI5	-	-	4MI5
SCSGAM1095C10	26s protease regulatory subunit 4 homolog	3440.7	2.07508	0.73	0.15	1
SCCCCL3080B05	26s protease regulatory subunit 6a	8472.93	1.93479	0.66	0.09	1
SCCCLR1077D09	26s protease regulatory subunit 6b	5493.17	2.4109	0.88	0.1	1
SCCCLR1C07H11	26s protease regulatory subunit 6b homolog	6321.35	4MI9	-	-	4MI9
SCCCLR1065G03	26s protease regulatory subunit 7	3500.6	2.69123	0.99	0.08	1
SCCCLR1C04H06	26s proteasome non atpase regulatory subunit 1	373.32	4MI5	-	-	4MI5
SCCCCL3140G05	26s proteasome non atpase regulatory subunit 11	1655.6	3.70617	1.31	0.15	1
SCEZLR1052D02	26s proteasome non atpase regulatory subunit 11	950.84	2.66446	0.98	0.15	1
SCCCRZ1004C09	26s proteasome non atpase regulatory subunit 13	4950.29	1.44773	0.37	0.12	1
SCCCRZ1C02B12	26s proteasome non atpase regulatory subunit 13	4219.6	1.2214	0.2	0.16	0.98
SCCCLR1048F08	26s proteasome non atpase regulatory subunit 14	3163.31	0.818731	-0.2	0.11	0
SCCCLR1048G11	26s proteasome non atpase regulatory subunit 3	485.35	3.93535	1.37	0.2	1
SCQGLR1019H01	26s proteasome non atpase regulatory subunit 4	9268.88	3.93535	1.37	0.11	1
SCCCCL4002H01	26s proteasome non atpase regulatory subunit 4	8693.6	2.94468	1.08	0.12	1
SCEQRT1033F03	26s proteasome non atpase regulatory subunit 6	810.24	1.47698	0.39	0.19	1
SCQGLR1062E09	26s proteasome non atpase regulatory subunit 8	7382.14	0.726149	-0.32	0.12	0
SCCCLR1022E06	26s proteasome regulatory particle triple a atpase subunit4	8756.63	2.50929	0.92	0.1	1
SCVPLR1049F01	26s proteasome regulatory particle triple a atpase subunit5a	8411.13	4MI5	-	-	4MI5
SCEZLB1010G08	26s proteasome regulatory particle triple a atpase subunit6	11673.5	4MI5	-	-	4MI5
SCCCCL4005D12	26s proteasome regulatory subunit	3327.65	5.98945	1.79	0.19	1
SCEZRZ1015F05	26s proteasome regulatory subunit s2	4567.97	2.2034	0.79	0.18	1
SCEQRT1031A11	27 kda vesicle associated membrane protein	1400.73	4.48169	1.5	0.48	1
SCEZRZ1016G07	2'-deoxymugineic-acid 2'-dioxygenase	1876.35	4MI5	-	-	4MI5
SCCCLR1065E09	3 dehydroquinate synthase	2165.3	0.625002	-0.47	0.23	0
SCJLLR1011H09	3 deoxy d arabino heptulosonate 7 phosphate synthase	3177.43	0.794534	-0.23	0.23	0
SCEZHR1048F05	3 hydroxyisobutyryl coenzyme a hydrolase	427.28	4MI5	-	-	4MI5
SCCCCL3080E11	3 hydroxyisobutyryl coenzyme a hydrolase	613.37	3.28708	1.19	0.17	1
SCCCRZ1003F06	3 isopropylmalate dehydratase large subunit	2495.75	0.414783	-0.88	0.19	0
SCCCRZ2004B10	3 isopropylmalate dehydrogenase	3518.51	2.4596	0.9	0.2	1
SCSGLR1045F04	3 isopropylmalate dehydrogenase 2	1954.55	2.15977		0.15	1
SCEQLR1050G11	3 ketoacyl thiolase peroxisomal precursor	1022.27	4MI5	-	-	4MI5
SCCCLR1C05G02	3 ketoacyl thiolase peroxisomal precursor	1359.08	2.31637	0.84	0.12	1
SCMCST1054G01	3 mercaptopyruvate sulfurtransferase isoform 2	755.05	4MI5	-	-	4MI5
SCJFRZ1005C03	3 n debenzoyl 2 deoxytaxol n benzoyltransferase	2636.99	3.42123	1.23	0.09	1
SCEQLR1007G01	3 n debenzoyl 2 deoxytaxol n benzoyltransferase	3881.18	2.63794	0.97	0.08	1
SCJFRT2054E01	3 n debenzoyl 2 deoxytaxol n benzoyltransferase	1540.51	7.92482	2.07	0.12	1
SCUTLR2008B04	3 oxoacyl synthase i	3512.75	3.74342	1.32	0.09	1
SCCCCL3002A03.b	4 coumarate CoA-ligase	582.56	8.84631	2.18	0.26	1
SCAGLR2026C06	4 methyl 5 b hydroxyethyl thiazol monophosphate biosynthesis enzyme	1978.79	3.59664	1.28	0.12	1
SCEZLB1009E10	40s ribosomal protein	12710.1	1.53726	0.43	0.11	1
SCMCST1051E11	40s ribosomal protein s10	7199.58	4MI5	-	-	4MI5
SCCCLR2C01F11	40s ribosomal protein s10	12368.5	2.63794	0.97	0.11	1
SCAGLR1021C06	40s ribosomal protein s11	5685.03	4MI5	-	-	4MI5
SCVPLB1020H01	40s ribosomal protein s11	4491.38	5.98945	1.79	0.12	1
SCEQLR1091B11	40s ribosomal protein s12	35577.9	4.80665	1.57	0.1	1
SCCCLR1024D10	40s ribosomal protein s13	6217.72	2.71828	1	0.13	1
SCCCRT2002B03	40s ribosomal protein s14	10082.5	4MI5	-	-	4MI5
SCCCLR1C03A02	40s ribosomal protein s14	37720.2	0.895834	-0.11	0.11	0.05
SCCCLR1079G05	40s ribosomal protein s15	22069.9	0.860708	-0.15	0.1	0.01
SCMCST1058E10	40s ribosomal protein s15a	5117.66	0.486752	-0.72	0.11	0
SCCCLR2002A05	40s ribosomal protein s16	1632.63	1.69893	0.53	0.15	1
SCRLFL1011G08	40s ribosomal protein s17 4	23480	1.50682	0.41	0.16	1
SCSFSD1064G07	40s ribosomal protein s17 4	16756	0.66365	-0.41	0.16	0
SCCCLR1001H01	40s ribosomal protein s18	3552.3	4MI9	-	-	4MI9
SCEPRZ1009G03	40s ribosomal protein s2	12091.9	1.19722	0.18	0.23	0.97
SCCCCL3080D07	40s ribosomal protein s20	2749.96	4MI5	-	-	4MI5
SCCCLR2001F07	40s ribosomal protein s20	24944.8	2.4596	0.9	0.06	1
SCJLLR1054C12	40s ribosomal protein s24	6559.27	8.67114	2.16	0.1	1
SCBGLR1117A11	40s ribosomal protein s25 1	3691.15	4MI9	-	-	4MI9
SCCCLR2C02E06	40s ribosomal protein s26	1762.23	4MI5	-	-	4MI5
SCEPRZ1010A10	40s ribosomal protein s27a	21161.7	4MI5	-	-	4MI5
SCCCCL3001F09	40s ribosomal protein s3	29849.3	1.46228	0.38	0.07	1
SCSFST3074H02	40s ribosomal protein s3a	3966.59	4MI5	-	-	4MI5
SCCCLR2001F09	40s ribosomal protein s3a	6137.64	1.97388	0.68	0.1	1
SCCCCL3080E05	40s ribosomal protein s4	6824.43	4.57223	1.52	0.12	1
SCJFRZ2033C02	40s ribosomal protein s4	5794.1	4.52673	1.51	0.15	1
SCRFLR2038B04	40s ribosomal protein s5	5528.49	4MI9	-	-	4MI9
SCCCCL3001E09.b	40s ribosomal protein s5	34979.8	1.93479	0.66	0.06	1
SCVPLR2005E09	40s ribosomal protein s7	10707.9	2.09594	0.74	0.1	1
SCCCLR1048F11	40s ribosomal protein s8	12203.4	3.09566	1.13	0.07	1
SCBFLR1083F02	40s ribosomal protein s9	1964.12	4MI5	-	-	4MI5
SCCCLR2002C01	40s ribosomal protein s9	3393.74	4.90375	1.59	0.15	1
SCSGLR1045A06	40s ribosomal protein sa	4724.16	4MI5	-	-	4MI5
SCCCLB1003B08	5 enolpyruvylshikimate 3 phosphate	3819.36	1.69893	0.53	0.19	1
SCCCRZ2C03A09	5 methyltetrahydropteroyltriglutamate homocysteine	57080.6	2.01375	0.7	0.03	1
SCCCCL4015F02	5 methyltetrahydropteroyltriglutamate homocysteine	25107.7	1.59999	0.47	0.03	1
SCJFHR1031E10	50s ribosomal protein 12 1	1784.08	4MI5	-	-	4MI5
SCCCLR2C01D10	6 phosphofructokinase 3	625.89	4MI5	-	-	4MI5
SCMCST1049F11	6 phosphogluconate dehydrogenase isoenzyme a	5210.63	4.30596	1.46	0.12	1
SCQSLR1040E09	6 phosphogluconate dehydrogenase2	12099.4	6.35982	1.85	0.04	1
SCCCLB1003D03	60 ribosomal protein 14	7556	4MI5	-	-	4MI5
SCACLR1036B11	60s acidic ribosomal protein p0	19580.9	1.58407	0.46	0.06	1
SCRLFL4108D12	60s acidic ribosomal protein p1	17205.5	3.18993	1.16	1.05	1
SCCCHR1003C05	60s acidic ribosomal protein p2a	20543.7	1.71601	0.54	0.12	1
SCRFLR1012C07	60s ribosomal protein	3178.03	3.70617	1.31	0.11	1
SCBFRZ2016G12	60s ribosomal protein 10 3	5806.02	1.59999	0.47	0.07	1
SCCCLR1C05G05	60s ribosomal protein 10a 1	6123.59	3.22199	1.17	0.08	1
SCCCRZ2001F06	60s ribosomal protein 11 1	4299.13	4MI9	-	-	4MI9
SCAGLR1021E04	60s ribosomal protein 12	12249.7	4MI9	-	-	4MI9
SCACLR2014B04	60s ribosomal protein 12	12513.7	2.63794	0.97	0.1	1
SCBGLR1120F10	60s ribosomal protein 17	4036.03	4MI5	-	-	4MI5
SCJFRZ2015G01	60s ribosomal protein 18	10464.3	2.01375	0.7	0.1	1
SCJFLR1013D01	60s ribosomal protein 18a	1542.25	3.28708	1.19	0.15	1
SCCCLR2004E06	60s ribosomal protein 2	2698.82	4.09596	1.41	0.1	1
SCQGAM1045C11	60s ribosomal protein 22 2	13967.9	4MI5	-	-	4MI5
SCCCLR1C02E07	60s ribosomal protein 22 2	22395.5	2.24791	0.81	0.07	1
SCBGFL5081F09	60s ribosomal protein 23a	5796.35	1.66529	0.51	0.09	1
SCBGLR1023G09	60s ribosomal protein 27	841.38	3.25437	1.18	0.15	1
SCAGLR2033D11	60s ribosomal protein 3	700.88	4MI9	-	-	4MI9
SCCCLR1072G10	60s ribosomal protein 30	4672.84	1.85893	0.62	0.17	1
SCJLLR1107B04	60s ribosomal protein 31	3123.36	4MI9	-	-	4MI9
SCCCLR1C05E12	60s ribosomal protein 32	11004.8	4MI5	-	-	4MI5
SCCCLR1C07F11	60s ribosomal protein 32	10714.3	2.58571	0.95	0.08	1
SCCCRZ1001C08	60s ribosomal protein 4	14339.6	2.117	0.75	0.07	1
SCCCLR1048A09	60s ribosomal protein 5 1	2112.24	3.42123	1.23	0.16	1
SCEQLR1091D05	60s ribosomal protein 5 1	7347.16	1.46228	0.38	0.16	1
SCEQLB1063E01	60s ribosomal protein 6	9183.92	2.53451	0.93	0.1	1
SCCCCL3080C04	60s ribosomal protein 6 isoform 1	9794.92	3.12677	1.14	0.17	1
SCCCLR1C10E12	60s ribosomal protein 7 1	3464.52	2.36316	0.86	0.11	1
SCCCLR2002E05	60s ribosomal protein 7 2	17998.8	2.6117	0.96	0.04	1
SCVPLR1028C12	60s ribosomal protein 7a	1956.82	4.80665	1.57	0.12	1
SCCCLR1069A12	60s ribosomal protein 9	951.29	1.29693	0.26	0.25	0.98
SCEPRZ1010G06	6-phosphogluconolactonase	7098.97	1.56831	0.45	0.05	1
SCAGLR1043F02	70 kda heat shock protein	42154.6	3.38719	1.22	0.04	1
SCCCLR2C02F10	a chain complex of hsp90 n terminal and sgt1 cs domain	10491.3	4MI9	-	-	4MI9
SCMCCL6049H03	a chain complex of hsp90 n terminal and sgt1 cs domain	18664.8	1.84043	0.61	0.07	1
SCCCLB1004E10	a chain crystal structure of the sorghum bicolor dhurrinase 1	11593.5	4MI5	-	-	4MI5
SCEQRT1030A09	aba stimulation map kinase	826.47	5.15517	1.64	0.21	1
SCSFRT2068D12	abscisic stress ripening related protein 2	12515.7	4.57223	1.52	0.05	1
SCCCRT2004B11	abscisic stress ripening related protein 3	37835.3	2.13828	0.76	0.06	1
SCQGLR1062G12	ac026815 7 rna binding protein	1320.24	4MI5	-	-	4MI5
SCBFLR1083G01	ac034258 17 thiolase	1130.7	4MI5	-	-	4MI5
SCJFRZ1006A12	ac077693 26 pyruvate kinase	2250.81	4MI5	-	-	4MI5
SCQGLR1019B10	ac077693 3 eukaryotic initiation factor subunit	1316.56	0.386741	-0.95	0.25	0
SCAGLR1021D07	acetohydroxyacid synthase	788.92	4MI5	-	-	4MI5
SCQGLB1038F04	acetolactate synthase amino acid binding protein	847.02	4MI5	-	-	4MI5
SCACLR2022B01	acetyl-CoA acetyltransferase cytosolic	7089.87	4MI5	-	-	4MI5
SCEZLR1031A11	acetyl-CoA acetyltransferase cytosolic	7565.1	0.606531	-0.5	0.21	0
SCEQLR1029D10	acetyl-CoA carboxylase	716.85	4MI5	-	-	4MI5
SCQGRT1040D06	acetyl-CoA synthetase	490.84	4MI5	-	-	4MI5
SCJLRZ1021D03	acetyl-CoA synthetase	1358.26	1.37713	0.32	0.25	0.99
SCJFHR1034E09	acetylornithine deacetylase	5044.88	5.64065	1.73	0.2	1
SCCCRZ1004G02	acetylornithine deacetylase	5282.51	3.78104	1.33	0.12	1
SCSFFL4017B02	acid phosphatase	887.82	4MI5	-	-	4MI5
SCEQRT1033D01	acid phosphatase	13326	1.47698	0.39	0.15	1
SCBGLR1023C09	acidic ribosomal protein p2a 2	4547.75	4MI5	-	-	4MI5
SCCCLR1022C06	acireductone dioxygenase	1274.84	4MI5	-	-	4MI5
SCCCCL3001B09.b	aconitate hydratase 1	5159.89	3.35348	1.21	0.16	1
SCCCCL3001A05	aconitate hydratase cytoplasmic	46407.9	1.95424	0.67	0.07	1
SCJFRZ1005G06	aconitate hydratase cytoplasmic	17898.4	2.03399	0.71	0.04	1
SCCCLR1065F02	aconitate hydratase cytoplasmic	25772.4	1.80399	0.59	0.1	1
SCJFRZ3C04G04.b	aconitate hydratase cytoplasmic	42040.7	1.71601	0.54	0.06	1
SCCCLR1C02B02	aconitate hydratase cytoplasmic	44932.9	1.44773	0.37	0.12	1
SCCCLR1C07F01	act domain containing protein	997.25	4.09596	1.41	0.28	1
SCCCLR1069D05	actin	91135	4MI5	-	-	4MI5
SCBFLR1039B12	actin	90219.8	2.71828	1	0.03	1
SCRFLR1012H05	actin 1	86290.8	2.29332	0.83	0.02	1
SCEZLR1009B09	actin 1	7088.3	5.20698	1.65	0.09	1
SCQSLR1018C05	actin 2	91765.5	2.22554	0.8	0.05	1
SCCCRZ1002G03	actin 3	43786.3	4.0552	1.4	0.03	1
SCEZLB1012H08	actin 6a	594.66	2.7456	1.01	0.62	1
SCCCLR1076G12	actin 7	23255.6	4MI9	-	-	4MI9
SCBGLR1095G03	actin depolymerizing factor 3	68871.1	4MI5	-	-	4MI5
SCCCLR1001F01	actin depolymerizing factor 3	60869.7	1.24608	0.22	0.06	1
SCACLR1057G08	activator of 90 kda heat shock protein atpase	1363.9	4MI5	-	-	4MI5
SCJLLR1033H09	acyl protein thioesterase 2	2930.59	4MI5	-	-	4MI5
SCJLLR1011B02	acyl-[acyl-carrier-protein] desaturase	1448.29	4MI5	-	-	4MI5
SCJLLR1011F11	acyl-CoA oxidase	841.76	2.2034	0.79	0.19	1
SCBGLR1096F04	acyl-CoA-binding protein	12243.9	4MI5	-	-	4MI5
SCQSRT1034F12	acyl-CoA-binding protein	940.81	4MI5	-	-	4MI5
SCEQLR1007C02	adapter related protein complex 1 beta 1	1504.84	1.85893	0.62	0.1	1
SCBGFL4048E07	adaptin n terminal	6844.35	4MI5	-	-	4MI5
SCEZSB1090E08	adenine nucleotide translocator	645.55	4MI9	-	-	4MI9
SCCCCL4002E08	adenine phosphoribosyltransferase 1	17893.8	2.29332	0.83	0.06	1
SCRLFL3004F11.b	adenosine kinase	21374.1	4MI9	-	-	4MI9
SCCCLB1004H08	adenosine kinase	40026.6	2.85765	1.05	0.04	1
SCCCLR1C04E01	adenosylhomocysteinase	27246.3	3.6693	1.3	0.04	1
SCJFST1011E01	adenylate kinase	1184.16	4MI5	-	-	4MI5
SCCCLR1024H08	adenylate kinase	3862.18	1.64872	0.5	0.11	1
SCJFRZ2026E06	adenylosuccinate synthetase chloroplastidial	1444.34	4.39295	1.48	0.19	1
SCQSST1036B01	adenylyl sulfate kinase	607.67	4MI5	-	-	4MI5
SCCCLR1066D10	adp ribosylation factor 1 related protein	28399.5	4MI5	-	-	4MI5
SCAGLR2018G11	adp ribosylation factor 1 related protein	31550.7	0.511709	-0.67	0.09	0
SCCCCL4009G05	adp ribosylation factor 3 related protein	582.13	4MI5	-	-	4MI5
SCCCLR1C02H11	adp ribosylation factor related protein	28586.5	4MI5	-	-	4MI5
SCCCLR1C01B04	adp ribosylation factor related protein 8a	1366.37	1.49182	0.4	0.21	1
SCEZRZ1014B04	af083256 1small gtp binding protein rab2	1956.94	5.10387	1.63	0.17	1
SCCCLR1048A07	af083327 1101 kda heat shock protein	2786.86	4MI9	-	-	4MI9
SCEPAM1022B11	af187063 1ump cmp kinase b	3569.73	4MI5	-	-	4MI5
SCQSLB1052B05	af218356 1vacuolar h atpase catalytic subunit	6334.38	4MI9	-	-	4MI9
SCCCCL4009H11	af236369 1 prohibitin	540.7	1.49182	0.4	0.09	1
SCCCRT1001E01	af271894 1 lipoxygenase	2631.61	2.66446	0.98	0.1	1
SCJFRT1007H07	af271894 1 lipoxygenase	4520.83	1.44773	0.37	0.15	1
SCSGRT2066H06	af444195 1 malate dehydrogenase	27507	4MI5	-	-	4MI5
SCJLRZ1024A04	af465643 1 lipoxygenase	463.66	4MI5	-	-	4MI5
SCCCCL7C03C05	af467541 1 aldehyde dehydrogenase mis1	956.3	4MI5	-	-	4MI5
SCJFRZ1006B05	af467541 1 aldehyde dehydrogenase mis1	3189.15	4MI5	-	-	4MI5
SCJFRT1008E10	af486280 1 cytosolic 6 phosphogluconate dehydrogenase	8682.26	3.81904	1.34	0.08	1
SCRLFL4029F06	af527616 1nucleasome chromatin assembly factor d protein nfd101	5764.77	4MI5	-	-	4MI5
SCCCCL3002A09.b	alanine aminotransferase	838.27	2.48432	0.91	0.17	1
SCCCLR1024G01	alanyl trna synthetase	3790.38	1.75067	0.56	0.11	1
SCCCLR2001H05	alcohol dehydrogenase 1	15234.5	5.00281	1.61	0.08	1
SCCCST2003C12	alcohol dehydrogenase 1	7945.42	3.12677	1.14	0.08	1
SCCCCL4006H08	alcohol dehydrogenase 2	1227.63	24.0468	3.18	0.24	1
SCCCLR1066H09	alcohol dehydrogenase class 3	5953.54	1.39097	0.33	0.15	1
SCSFRT2068E07	alcohol dehydrogenase family 2	5189.73	4MI9	-	-	4MI9
SCCCLR1C06D07	aldehyde dehydrogenase family 2 member c4	463.78	4MI5	-	-	4MI5
SCAGFL1094D05	aldose 1 epimerase	1400.64	4MI5	-	-	4MI5
SCEZRZ1016F10	aldose reductase	948.86	4MI5	-	-	4MI5
SCCCLR2004B02	aldose reductase	3365.68	2.66446	0.98	0.08	1
SCSFRT2070C10	alg2 interacting protein x	190.3	4MI9	-	-	4MI9
SCRLLR1038C12	allene oxide cyclase 4	1011.71	9.20733	2.22	0.22	1
SCCCLR1001B04	alpha 1 subunit of 20s proteasome	9895.45	2.22554	0.8	0.09	1
SCBGLR1002F11	alpha 3 subunit of 20s proteasome	6929.9	1.19722	0.18	0.15	0.97
SCRFLR1012F02	alpha glucan protein synthase	4489.94	1.44773	0.37	0.1	1
SCAGLR1021B05	alpha glucan protein synthase	30595.8	0.802519	-0.22	0.05	0
SCMCLR1123A09	alpha soluble nsf attachment protein	16684.7	2.33965	0.85	0.12	1
SCCCRZ2C01E11	amino acid hydrolase ilr1 flags precursor	2255.88	2.31637	0.84	0.12	1
SCQGLR2032D01	aminoacylase 1 precursor	819.71	4MI5	-	-	4MI5
SCCCRZ1003D03	aminoacylase 1 precursor	1112.18	2.07508	0.73	0.4	1
SCJLRT1016F11	aminomethyltransferase	1539.66	4MI9	-	-	4MI9
SCCCRZ2003A07	aminopeptidase m	812.69	1.97388	0.68	0.13	1
SCJFRT2059C12	aminotransferase	2183.97	2.80107	1.03	0.15	1
SCCCRT1004F06	aminotransferase y4ub	2589.3	4MI5	-	-	4MI5
SCRFLB1053B01	ankyrin repeat domain containing protein	2768.97	1.82212	0.6	0.1	1
SCSFLR2009H11	ankyrin repeat domain containing protein 2	3825.52	3.45561	1.24	0.19	1
SCJFRZ2025G07	ankyrin repeat domain containing protein 2	4571.57	2.38691	0.87	0.1	1
SCCCRZ1001E11	ankyrin repeat domain containing protein 2	3085.02	2.24791	0.81	0.11	1
SCJFLR1073D07	annexin d3	1578.97	4.4371	1.49	0.22	1
SCJFRZ2015C05	annexin d4	5071.44	8.24824	2.11	0.07	1
SCEZLB1010C01	annexin d4	4900.61	8.24824	2.11	0.13	1
SCCCLR2C03F11	annexin p33	31066.8	1.29693	0.26	0.2	1
SCCCRZ2004A11	annexin p33	29013.1	1.17351	0.16	0.08	1
SCSBST3098G08	annexin p35	12239.5	1.09417	0.09	0.07	1
SCSGAD1006B03	anthocyanidin 3 o glucosyltransferase	1851.49	4MI5	-	-	4MI5
SCSBSB1053F08	anthranilate phosphoribosyltransferase	1853.55	4MI5	-	-	4MI5
SCCCLR1068E01	ap 1 complex subunit sigma 2 related protein	1512.41	4MI5	-	-	4MI5
SCAGLR2033B02	ap 2 complex subunit related protein	641.77	4MI5	-	-	4MI5
SCCCLR1C07G09	apospory associated protein c	3680.49	1.89648	0.64	0.35	1
SCSGRT2066C02	apx1 cytosolic ascorbate peroxidase	22331.8	3.38719	1.22	0.03	1
SCRURT3064F04	apx1 cytosolic ascorbate peroxidase	31525.6	3.35348	1.21	0.03	1
SCEQRT1025E05	apx2 cytosolic ascorbate peroxidase	42892.4	3.59664	1.28	0.05	1
SCAGLR1043C02	apx2 cytosolic ascorbate peroxidase	53276.4	1.56831	0.45	0.05	1
SCCCLR1001E03	apx4 peroxisomal ascorbate peroxidase	1652.43	4MI5	-	-	4MI5
SCAGLR2033E03	aquaporin pip1 2	18374.3	1.19722	0.18	0.16	1
SCCCST3001H12	aquaporin pip2 1	2424.25	4MI5	-	-	4MI5
SCCCCL3001E12.b	arabinogalactan protein	799.43	1.55271	0.44	0.21	1
SCCCRZ2001A11	arginine serine rich splicing factor	766.08	4MI5	-	-	4MI5
SCAGLR1021F12	argininosuccinate synthase	2437.52	1.47698	0.39	0.09	1
SCEQRT2099G01	ascorbate peroxidase chloroplastidial isoform 1	3841.19	3.74342	1.32	0.15	1
SCJFLR1035C02	asparagine synthetase	616.64	4MI5	-	-	4MI5
SCCCRZ1C01B05	asparagine synthetase	1726.2	4MI5	-	-	4MI5
SCCCLR1048G01	asparaginyl trna cytoplasmic 3	3154.67	2.29332	0.83	0.08	1
SCCCST3006H01	asparate aminotransferase	633.64	4MI5	-	-	4MI5
SCCCFL8002D09	aspartate aminotransferase	5022.52	4MI5	-	-	4MI5
SCJLLR1011C10	aspartate aminotransferase	6823.09	3.74342	1.32	0.1	1
SCQSLR1090G03	aspartate aminotransferase	2395.62	3.56085	1.27	0.18	1
SCJFRZ2027C07	aspartic proteinase	10524.2	0.618783	-0.48	0.09	0
SCRLRZ3042B09	aspartic proteinase nepenthesin 1	3404.02	4MI5	-	-	4MI5
SCQGSB1083B11	aspartic proteinase nepenthesin 1 precursor	4889.42	4MI5	-	-	4MI5
SCVPLR2012E01	aspartic proteinase nepenthesin 1 precursor	6200.32	4MI5	-	-	4MI5
SCBGLR1117C04	aspartyl trna synthetase	1364.08	2.88637	1.06	0.14	1
SCCCCL4010H08	atp adp carrier protein	911.51	4MI5	-	-	4MI5
SCMCAM2082D06	atp citrate synthase	7087.79	4MI5	-	-	4MI5
SCEZRZ1016E12	atp citrate synthase	9828.81	4MI5	-	-	4MI5
SCVPLR2012F11	atp citrate synthase	12165.5	1.93479	0.66	0.08	1
SCCCLR1C06C11	atp citrate synthase beta chain	10535.2	2.82922	1.04	0.06	1
SCMCST3167F07	atp dependent protease proteolytic subunit chloroplastidial	890.22	4MI5	-	-	4MI5
SCRLLR1038E12	atp phosphoribosyltransferase family	953.88	4MI5	-	-	4MI5
SCACSD2014C10	atp synthase b chain	2528.78	4MI9	-	-	4MI9
SCCCRZ2002G01	atp synthase beta chain	37045.8	2.24791	0.81	0.03	1
SCCCRZ2001D06	atp synthase beta chain	42767.1	2.22554	0.8	0.02	1
SCSGAD1009E08.b	atp synthase delta chain	5202.72	2.82922	1.04	0.14	1
SCCCLR1001B07	atp synthase delta chain	2992.39	1.1275	0.12	0.08	0.99
SCJFLR1013C03	atp synthase gamma chain	27329.4	1.36343	0.31	0.07	1
SCVPRT2077G09	atp synthase subunit mitochondrial isoform 1	6310.8	2.82922	1.04	0.11	1
SCUTLR2023F04	atpase	1848.57	4MI5	-	-	4MI5
SCCCLB1004B02	atpase subunit 1	41366.4	3.09566	1.13	0.04	1
SCCCRT1001H04	auxin induced protein pcnt115	4481.58	4MI9	-	-	4MI9
SCCCLR2001A06	auxin induced protein pcnt115	3893.41	6.04965	1.8	0.2	1
SCVPRT2074E05	auxin induced protein pcnt115	2046.03	2.85765	1.05	0.11	1
SCCCFL1003H07	auxin induced protein pcnt115	5503.53	1.44773	0.37	0.19	1
SCVPLR2027A05	auxin response factor 30 related protein	644.57	4MI5	-	-	4MI5
SCCCLR1024F10	auxin response factor 9 related protein	166.71	4MI5	-	-	4MI5
SCCCCL3001B10.b	b chain plant glucosidase	13722.8	4MI5	-	-	4MI5
SCCCRT1001G12	bacterial induced peroxidase precursor	13082.8	2.97427	1.09	0.05	1
SCRUHR1074B04	bet v i allergen protein	1534.75	4MI5	-	-	4MI5
SCCCLR1C02B03	beta 5 subunit of 20s proteasome	8799.76	2.18147	0.78	0.11	1
SCRLAM1013H01	beta alanine synthase	754.64	4MI5	-	-	4MI5
SCUTAM2089E05	beta amylase d glucan maltohydrolase	4271.42	1.78604	0.58	0.07	1
SCJLLR1033E07	beta expansin 1a precursor	959.42	4MI5	-	-	4MI5
SCCCCL6004H07	beta galactosidase	1073.9	4MI5	-	-	4MI5
SCJLLR1054B02	beta tubulin 4	74076.9	2.55998	0.94	0.02	1
SCCCRZ1002F11	beta tubulin r2242	52533.3	2.4109	0.88	0.03	1
SCVPLR1049D05	beta tubulin r2242	59925.5	2.4109	0.88	0.02	1
SCJFRZ1006E06	beta tubulin r2242	43821	1.97388	0.68	0.04	1
SCAGFL3025H03	betaine aldehyde dehydrogenase	4657.48	5.81244	1.76	0.12	1
SCJFRZ1007A10	betaine aldehyde dehydrogenase	10695.3	3.22199	1.17	0.07	1
SCCCST2003F12	bifunctional aspartokinase homoserine dehydrogenase	2811.19	1.76827	0.57	0.12	1
SCJFLR1013B03	bisphosphoglycerate independent phosphoglycerate mutase	14992.4	3.38719	1.22	0.05	1
SCEPFL3089C05	blue copper binding protein	1740.08	4MI9	-	-	4MI9
SCBGLR1023A04	blue copper binding protein	3932.24	5.81244	1.76	0.13	1
SCUTST3152F08	blue copper protein precursor	5354.69	4MI9	-	-	4MI9
SCMCCL6050B01	branched chain amino acid aminotransferase	777.32	4MI5	-	-	4MI5
SCVPRZ2039E06	branched chain amino acid aminotransferase chloroplastidial	504.49	4MI9	-	-	4MI9
SCSBRZ3120E12	brassinosteroid biosynthesis related protein	1360.51	4MI5	-	-	4MI5
SCCCLR1068B02	bri1 kd interacting protein 103	454.45	4MI5	-	-	4MI5
SCQGLR1062G10	c 1 methylenetetrahydrofolate dehydrogenase cytoplasmic	2177.03	1.28403	0.25	0.14	1
SCMCRT2085B01	c terminal region family protein	1762.51	8.00447	2.08	0.16	1
SCCCLR1048B04	c2 domain containing protein	1516.57	4.57223	1.52	0.08	1
SCEPRT2044A09	c2 domain containing protein	1194.78	4MI9	-	-	4MI9
SCSGST3118A01.b	caffeic acid 3 O-methyltransferase	20249.3	4MI5	-	-	4MI5
SCRFLR1012F12	caffeic acid 3 O-methyltransferase	50242.3	4.80665	1.57	0.07	1
SCCCLR1079A02	caffeoyl-CoA O-methyltransferase	14945.5	5.25931	1.66	0.08	1
SCJLRT2050C09	caffeoyl-CoA O-methyltransferase	1734.86	3.00417	1.1	0.25	1
SCEPLR1051D05	calcium binding protein	100.93	4MI5	-	-	4MI5
SCEPRZ1009A12	calcium dependent protein isoform 2	1063.92	1.59999	0.47	0.17	1
SCJLLR1011H04	calcium dependent protein kinase 11	453.87	4MI5	-	-	4MI5
SCJLRZ1019A04	calcium dependent protein kinase sk5	974.62	4MI5	-	-	4MI5
SCCCLR1068D06	calcyclin binding protein	685.24	4MI5	-	-	4MI5
SCJLHR1028B09	calmodulin	14649.2	4MI9	-	-	4MI9
SCMCFL5006A05	cap protein	2336.7	4MI5	-	-	4MI5
SCCCCL3004H04.b	carbonyl reductase 1	1443.74	4MI5	-	-	4MI5
SCQGLR1019A07	carrier protein	1505.82	4MI5	-	-	4MI5
SCEPRZ1009H01	catalase isozyme b	9216.75	4.66459	1.54	0.09	1
SCCCCL3080H11	catalase isozyme b	10631.7	2.97427	1.09	0.09	1
SCCCLB1023F09	cathepsin b	959.95	0.802519	-0.22	0.14	0
SCAGLR1043G12	cbs domain protein	16395.7	2.66446	0.98	0.08	1
SCJLLR1101E05	cell death associated protein	3415.79	1.95424	0.67	0.33	1
SCCCLR1072H03	cell death related protein	2041.45	1.80399	0.59	0.27	1
SCJLRT1014B07	cell division protein ftsz homolog 2 chloroplastidial	839.99	4MI5	-	-	4MI5
SCJFHR1033B10	cellular retinaldehyde binding triple function	932.65	4MI5	-	-	4MI5
SCCCLR1C03G09	chalcone flavanone isomerase1	8233.68	1.30996	0.27	0.12	1
SCCCRZ1001F01	chaperone dna j2	6240.36	1.61607	0.48	0.15	1
SCCCRZ1002B09	chaperone dna j2	6303.64	0.516851	-0.66	0.23	0
SCCCLR2002B07	chaperone protein dnaj 10	4499.3	1.58407	0.46	0.09	1
SCQGLR2017D03	chaperone protein dnaj 10	1001.2	1.24608	0.22	0.24	0.95
SCCCRZ2001A01	chaperonin	2716.29	4MI5	-	-	4MI5
SCBGSB1029H10	chaperonin 60 beta precursor	20405.2	0.472367	-0.75	0.3	0
SCSBFL4070A11	chaperonin cpn60 mitochondrial	2912.27	4MI5	-	-	4MI5
SCEQLB1067D06	chaperonin cpn60 mitochondrial	3479.57	8.08491	2.09	0.18	1
SCJFRT1061H04.b	chaperonin cpn60 mitochondrial	3280.61	4MI5	-	-	4MI5
SCVPRT2078D02	chaperonin cpn60 mitochondrial precursor	11724.2	2.38691	0.87	0.08	1
SCJFRZ2014B10	charged multivesicular body protein 1b	867.67	4MI5	-	-	4MI5
SCEPRZ3047C08	charged multivesicular body protein 4b	3614.57	4MI5	-	-	4MI5
SCBGLR1114F09	chitinase iii	3549.59	1.85893	0.62	0.1	1
SCCCCL3002A02.b	chloride intracellular channel protein 6	16549	6.42374	1.86	0.06	1
SCRURT2005F01	chloride intracellular channel protein 6	19612.5	6.04965	1.8	0.07	1
SCCCLR2C02D12	chlorophyll a b binding apoprotein cp26 precursor	2888.26	3.49034	1.25	0.14	1
SCUTST3086G11	chlorophyll a b binding protein	2313.8	12.8071	2.55	0.13	1
SCJLST1022G06	chlorophyll a b binding protein	2400.17	5.15517	1.64	0.14	1
SCCCST1001B11	chlorophyll a b binding protein 1	5267.28	7.31553	1.99	0.06	1
SCJFLR1074A11	chlorophyll a b binding protein 2	7957.01	7.53832	2.02	0.08	1
SCJFSB1014F03.b	chlorophyll a b binding protein cp24	2432.17	2.58571	0.95	0.39	1
SCACLR2007B12	chloroplastidial quinone oxidoreductase	368.83	6.17186	1.82	0.31	1
SCCCLR1001E04	chloroplastidial ribulose bisphosphate carboxylase oxygenase small subunit	13494.1	8.75828	2.17	0.09	1
SCQGLR1019F10	choline phosphate cytidylyltransferase b	1164.85	4MI5	-	-	4MI5
SCJLST1021G05	cinnamyl alcohol dehydrogenase	2372.6	4.57223	1.52	0.13	1
SCCCRZ2C01F05	cinnamyl alcohol dehydrogenase 2	7338.47	3.12677	1.14	0.25	1
SCCCCL3003F11.b	citrate glyoxysomal precursor	726.14	4MI5	-	-	4MI5
SCCCCL3001C03	citrate synthase mitochondrial	2708.15	2.2034	0.79	0.09	1
SCAGLR2033E02	clc2 clathrin light chain 2	9830.34	1.87761	0.63	0.09	1
SCCCRZ2002F04	clh1 clathrin heavy chain 1	13965.4	1.56831	0.45	0.06	1
SCCCCL4014A03	clh1 clathrin heavy chain 1	9243.59	1.23368	0.21	0.1	1
SCBGFL4048C01	co chaperone protein sba1	558.9	1.2586	0.23	0.11	1
SCEZRZ1014D09	coatomer beta subunit	7845.03	1.13883	0.13	0.09	0.97
SCVPLB1020F02	coatomer subunit alpha 3	784.03	3.45561	1.24	0.2	1
SCJFRZ2027A01	coatomer subunit delta	1623	4MI5	-	-	4MI5
SCCCCL4001H04	coatomer subunit delta	12238.1	4MI5	-	-	4MI5
SCCCLR1072D09	coatomer subunit epsilon	2431.25	1.32313	0.28	0.15	1
SCBFLR1026E07	coatomer subunit gamma	2193.93	1.56831	0.45	0.1	1
SCVPCL6046A05	coatomer subunit gamma 1	611.09	4MI5	-	-	4MI5
SCCCCL4015G12	coatomer subunit zeta 1	2463.1	4.61818	1.53	0.13	1
SCCCCL7001D08	cold shock protein 1	9994.45	4MI5	-	-	4MI5
SCCCLB1024F11	cop1 interacting protein 7	624.17	4MI5	-	-	4MI5
SCJFLR1013D03	cop9 signalosome complex subunit 4	2006.05	1.23368	0.21	0.07	1
SCCCLR1001A02	cop9 signalosome complex subunit 8	815.25	4MI5	-	-	4MI5
SCEQLR1091B01	copper chaperone	9624.19	5.20698	1.65	0.09	1
SCUTLR2023A09	cortical cell delineating protein precursor	7938.69	1.71601	0.54	0.1	1
SCCCLR1001H11	costars family protein	5045.74	4MI5	-	-	4MI5
SCEPAM2053F09	cyclase dehydrase family protein	12523.5	2.18147	0.78	0.14	1
SCSBLB1032C12	cycloartenol c 24 methyltransferase 1	1901.27	4MI5	-	-	4MI5
SCCCCL4011F03	cycloartenol c 24 methyltransferase 1	2344.84	4MI5	-	-	4MI5
SCCCLR1022B11	cysteine protease 1 precursor	7860.5	7.92482	2.07	0.06	1
SCJFLR1013A09	cysteine proteinase 1 precursor	605.28	4MI5	-	-	4MI5
SCCCRZ2001D03	cysteine proteinase 2 flags precursor	6692.46	6.61937	1.89	0.08	1
SCRUSB1064E09	cysteine proteinase 2 flags precursor	6452.22	6.42374	1.86	0.12	1
SCCCCL3140C10	cysteine synthase precursor	7802.2	3.12677	1.14	0.09	1
SCCCLR1072D06	cysteine synthase1	4642.53	3.22199	1.17	0.12	1
SCQGLR2025G04	cytochrome b5 related protein	4665.38	4MI9	-	-	4MI9
SCEPRT2043D12	cytochrome c oxidase subunit vb precursor	1590.03	4MI5	-	-	4MI5
SCSFLR2031H06	cytochrome c oxidase subunit vb precursor	3802.61	13.599	2.61	0.25	1
SCQSLB1049A06	cytochrome c oxidase subunit vb precursor	17127.3	2.58571	0.95	0.09	1
SCAGLR1043E04	cytochrome p450 cyp74a19	460.08	4MI5	-	-	4MI5
SCCCRZ1001D04	cytoplasmic phosphoglucomutase 2	10740.6	2.117	0.75	0.06	1
SCRFLB1053B09	cytosolic 6 phosphogluconate dehydrogenase	3661.94	4MI5	-	-	4MI5
SCJLRT1017E09	cytosolic chaperonin delta subunit	8285.9	0.726149	-0.32	0.14	0
SCCCRZ2002C11	cytosolic factor related protein	1089.32	6.29654	1.84	0.15	1
SCCCLR1078G10	cytosolic glutathione reductase	642.62	4MI9	-	-	4MI9
SCCCRT1003F01	cytosolic glutathione reductase	1030.79	3.12677	1.14	0.13	1
SCQSRT2033F04	cytosolic phosphoglycerate kinase 1	8548.55	4MI9	-	-	4MI9
SCVPRT2083B12	cytosolic phosphoglycerate kinase 1	14785.4	4MI9	-	-	4MI9
SCJLST1025D02	cytosolic phosphoglycerate kinase 1	16825.7	4MI5	-	-	4MI5
SCCCLR1079B06	cytosolic phosphoglycerate kinase 1	18559.2	3.09566	1.13	0.04	1
SCCCLR2002G02	d 3 phosphoglycerate dehydrogenase	10759.1	2.6117	0.96	0.06	1
SCCCCL4006D02	dag protein	3015.14	4MI5	-	-	4MI5
SCJLLR1101A05	dcp1 decapping family protein	1386.99	4MI5	-	-	4MI5
SCEZRZ1012D01	dead box atp dependent rna helicase 37	3344.61	2.97427	1.09	0.13	1
SCCCCL3120F12	dead box atp dependent rna helicase 40	1756.01	4MI5	-	-	4MI5
SCCCRZ1002D10	dead box atp dependent rna helicase 52b	4114.19	4MI5	-	-	4MI5
SCRFRT3058D06	dead box atp dependent rna helicase 52b	3747.37	4MI5	-	-	4MI5
SCCCLR1C04A05	dead box atp dependent rna helicase 56	22161.7	1.30996	0.27	0.14	1
SCRFLR1034B02	dead box atp dependent rna helicase 56	23987.7	0.904837	-0.1	0.08	0
SCJLFL1048D03	dehydrin cor410	3252.01	4MI5	-	-	4MI5
SCQGLR2032B05	dehydrogenase reductase sdr family member 2	792.72	4MI5	-	-	4MI5
SCQSRT1034H05	delta 1 pyrroline 5 carboxylate synthetase	798.14	4MI5	-	-	4MI5
SCCCLR2001F05	delta 1 pyrroline 5 carboxylate synthetase	2225.85	2.58571	0.95	0.09	1
SCRFLR2021D01	density regulated protein	675.22	4MI5	-	-	4MI5
SCEZAM2031E09	deoxyuridine 5 triphosphate nucleotidohydrolase dutpase	1707.92	4MI5	-	-	4MI5
SCCCLR1001F04	dhn2 protein	13036.7	4MI5	-	-	4MI5
SCCCLB1024B11	diaminopimelate decarboxylase	4433.63	2.22554	0.8	0.1	1
SCJLAM1061C04	diaminopimelate decarboxylase	2954.35	1.68203	0.52	0.14	1
SCRURT2010D12	diaminopimelate epimerase	1235.05	1.95424	0.67	0.16	1
SCVPLB1016A09	dihydrodipicolinate synthase 2	548.55	4MI5	-	-	4MI5
SCRFFL1033C06	dihydrolipoamide s acetyltransferase1	2055.67	3.12677	1.14	0.14	1
SCEPRZ3047F05	dihydrolipoamide s acetyltransferase1	1227.92	1.68203	0.52	0.11	1
SCCCRZ1004B07	dihydrolipoyl dehydrogenase	1498.06	4MI5	-	-	4MI5
SCEZLB1014F09	dihydrolipoyl dehydrogenase mitochondrial	4406.63	2.80107	1.03	0.07	1
SCCCLB1C04H06	dihydrolipoyllysine residue acetyltransferase component of pyruvatedehydrogenase complex	1359.55	4MI5	-	-	4MI5
SCUTLR1058B04	dihydrolipoyllysine residue succinyltransferase component of 2 oxoglutarate dehydrogenase complex	2114.56	2.4109	0.88	0.14	1
SCVPRZ2037B11	dihydropyrimidine dehydrogenase	3382.35	1.68203	0.52	0.11	1
SCQSLR1040D11	dihydroxy 3 keto 5 methylthiopentene dioxygenase 2	1121.09	1.68203	0.52	0.2	1
SCCCCL3001G05.b	dihydroxy acid dehydratase	1691.38	3.52542	1.26	0.11	1
SCJFRZ1005F06	dimethyl 8 ribityllumazine synthase	2456.64	2.58571	0.95	0.26	1
SCCCLB1C03G10	dimethylmalate lyase isoform 1	4206.21	2.117	0.75	0.1	1
SCSGLR1045A10	diphenol oxidase	13105.9	4.80665	1.57	0.04	1
SCJFLR1013A11	dirigent protein pdir9 precursor	1397.24	4MI5	-	-	4MI5
SCACRZ3107F03	dirigent protein pdir9 precursor	1743.32	4MI5	-	-	4MI5
SCCCLB1003G10	disease resistance response protein 206	7101.65	5.47395	1.7	0.08	1
SCEZST3150E10	disease resistance response protein 206	742.97	4MI9	-	-	4MI9
SCSBLB1033B10	disease resistance response protein 206	5024.3	4MI9	-	-	4MI9
SCCCLR1077B12	disulfide isomerase	3397.8	0.548812	-0.6	0.13	0
SCAGLB1070D03	disulfide isomerase	1736.49	4MI5	-	-	4MI5
SCCCLR1048G04	disulfide isomerase	31026.6	1.97388	0.68	0.06	1
SCCCLR1077G10	disulfide isomerase	879.45	4MI5	-	-	4MI5
SCCCLR1C01A02	disulfide isomerase7 precursor	8789.48	0.677057	-0.39	0.19	0
SCVPLR1028G12	disulfide reductase	3080.75	4.30596	1.46	0.09	1
SCJLRZ1027C05	dna damage inducible protein	5058.57	3.12677	1.14	0.07	1
SCEZAM2035F05	dna directed rna polymerase	1686.88	4MI5	-	-	4MI5
SCCCLR1024F02	dna repair protein rad23	6927.47	3.70617	1.31	0.08	1
SCRUHR1077H01	DNAJ protein	3945.31	4MI5	-	-	4MI5
SCJLLR1054F05	dnak molecular chaperone	46317.4	2.29332	0.83	0.03	1
SCCCRZ1002G01	dnak molecular chaperone hsp70	64030.2	1.89648	0.64	0.03	1
SCCCLR1024H11	dormancy auxin associated protein	1275.49	4MI5	-	-	4MI5
SCCCLR1079C11	drepp2 protein	16498.8	1.34986	0.3	0.05	1
SCEQLR1050H09	drepp4 protein	27182.5	13.0658	2.57	0.06	1
SCRFFL4006E01	drepp4 protein	23865.2	11.5883	2.45	0.14	1
SCEQLB1067D01	dtdp 4 dehydrorhamnose reductase	1849.49	4MI5	-	-	4MI5
SCJFRT1010G02	dynamin 2b isoform 1	1606.87	4MI5	-	-	4MI5
SCCCCL4017G09	dynamin homolog	755.68	4MI5	-	-	4MI5
SCJLRZ1020E10	dynamin homolog	1485.29	4MI5	-	-	4MI5
SCEPRZ1010H09	dynamin related protein 1a	5927.38	2.77319	1.02	0.15	1
SCJLRT1019E04	early fruit mrna related protein	556.17	4MI5	-	-	4MI5
SCACSB1036B05	ectonucleotide pyrophosphatase phosphodiesterase 1	2902.14	1.49182	0.4	0.14	1
SCJLLR1103G09	ef hand family protein	2618.14	16.119	2.78	0.17	1
SCJFRT1009F06	ef hand family protein	1715.21	0.677057	-0.39	0.23	0
SCJLRT1013H07	electron transfer flavoprotein beta subunit	1057.81	4MI9	-	-	4MI9
SCEZLB1007G07	elicitor inducible protein eig j7	6578.22	4MI5	-	-	4MI5
SCVPLB1020E07	elongation factor 1 alpha related protein	31776.8	1.91554	0.65	0.06	1
SCCCCL3004F01.b	elongation factor 1 alpha related protein	38424.4	1.73325	0.55	0.05	1
SCEQLR1050G05	elongation factor 1 beta related protein	17114.8	3.42123	1.23	0.05	1
SCVPRT2081E06	elongation factor 1 beta related protein	16269.8	1.85893	0.62	0.1	1
SCACLR1127F07	elongation factor 1 beta related protein	18367.4	1.85893	0.62	0.07	1
SCCCRZ2002D07	elongation factor 1 delta 1 related protein	29523	2.66446	0.98	0.05	1
SCEQLR1050E07	elongation factor 1 gamma 2 related protein	3972.91	2.82922	1.04	0.15	1
SCEPAM1024D04	elongation factor 1 gamma 3 related protein	19689.7	4MI9	-	-	4MI9
SCCCLR1048B12	elongation factor 1 gamma 3 related protein	19159.4	2.01375	0.7	0.06	1
SCCCCL3002G07.b	elongation factor 2 related protein	26097.9	4MI5	-	-	4MI5
SCCCCL4011C02	elongation factor 2 related protein	34279.5	1.78604	0.58	0.04	1
SCCCLR1072F05	elongation factor 2 related protein	66239.5	1.50682	0.41	0.04	1
SCAGFL1087C05	elongation factor tu related protein	1318.72	4MI5	-	-	4MI5
SCCCLR1077F04	elongation factor tu related protein	7624.24	1.61607	0.48	0.21	1
SCCCLR2C01H02	endo beta d glucanase precursor	15721.4	3.09566	1.13	0.06	1
SCUTLR2030G02	endo beta glucanase cel1	1442.57	4MI5	-	-	4MI5
SCCCLR1065C05	endochitinase a2 precursor	777.43	4MI5	-	-	4MI5
SCCCLR1068D10	endoplasmin precursor	8646.65	1.59999	0.47	0.08	1
SCSGFL1078A06.b	endoplasmin precursor	4354.68	1.49182	0.4	0.13	1
SCJFRZ2015A10	endothelial differentiation related factor 1 associated protein	2318.63	4MI5	-	-	4MI5
SCCCRZ1002F06	enolase	55391.7	2.6117	0.96	0.04	1
SCBFRT1068C11	enolase	2614.73	4MI5	-	-	4MI5
SCJFLR1073H09	enolase 1	17707.8	3.6693	1.3	0.05	1
SCCCCL1002F12.b	enoyl acp reductase	7308.51	3.38719	1.22	0.42	1
SCCCLR1024H09	enoyl acp reductase	4809.48	2.43513	0.89	0.22	1
SCQGLB1039E05	er6 protein	7703.27	4MI5	-	-	4MI5
SCEPFL3080C01	er6 protein	5091.89	1.69893	0.53	0.15	1
SCJFRZ2028D05	esterase d	2680.15	2.55998	0.94	0.15	1
SCUTLR2023A03	esterase precursor	627.52	4MI5	-	-	4MI5
SCCCLR1C07G11	eukaryotic initiation factor 4a related protein	28796.8	1.20925	0.19	0.06	1
SCRFLR1012B11	eukaryotic initiation factor 4f subunit p82 34 related protein	2945.31	2.6117	0.96	0.11	1
SCEZLB1009B03	eukaryotic peptide chain release factor gtp binding subunit	470.67	2.09594	0.74	0.21	1
SCCCLR2C01H05	eukaryotic translation initiation factor 1a related protein	3466.34	4MI5	-	-	4MI5
SCCCCL6005C02	eukaryotic translation initiation factor 2 alpha subunit related protein	1594.39	2.07508	0.73	0.1	1
SCCCRZ1C01A11	eukaryotic translation initiation factor 2 beta subunit related protein	1105.96	4MI5	-	-	4MI5
SCCCCL4005C02	eukaryotic translation initiation factor 2 gamma subunit related protein	1201.68	2.63794	0.97	0.11	1
SCCCLR1C10C03	eukaryotic translation initiation factor 3 subunit 1 35 kda related protein	2635.53	3.00417	1.1	0.23	1
SCBFFL5074B10	eukaryotic translation initiation factor 3 subunit 2 related protein	3594.38	4MI5	-	-	4MI5
SCCCLR1C05B06	eukaryotic translation initiation factor 3 subunit 3 related protein	2963.34	1.87761	0.63	0.18	1
SCRFLR1034F01	eukaryotic translation initiation factor 3 subunit 4 related protein	1310.36	12.0613	2.49	0.19	1
SCEPLB1041B08	eukaryotic translation initiation factor 3 subunit 6 interacting protein	1676.86	4MI5	-	-	4MI5
SCCCCL3002G03.b	eukaryotic translation initiation factor 3 subunit 6 related protein	2159.17	1.95424	0.67	0.31	1
SCQSLR1018F09	eukaryotic translation initiation factor 3 subunit a related protein	834.5	2.33965	0.85	0.12	1
SCACCL6007B03	eukaryotic translation initiation factor 4b related protein	416.57	3.09566	1.13	0.21	1
SCCCLR1070A01	eukaryotic translation initiation factor 4e 2 related protein	680.71	4MI5	-	-	4MI5
SCSFRT2072D02	eukaryotic translation initiation factor 5a related protein	29206.1	4.39295	1.48	0.09	1
SCCCLR1C02A02	eukaryotic translation initiation factor 5a related protein	29206.1	4.34924	1.47	0.08	1
SCCCRZ2C01B09	eukaryotic translation initiation factor 5a related protein	9509.79	3.81904	1.34	0.14	1
SCMCST1057B07	eukaryotic translation initiation factor 5a2 related protein	15824.4	4MI5	-	-	4MI5
SCCCLR1070E06	eukaryotic translation initiation factor 5a2 related protein	17535.6	2.01375	0.7	0.06	1
SCEQRT1028A11	eukaryotic translation initiation factor 6 related protein	8175.79	2.7456	1.01	0.12	1
SCCCLB1021B10	eukaryotic translation initiation factor related protein	612.12	4MI5	-	-	4MI5
SCCCLB1024C02	exocyst complex component related protein	489.02	2.55998	0.94	0.17	1
SCVPRT2073A02	exoglucanase1 precursor	5401.82	4MI5	-	-	4MI5
SCVPRZ2036H04	farnesyl pyrophosphate synthetase	1709.68	3.63279	1.29	0.13	1
SCRFLR1034D04	fasciclin arabinogalactan 11	1030.89	4MI9	-	-	4MI9
SCBFLR1026G11	fatty acid biosynthesis related protein	706.67	4MI5	-	-	4MI5
SCQSRZ3037D06	ferredoxin nadp leaf isozyme	7694.48	5.47395	1.7	0.14	1
SCJFRT1058F10	ferredoxin nadp root isozyme	1646.54	4MI5	-	-	4MI5
SCACST3159E08	ferredoxin nitrite reductase	2085.87	7.31553	1.99	0.25	1
SCQGLR1019B02	ferredoxin sulfite reductase precursor	829.39	1.58407	0.46	0.12	1
SCCCLR1068B08	fiber protein fb19	554.54	19.298	2.96	0.37	1
SCSFHR1046G01	fk506 binding protein 2 1 precursor	3630.67	4MI5	-	-	4MI5
SCVPRT2081D11	flavoprotein wrba isoform 1	10450.6	0.802519	-0.22	0.08	0
SCCCLR1C02A03	formate dehydrogenase 1	9390.12	3.38719	1.22	0.1	1
SCRFLR1012E06	fructokinase 1	9262.14	3.15819	1.15	0.09	1
SCJLRZ1021E10	fructokinase 2	72919.2	3.42123	1.23	0.03	1
SCCCCL3120B01	fructokinase 2	70108.9	3.28708	1.19	0.03	1
SCCCCL3120C03	fructose bisphosphate aldolase	30704.2	3.25437	1.18	0.03	1
SCRULR1020D11	fructose bisphosphate aldolase	11807.3	1.1853	0.17	0.07	1
SCCCCL3005E06.b	fructose bisphosphate aldolase	8896.33	0.537944	-0.62	0.13	0
SCMCLV1030C12	fructose bisphosphate aldolase chloroplastidial	10876.1	1.71601	0.54	0.15	1
SCSBSB1096D03	fructose bisphosphate aldolase chloroplastidial flags precursor	6424.34	2.36316	0.86	0.1	1
SCACSB1037G08	fructose bisphosphate aldolase cytoplasmic isozyme	60679.2	4MI5	-	-	4MI5
SCCCRZ2001F03	fructose bisphosphate aldolase cytoplasmic isozyme	56207.7	5.05309	1.62	0.04	1
SCJFRT1010A12	fumarylacetoacetase	6314.92	3.56085	1.27	0.11	1
SCSGRT2066A01	fumarylacetoacetate hydrolase	9500.74	1.28403	0.25	0.17	1
SCEZRT2019G01	gamma 2 tubulin	1047.63	4MI5	-	-	4MI5
SCCCCL2001B01.b	gda1 cd39 family protein	2000.69	1.78604	0.58	0.3	1
SCJFRZ2029D05	gda1 cd39 family protein	2936.05	4MI5	-	-	4MI5
SCCCLR1001G12	gdp dissociation inhibitor	11228.2	1.15027	0.14	0.12	0.99
SCCCCL4017H12	gdp mannose epimerase 1	2282.26	4.13712	1.42	0.19	1
SCEQRT2095D10	gdp mannose epimerase 1	3549.07	2.7456	1.01	0.13	1
SCUTLR1037C05	germin protein 6a	1505.75	4MI9	-	-	4MI9
SCRLST3166D09	germin protein 6a	1843.18	4MI9	-	-	4MI9
SCJLRT1015H03	gibberellin receptor gid1l2	3125.25	8.33114	2.12	0.18	1
SCCCST1007A09	glucan endo beta glucosidase 7 precursor	1481.33	4MI5	-	-	4MI5
SCUTLR1037G10	glucose 6 phosphate dehydrogenase 1 cytoplasmic isoform	15542.4	0.690734	-0.37	0.07	0
SCQSLR1061E07	glucose 6 phosphate isomerase	2287.37	2.50929	0.92	0.08	1
SCEQRT1029D09	glucose 6 phosphate isomerase	1201.44	1.32313	0.28	0.11	1
SCACSB1117F02	glutamate decarboxylase	904.69	4MI5	-	-	4MI5
SCEQRT1029F09	glutamate decarboxylase	1805.81	4MI5	-	-	4MI5
SCJFRZ2007H09	glutamate decarboxylase	4757.22	3.15819	1.15	0.18	1
SCCCRZ2C03D05	glutamate decarboxylase	5987.52	1.30996	0.27	0.07	1
SCJFHR1032D11	glutamine synthetase	3750.13	4MI5	-	-	4MI5
SCCCRZ1003A11	glutamine synthetase	5598.02	4MI5	-	-	4MI5
SCJFLR1013F02	glutamine synthetase	61750.2	5.87085	1.77	0.05	1
SCVPRZ2042F09	glutaminyl trna synthetase	2350.92	4MI5	-	-	4MI5
SCCCRZ1004H06	glutaredoxin subgroup i protein	3399.41	2.13828	0.76	0.22	1
SCAGLB1071F12	glutaredoxin subgroup ii protein	569.68	4MI5	-	-	4MI5
SCCCRZ2C01F01	glutathione peroxidase	4618.02	6.68589	1.9	0.12	1
SCUTLR1037F10	glutathione s c terminal domain containing protein	20248.3	2.38691	0.87	0.03	1
SCVPLR2012H12	glutathione s transferase	38469.4	3.63279	1.29	0.05	1
SCJLST1027D09	glutathione s transferase	15984.1	2.50929	0.92	0.06	1
SCQSLB1049C04	glutathione s transferase 6	21621.3	2.66446	0.98	0.08	1
SCACCL6007A08	glutathione s transferase gstf2	102312	4MI9	-	-	4MI9
SCCCCL3002C09.b	glutathione s transferase gstf2	79445.2	8.00447	2.08	0.06	1
SCRULR1042G12	glutathione s transferase gstf2	76588.1	3.00417	1.1	0.09	1
SCEPAM1018F06	glutathione s transferase gstf2	18194.3	0.932394	-0.07	0.05	0
SCJLRZ1027G11	glutathione transferase	1963.66	20.6972	3.03	0.11	1
SCCCLR1001A07	glutathione transferase iii	14585.1	3.03436	1.11	0.12	1
SCCCCL4003D01	glutathione transferase30	2158.82	4MI9	-	-	4MI9
SCSBSB1052D07	glyceraldehyde 3 phosphate dehydrogenase	2616.2	5.69734	1.74	0.11	1
SCCCLR1072B04	glyceraldehyde 3 phosphate dehydrogenase	46000.6	4.0552	1.4	0.03	1
SCCCCL3001G02	glyceraldehyde 3 phosphate dehydrogenase	43549	2.7456	1.01	0.02	1
SCBGLR1099C04	glyceraldehyde 3 phosphate dehydrogenase b	792.51	8.75828	2.17	0.29	1
SCCCCL2001B02.b	glyceraldehyde 3 phosphate dehydrogenase cytosolic	6554.35	0.923116	-0.08	0.06	0
SCCCLR1001E06	glyceraldehyde 3 phosphate dehydrogenase cytosolic 3	16675.7	1.78604	0.58	0.04	1
SCCCLR1022H03	glycine cleavage system h protein 1	13773.3	4MI5	-	-	4MI5
SCCCST1006A11	glycine dehydrogenase	1561.36	1.93479	0.66	0.11	1
SCCCLR2001B04	glycine rich rna binding protein	6710.28	4MI5	-	-	4MI5
SCQSLB1049H01	glycine rich rna binding protein 2	7020.97	4MI5	-	-	4MI5
SCCCCL5004G07	glycoside family 28 precursor	3079.62	4MI5	-	-	4MI5
SCJFRT1007G04	glycoside family 28 precursor	3289.3	4MI5	-	-	4MI5
SCCCLR2002B08	glycoside hydrolase family 28	987.62	4MI9	-	-	4MI9
SCPIRT3022G07	glycosyl hydrolase family 1	9314.33	4MI5	-	-	4MI5
SCEZLB1007A09	glycosyl hydrolase family 3 n terminal domain containing	500	4MI5	-	-	4MI5
SCEQLR1093F09	glycosyl hydrolase family 3 n terminal domain containing	2274.14	2.03399	0.71	0.08	1
SCBFLR1083E01	glycosyl hydrolases family 38	946.11	3.09566	1.13	0.18	1
SCEPCL6018F02	glycyl trna synthetase	464.7	1.41907	0.35	0.22	1
SCCCLR1069B04	glycyl trna synthetase	2494.41	1.91554	0.65	0.09	1
SCQGLR1062E12	glyoxalase i	8365.64	4.01485	1.39	0.06	1
SCVPRT2073B10	glyoxysomal fatty acid beta oxidation multifunctional protein mfp a	5566.37	4MI5	-	-	4MI5
SCJLAM1062A05	gp protein	4644.82	4MI5	-	-	4MI5
SCACAD1035F09	gpi anchored protein	1640.92	4MI5	-	-	4MI5
SCBGLR1120G03	grf interacting factor 2	762.31	4MI5	-	-	4MI5
SCJLRT1023H02	growth regulator related protein	1277.87	4MI5	-	-	4MI5
SCCCLR1C03E08	grx s17 glutaredoxin subgroup ii protein	3859.76	2.71828	1	0.13	1
SCCCCL3120D03	gst6 protein	1212.16	4MI5	-	-	4MI5
SCEQRT2028E03	gtp binding nuclear protein rna 3	8556.29	3.06485	1.12	0.08	1
SCCCRZ2C04D08	gtp binding nuclear protein rna a1	22296.9	4MI5	-	-	4MI5
SCQGLR1019A10	gtp binding nuclear protein rna a1	22235.5	4.34924	1.47	0.1	1
SCRFLR1055B04	gtp binding protein	1760.79	2.38691	0.87	0.16	1
SCEZAM2035A06	gtp binding protein	5423.03	2.33965	0.85	0.1	1
SCEPCL6020A07	gtp binding protein ptd004	6655.21	2.22554	0.8	0.11	1
SCRFAD1119C09	gtp binding protein rab7a	3095.9	4MI5	-	-	4MI5
SCCCLR2001G08	gtp binding protein rab7a	4293.8	2.2705	0.82	0.11	1
SCBGLR1003B07	gtp binding protein sar1a	10146.4	1.34986	0.3	0.09	1
SCEQLR1050G03	gtp binding protein sar1a	14618.1	0.559898	-0.58	0.08	0
SCCCLR1069D01	gtp binding protein yptm2	3661.86	4MI5	-	-	4MI5
SCCCRZ2001B06	gtpase sar1	11181.3	1.41907	0.35	0.15	1
SCSFAM1076C12	guanine nucleotide binding protein beta subunit	24532.4	4MI5	-	-	4MI5
SCACLR2007C03	guanine nucleotide binding protein beta subunit	34513.2	2.15977	0.77	0.04	1
SCEZRZ1017B08	guanine nucleotide binding protein subunit beta	704.25	1.32313	0.28	0.19	0.99
SCJFLR1017A04	heat and acid stable phosphoprotein	2290.22	4MI5	-	-	4MI5
SCCCLR1C05B10	heat repeat family protein	982	4MI5	-	-	4MI5
SCCCLR1080E07	heat shock 70 kda protein	4640.51	4MI5	-	-	4MI5
SCCCRZ1003A03	heat shock 70 kda protein	8687.82	1.68203	0.52	0.08	1
SCBFAD1096G07	heat shock 70 kda protein 4	8783.44	4MI5	-	-	4MI5
SCRFLR2038F04	heat shock 70 kda protein 4	15691.7	2.117	0.75	0.07	1
SCMCFL5012A09	heat shock 70 kda protein 4	11169.6	1.84043	0.61	0.11	1
SCCCCL4013G04	heat shock 70 kda protein 4	14355.5	1.55271	0.44	0.18	1
SCCCLR1C01D05	heat shock cognate 70 kda	35569.9	3.32012	1.2	0.04	1
SCCCCL3120G07	heat shock cognate 70 kda protein 4 isoform 1	41414.7	3.35348	1.21	0.04	1
SCCCLR1C03A12	heat shock factor binding protein 1	22371.2	2.2034	0.79	0.13	1
SCRFLR1012G07	heat shock protein	2211.9	2.38691	0.87	0.12	1
SCCCCL3001C09.b	heat shock protein	3996.71	4MI5	-	-	4MI5
SCEQRT1025H04	heat shock protein 101	608.42	4MI9	-	-	4MI9
SCJLLR1011E03	heat shock protein 82	36170.7	1.89648	0.64	0.04	1
SCQSLB1049H04	heat shock protein 83 isoform 1	630.11	4MI5	-	-	4MI5
SCJFRT2055B05	heat shock protein 90	11831.4	4MI5	-	-	4MI5
SCQGLR1041A05	heat shock protein sti	11011	2.88637	1.06	0.05	1
SCJLRT2049D05	heme binding protein 2	1012.99	4MI5	-	-	4MI5
SCMCRZ3064B09	hemoglobin 2	866.95	22.421	3.11	0.2	1
SCCCRT3002G10	hessian fly response gene 1 protein	2761.8	1.47698	0.39	0.13	1
SCVPRZ2037F03	heterogeneous nuclear ribonucleoprotein 27c	1582.68	4MI5	-	-	4MI5
SCVPCL6038H06	heterogeneous nuclear ribonucleoprotein a3	2288.76	4MI5	-	-	4MI5
SCRFLR2034H11	heterogeneous nuclear ribonucleoprotein a3 homolog 2 isoform 1	737.51	4MI5	-	-	4MI5
SCVPRT2073F05	hexose transporter	555.61	4MI9	-	-	4MI9
SCEPLB1042F10	high light protein	2966.51	4MI5	-	-	4MI5
SCJFAM1066B05	histidine triad nucleotide binding protein	10195.2	4MI5	-	-	4MI5
SCCCLR2002F10	histidine triad nucleotide binding protein	15325.3	2.48432	0.91	0.11	1
SCSGFL5C05H11	histone	31458.4	0.878095	-0.13	0.05	0
SCQGFL1095C08	histone	91273.5	4MI5	-	-	4MI5
SCJLLR1101A02	histone h2a isoform 3	41766.4	1.33643	0.29	0.1	1
SCJFLR1013A12	histone h4	28334.8	4MI9	-	-	4MI9
SCJLLR1101G05	hmgi y protein	2006.81	4MI5	-	-	4MI5
SCBFAM2023E02	homoserine kinase	2434.7	4MI5	-	-	4MI5
SCCCLR1065B07	hsc70 interacting protein	5933.67	2.36316	0.86	0.15	1
SCCCFL3002G06	hsp20 alpha crystallin family protein	3991.65	3.45561	1.24	0.1	1
SCQGLR1086H03	hsp20 alpha crystallin family protein	3970.23	1.78604	0.58	0.12	1
SCRFLB1054D10	hsp20 alpha crystallin family protein	2605.23	1.34986	0.3	0.22	1
SCCCLR2001E04	huntingtin interacting protein k	1970.05	30.5694	3.42	0.18	1
SCBGSB1025F02	hydrolyzing o glycosyl compounds precursor	885.33	4MI5	-	-	4MI5
SCCCLR2C03C10	hydroquinone glucosyltransferase	789.59	3.00417	1.1	0.14	1
SCJLLR1033A07	hydroxyacylglutathione hydrolase	1580.04	2.31637	0.84	0.19	1
SCEZHR1047F05	hydroxyproline-rich glycoprotein	1394.18	4MI9	-	-	4MI9
SCJFRT1008C05	hypersensitive induced response protein	2450.59	4MI5	-	-	4MI5
SCCCRZ1002F04	hypersensitive induced response protein	1991.07	3.28708	1.19	0.18	1
SCBGLR1003G06	importin beta	1147.98	2.4109	0.88	0.25	1
SCQSRT1036H06	importin beta n terminal domain containing	2139.41	3.15819	1.15	0.13	1
SCCCCL3003D06.b	importin subunit alpha 1b	12782.3	1.73325	0.55	0.07	1
SCUTLR2030A05	importin subunit beta 1	2807.62	4.01485	1.39	0.06	1
SCCCLR2002G03	inorganic pyrophosphatase	3075.33	1.55271	0.44	0.11	1
SCJLLR1105B03	inositol 3 phosphate synthase	3415.13	4MI5	-	-	4MI5
SCCCLR1C02F07	inositol 3 phosphate synthase	4369.98	4MI5	-	-	4MI5
SCVPRZ2040D09	invertase inhibitor	967.71	4MI9	-	-	4MI9
SCEZRT2024B10	isoamyl acetate hydrolyzing esterase	758.89	1.99372	0.69	0.19	1
SCCCRZ2C03F04	isoaspartate o methyltransferase isoform 1	1875.43	1.87761	0.63	0.18	1
SCRURT2006C10	isoflavone reductase irl	19618.7	4MI9	-	-	4MI9
SCSBST3096H07	isoflavone reductase irl	9995.56	13.0658	2.57	0.08	1
SCVPLB1020E05	isoflavone reductase irl	13581	12.6797	2.54	0.05	1
SCCCCL5002C02	isopenicillin n epimerase	659.46	4MI5	-	-	4MI5
SCMCAM1101A10	karyopherin beta 3 isoform	3962.33	3.42123	1.23	0.1	1
SCCCLR1070E07	karyopherin beta 3 isoform	1327.86	2.31637	0.84	0.13	1
SCQGLR1085E12	kelch repeat containing protein	12283.5	6.95875	1.94	0.06	1
SCCCST1002B09	kelch repeat containing serine threonine phosphoesterase family	939.27	4MI5	-	-	4MI5
SCJLLR1011F03	ketol acid reductoisomerase chloroplastidial	6361.69	4MI5	-	-	4MI5
SCCCLR1076C03	ketol acid reductoisomerase chloroplastidial	11511	1.2586	0.23	0.07	1
SCCCLR1024E10	ketol acid reductoisomerase chloroplastidial	12414.1	1.20925	0.19	0.09	1
SCCCLR1070B07	kh domain containing protein	761.82	1.87761	0.63	0.21	1
SCEPRZ1010H10	kinesin light chain	789.28	3.38719	1.22	0.26	1
SCVPRT2080G01	kinesin light chain	495.57	4MI9	-	-	4MI9
SCCCRZ2C04F12	l allo threonine aldolase	553.59	4MI9	-	-	4MI9
SCCCRT1002F10	late embryogenesis related protein	11431	1.66529	0.51	0.06	1
SCRFLR2037A12	latex abundant protein	5555.69	4.39295	1.48	0.07	1
SCJFRZ1007D02	lecithin cholesterol acyltransferase	110.3	4MI5	-	-	4MI5
SCSFFL4085A10.b	lecithin cholesterol acyltransferase	467.14	4MI5	-	-	4MI5
SCJLLR1054F03	legumin precursor	606.75	4MI9	-	-	4MI9
SCQGLR1019D06	legumin protein	4526.88	4.4371	1.49	0.2	1
SCEPAM2055H02	legumin protein	22749.8	1.50682	0.41	0.07	1
SCEQRT1026G11	leucine aminopeptidase	13242.5	2.05443	0.72	0.08	1
SCVPLB1015A04	leucine rich repeat family protein	1285.4	4MI5	-	-	4MI5
SCAGLR2018H07	leucine rich repeat family protein	1096.04	2.80107	1.03	0.15	1
SCSFRT2071F01	leucine tRNA ligase	433.35	4MI5	-	-	4MI5
SCJFRT1005C11	leucoanthocyanidin dioxygenase	2720.51	2.13828	0.76	0.22	1
SCCCLR1048G02	leucyl trna synthetase	1717.96	1.78604	0.58	0.1	1
SCVPCL6041E09	leukotriene a 4 hydrolase	1474.97	1.66529	0.51	0.12	1
SCUTLR2030B03	linoleate 13S-lipoxygenase	4137.2	2.97427	1.09	0.09	1
SCQGRT3045B08	linoleate 13S-lipoxygenase	611.51	4MI5	-	-	4MI5
SCCCRZ2002G09	lipid binding protein	574.49	4MI5	-	-	4MI5
SCSGAD1142C08.b	lipoamide dehydrogenase	3894.29	4MI5	-	-	4MI5
SCCCST1002C11	loc100281207 precursor	1019.38	4MI5	-	-	4MI5
SCCCLR1048C11	loc100285177 precursor	543.76	4MI5	-	-	4MI5
SCCCRZ1C01H05	loc100285980 precursor	3265.49	1.59999	0.47	0.08	1
SCSFHR1046B06	loc732784 precursor	660.45	4MI5	-	-	4MI5
SCJFLR1074H03	low molecular weight protein tyrosine phosphatase slr0328	1967.99	4.09596	1.41	0.13	1
SCBGLR1098A04	lsm protein family member	4670.75	4MI5	-	-	4MI5
SCSBAD1126D11	luminal binding protein	26952.2	4MI5	-	-	4MI5
SCMCLR1053H06	lysyl trna synthetase	1066.95	2.29332	0.83	0.12	1
SCJLLR1054E03	macrophage migration inhibitory factor related protein	6980.36	1.33643	0.29	0.13	1
SCQSAM1032A01	macrophage migration inhibitory factor related protein	13701.9	1.19722	0.18	0.08	1
SCACLR1057H07	magnesium chelatase subunit chli	1394.16	4MI5	-	-	4MI5
SCSFST3081B11	malate dehydrogenase cytoplasmic	5884.21	4MI5	-	-	4MI5
SCCCLR1072A12	malate dehydrogenase cytoplasmic	4238.67	1.73325	0.55	0.15	1
SCEPRZ3084H02	malate dehydrogenase cytoplasmic	27117.7	1.11628	0.11	0.05	1
SCCCCL4004C11	malate dehydrogenase cytoplasmic	32238.5	1.10517	0.1	0.05	1
SCCCLR1067B04	malate dehydrogenase cytoplasmic	35041.5	1.08329	0.08	0.04	1
SCCCLR1024D03	malate dehydrogenase cytoplasmic	39812.7	1.69893	0.53	0.04	1
SCEQRT1028A02	mannose epimerase 2	3281.75	5.47395	1.7	0.19	1
SCJFRZ2031H09	membrane steroid binding protein 1	13706.8	2.7456	1.01	0.11	1
SCRFLR2034C11	membrane steroid binding protein 1	11420.1	2.33965	0.85	0.11	1
SCBGST3104A04	membrane steroid binding protein 2	2019.17	4MI5	-	-	4MI5
SCCCLR1078H05	metal dependent hydrolase	977.57	3.22199	1.17	0.25	1
SCJFRZ2011A01	methionyl trna synthetase	424.61	1.23368	0.21	0.12	0.99
SCCCLB1001H09	methyl binding domain protein mbd111	1094.89	4MI5	-	-	4MI5
SCJLRZ1023F05	methyl binding domain106 protein	9607.38	2.88637	1.06	0.09	1
SCUTLR1037D04	methyl binding domain106 protein	9837.26	2.69123	0.99	0.07	1
SCEZRZ1012F05	methylenetetrahydrofolate	8682.92	2.29332	0.83	0.06	1
SCVPLR1049C03	methylmalonate semi aldehyde dehydrogenase	3025.07	1.40495	0.34	0.12	1
SCQGLR1062D09	methylosome subunit picln related protein	1459.33	4MI5	-	-	4MI5
SCVPLR2012C11	mfp1 attachment factor 1 related protein	5157.05	4MI5	-	-	4MI5
SCEQRZ3024B12	microtubule associated protein	4617.65	4MI5	-	-	4MI5
SCJFRZ1006E04	microtubule associated protein 70 kda	2792.3	4MI5	-	-	4MI5
SCCCLR2C01H11	microtubule associated protein map65 1a	6808.77	4MI5	-	-	4MI5
SCCCLR2001A12	minor allergen alt a 7 protein	4183.9	3.42123	1.23	0.09	1
SCRURT2010A08	mitochondrial 2 oxoglutarate malate carrier protein	1950.39	4MI5	-	-	4MI5
SCCCRZ2001F10	mitochondrial aldehyde dehydrogenase	3240.44	2.2705	0.82	0.2	1
SCJFLR1073D12	mitochondrial aldehyde dehydrogenase aldh2a	1725.68	8.41487	2.13	0.1	1
SCACAD1036F01	mitochondrial aldehyde dehydrogenase aldh2a	1382.75	4.34924	1.47	0.15	1
SCEQRT2098D07	mitochondrial atp synthase precursor	18244.7	2.6117	0.96	0.07	1
SCEZLR1052F04	mitochondrial atp synthase precursor	22118.2	2.24791	0.81	0.05	1
SCBFLR1083D01	mitochondrial import receptor subunit tom 40	540.96	4MI5	-	-	4MI5
SCJLLR1108F04	mitochondrial import receptor subunit tom20	1512.4	4MI5	-	-	4MI5
SCJFST1015H12	mitochondrial import receptor subunit tom40	2139.78	1.59999	0.47	0.19	1
SCJLRT1021E02	mitochondrial nadh ubiquinone oxidoreductase 29 kda subunit	2892.91	4MI5	-	-	4MI5
SCCCCL2001B10.b	mitochondrial phosphate transporter	7306.44	0.67032	-0.4	0.18	0
SCJLRT1021G03	mitochondrial processing peptidase	5077.92	1.44773	0.37	0.1	1
SCCCLR1022A05	mitochondrial processing peptidase alpha subunit	8148.5	1.43333	0.36	0.06	1
SCJLLR1054C07	mitochondrial processing peptidase beta subunit	7089.57	2.24791	0.81	0.08	1
SCCCCL3120H09	mitochondrial prohibitin complex protein 2	1544.75	4MI5	-	-	4MI5
SCEQRT1033H09	mitochondrial prohibitin complex protein 2	2244.13	0.618783	-0.48	0.13	0
SCEZST3149C01	mitogen activated protein kinase 17 3	950.47	4MI5	-	-	4MI5
SCCCLR2001H12	mnd1 interacting protein 1	17234.9	4MI5	-	-	4MI5
SCEQAM2039A03	monocopper oxidase ku5	967.11	4MI5	-	-	4MI5
SCQGLR1088C06	monocopper oxidase sku5	802.54	4MI5	-	-	4MI5
SCCCLR1079D10	monodehydroascorbate reductase	5725.31	1.73325	0.55	0.09	1
SCQSRT2031F03	monodehydroascorbate reductase	2467.19	1.23368	0.21	0.16	1
SCCCRZ1003E02	mpk14 mapk	759.21	4MI5	-	-	4MI5
SCEPLR1051C09	multidomain cystatin	13616	6.95875	1.94	0.08	1
SCSGAD1006D01	myosin heavy chain	2426.48	4MI5	-	-	4MI5
SCEPAM1015F11	n acetyl gamma glutamyl phosphate reductase	1362.67	3.70617	1.31	0.3	1
SCJLST1022F12	n ethylmaleimide sensitive fusion protein	1716.15	4MI5	-	-	4MI5
SCCCLR1067C10	nad dependent epimerase dehydratase	2511.77	4MI5	-	-	4MI5
SCRLCL6031B10	nad dependent isocitrate dehydrogenase	2043.18	2.03399	0.71	0.18	1
SCCCLR1070H07	nadh dehydrogenase	2265.23	1.59999	0.47	0.08	1
SCAGLR1021H11	nadh ubiquinone oxidoreductase 13 kda b subunit	5212.78	2.07508	0.73	0.37	1
SCUTLR1037B10	nadh ubiquinone oxidoreductase 75 kda subunit	1162.65	4MI9	-	-	4MI9
SCEPRZ3087H07	nadh ubiquinone oxidoreductase 75 kda subunit	5571.17	1.75067	0.56	0.06	1
SCACLR2014D04	nadh ubiquinone oxidoreductase b14 subunit	5892.06	1.89648	0.64	0.1	1
SCACLR1127E10	nadh ubiquinone oxidoreductase subunit	2440.67	4MI5	-	-	4MI5
SCQGLR2017D02	nadh ubiquinone oxidoreductase subunit	1434.39	4MI5	-	-	4MI5
SCSBST3093F07	nadp dependent alkenal double bond reductase p1	4218.54	4MI5	-	-	4MI5
SCCCCL3120A08.b	nadp dependent d sorbitol 6 phosphate dehydrogenase	2203.98	0.810584	-0.21	0.19	0.02
SCCCRZ2004A06	nadp dependent glyceraldehyde 3 phosphate dehydrogenase	561.64	2.31637	0.84	0.23	1
SCCCCL2001A05.b	nadp dependent malate dehydrogenase	1448.47	4MI9	-	-	4MI9
SCEPCL6019E04	nadp dependent malate dehydrogenase	436.34	12.4286	2.52	0.24	1
SCEQLR1029D06	nadp dependent oxidoreductase p1	2636.58	5.10387	1.63	0.11	1
SCEPAM1020G12	nadp dependent oxidoreductase p1	1366.8	2.4109	0.88	0.21	1
SCSFSB1106D06	nadp dependent oxidoreductase p2	12162.3	4.09596	1.41	0.11	1
SCRUFL1119D04.b	nadp dependent oxidoreductase p2	7769.3	3.81904	1.34	0.08	1
SCRLSB1041B09	nadp dependent oxidoreductase p2	3131.2	2.85765	1.05	0.13	1
SCCCLR1076H02	nadp dependent oxidoreductase p2	1220.06	2.48432	0.91	0.24	1
SCCCLR1C04G09	nadp specific isocitrate dehydrogenase	11257.8	1.82212	0.6	0.08	1
SCCCCL4017A09	nadp specific isocitrate dehydrogenase	13417.1	1.80399	0.59	0.25	1
SCCCLR1048F09	nadph dependent reductase a1 b	411	4MI5	-	-	4MI5
SCQGLR2017F06	nadph quinone oxidoreductase 1	3366.61	4MI5	-	-	4MI5
SCJFRZ2027B03	nadph thioredoxin reductase	3755.64	1.91554	0.65	0.2	1
SCBGLR1047D05	nascent polypeptide associated complex alpha subunit	17927.9	1.30996	0.27	0.1	1
SCCCRZ1001E04	nascent polypeptide associated complex alpha subunit	20056.2	2.117	0.75	0.06	1
SCUTRZ2022D05	nedd8 conjugating enzyme ubc12	2315.83	4MI5	-	-	4MI5
SCEZAM2059C08	nhp2 protein 1	5140.1	4MI5	-	-	4MI5
SCCCRZ1002H09	nitrilase associated protein	2075.28	3.15819	1.15	0.24	1
SCCCRZ1C01A05	nls receptor	7215.35	1.69893	0.53	0.06	1
SCVPAM1057B08	nodulin protein 5ng4	3377.98	3.78104	1.33	0.28	1
SCBFRZ2018A07	non-clathrin coat protein zeta2 cop	1691.07	4MI5	-	-	4MI5
SCQSRT1034D03	non-reducing end alpha-L-arabinofuranosidase	1860.98	6.04965	1.8	0.16	1
SCCCST1007H01	non-specific aminohydrolase	1035.52	4MI5	-	-	4MI5
SCEQLB1066E08	non-specific glucosidase	1916.29	1.78604	0.58	0.14	1
SCCCSB1003H06	non-specific glucosidase precursor	1175.07	4MI5	-	-	4MI5
SCRUFL1018F04	non-specific hydrolase hi 0588	761.01	4MI5	-	-	4MI5
SCJFRZ2033G07	non-specific lipid transfer protein 4 precursor	10509	4MI5	-	-	4MI5
SCCCFL1001E01	non-specific peptidase	1362.4	4MI5	-	-	4MI5
SCEQRT2028D09	non-specific peptidase	2055.48	4MI5	-	-	4MI5
SCVPRT2074A06	non-specific phosphatase 2c	643.24	4MI9	-	-	4MI9
SCEPRZ1010A03	non-specific phosphatase 2a structural subunit	6165.96	2.82922	1.04	0.09	1
SCEZLR1052F07	non-specific phosphatase 2a structural subunit	2806.15	1.85893	0.62	0.07	1
SCBFLR1083D06	non-specific phosphatase 2c isoform epsilon	1951.03	4MI5	-	-	4MI5
SCCCLR2C01C12	non-specific phosphatase 2c isoform epsilon	969.05	3.12677	1.14	0.16	1
SCSBSB1053E04	non-specific phosphatases pp1 regulatory	412.29	4MI9	-	-	4MI9
SCCCLR1072C05	non-specific serine/threonine protein kinase	448.99	4MI5	-	-	4MI5
SCAGRT2042G05	npl4 family protein	815.45	4MI5	-	-	4MI5
SCEQLB1065E01	nuclear migration protein nudc	4775.44	4MI5	-	-	4MI5
SCCCLR1070G02	nuclear transport factor 2 related protein	11607.8	1.64872	0.5	0.06	1
SCBFSB1045E12.b	nucleic acid binding protein	1277.05	4MI5	-	-	4MI5
SCBFLR1083E04	nucleic acid binding protein	2114.74	52.9845	3.97	0.31	1
SCVPLR2027A09	nucleic acid binding protein	830.92	5.64065	1.73	0.43	1
SCCCLB1002C04	nucleolar protein	494.73	4MI5	-	-	4MI5
SCBFLR1026B07	nucleolar protein nop56	458.07	4MI5	-	-	4MI5
SCQGAM2030C12	nucleoside diphosphate kinase 1	14554.3	2.4596	0.9	0.11	1
SCBFLR1083E03	nucleoside diphosphate kinase i	742.69	7.09933	1.96	0.16	1
SCCCRZ1003A10	nucleoside-triphosphate phosphatase	20315.8	1.89648	0.64	0.15	1
SCVPLR1049C09	nucleoside-triphosphate phosphatase	27056.6	1.50682	0.41	0.05	1
SCCCCL3001G01.b	nucleoside-triphosphate phosphatase	19854.3	1.32313	0.28	0.07	1
SCBGLR1117A10	nucleoside-triphosphate phosphatase	5240.48	1.78604	0.58	0.06	1
SCEPLR1030F01	nucleosome chromatin assembly factor group a	2214.51	3.00417	1.1	0.09	1
SCCCST2002D08	o methyltransferase zrp4	25162.6	4MI9	-	-	4MI9
SCVPLR1028C10	ornithine carbamoyltransferase	842.89	2.71828	1	0.18	1
SCEZRZ1014C04	osmotin protein precursor	8540.69	4MI5	-	-	4MI5
SCJFRT1012A02	outer envelope pore protein chloroplastidial	769.47	4MI5	-	-	4MI5
SCJFLR1074A12	outer mitochondrial membrane protein porin	7289.36	0.904837	-0.1	0.13	0.03
SCEPRZ1010D03	outer plastidial membrane protein porin	397.64	3.63279	1.29	0.11	1
SCCCLR1070D02	oxygen evolving enhancer protein 1	10718.2	7.61409	2.03	0.21	1
SCBGLR1114G09	oxygen evolving enhancer protein 3 1	6827.16	9.02501	2.2	0.1	1
SCQSRT3055B05	oxysterol binding protein	1535.98	4MI5	-	-	4MI5
SCCCLR1024G02	oxysterol binding protein	1936.42	4MI5	-	-	4MI5
SCBFRZ2017F08	pantothenate kinase 4	5520.91	1.61607	0.48	0.16	1
SCACAM1072F01	pci domain containing protein	3001	4MI5	-	-	4MI5
SCVPLR1028E03	pci domain containing protein	4024.82	3.32012	1.2	0.11	1
SCSBRZ3118H12	pentatricopeptide repeat containing protein mitochondrial	1288.44	4MI5	-	-	4MI5
SCAGLR2018F12	peptide methionine sulfoxide reductase	2000.99	4MI9	-	-	4MI9
SCCCCL3004B08.b	peptide methionine sulfoxide reductase msrb	2962.83	2.69123	0.99	0.12	1
SCCCLR2004F06	peptidyl prolyl cis trans isomerase	66739.2	2.2705	0.82	0.15	1
SCCCLR1C01H02	peptidyl prolyl cis trans isomerase	5545.43	2.13828	0.76	0.1	1
SCCCRZ2002A08	peptidyl prolyl cis trans isomerase	53033.7	1.80399	0.59	0.03	1
SCCCLR2001G06	peptidyl prolyl cis trans isomerase	58580.9	1.80399	0.59	0.03	1
SCCCRZ1001F10	peptidyl prolyl cis trans isomerase 1	6167.56	4MI5	-	-	4MI5
SCUTLR2015A03	peptidyl prolyl cis trans isomerase nima interacting 4	1361.62	4MI5	-	-	4MI5
SCJFLR1035D02	peroxidase 16 precursor	1353.66	4MI5	-	-	4MI5
SCVPRZ2035F03	peroxidase 2	490.45	26.3113	3.27	0.14	1
SCJLRT1019B02	peroxidase 24 precursor	14988.5	4MI5	-	-	4MI5
SCJFRZ2013F04	peroxidase 24 precursor	16793.7	4MI5	-	-	4MI5
SCCCLB1004B09	peroxidase 39 precursor	7198.06	5.69734	1.74	0.07	1
SCCCAD1001C08	peroxidase 42 precursor	14592.9	4MI9	-	-	4MI9
SCEPRZ1011A06	peroxidase 72 precursor	19491.3	0.162026	-1.82	0.2	0
SCCCLR1C05G08	peroxidase atp6a	32731.2	0.904837	-0.1	0.04	0
SCAGLB1069A07	peroxisomal fatty acid beta oxidation multifunctional protein	1082.4	4.13712	1.42	0.12	1
SCCCLR1048D07	phenylalanine ammonia lyase	29284	2.22554	0.8	0.04	1
SCJLRT1013C01	phenylalanine ammonia lyase	73607.3	0.516851	-0.66	0.07	0
SCJFRZ2027G04	phenylalanyl trna synthetase beta chain	1333.63	1.19722	0.18	0.18	0.97
SCCCCL4011D01	phospho 2 dehydro 3 deoxyheptonate aldolase 1	1566.82	4MI5	-	-	4MI5
SCCCLR1078D01	phospho 2 dehydro 3 deoxyheptonate aldolase 2	1607.7	4MI5	-	-	4MI5
SCJLRZ1024A01	phosphoenolpyruvate carboxylase	1041.73	2.29332	0.83	0.11	1
SCCCCL3001F10.b	phosphoenolpyruvate carboxylase	5587.64	4.2207	1.44	0.06	1
SCRULR1020D09	phosphoenolpyruvate carboxylase	1028.23	2.05443	0.72	0.28	1
SCJFST1010G02	phosphoenolpyruvate carboxylase	762.24	4MI5	-	-	4MI5
SCCCRZ2C01A07	phosphogluconate dehydrogenase (NADP(+)-dependent decarboxylating	560.56	3.9749	1.38	0.37	1
SCVPAM1055G01	phosphoglycerate dehydrogenase	3420.03	1.28403	0.25	0.16	1
SCEZLB1006F11	phosphoglycerate kinase	17382.9	3.12677	1.14	0.05	1
SCCCRZ1001C05	phosphoglycerate kinase	36683	2.91538	1.07	0.06	1
SCRLLR1109H06	phosphoinositide specific phospholipase c	2649.6	4MI9	-	-	4MI9
SCAGLR1043E06	phospholipase d alpha 1	5639.12	2.80107	1.03	0.09	1
SCAGLR1021B10	phosphoribosylanthranilate transferase	2103.29	4MI5	-	-	4MI5
SCQSRT1035E10	phosphoserine aminotransferase	6481.99	0.677057	-0.39	0.17	0
SCCCLR1065F08	phosphoserine phosphatase	380.22	4MI5	-	-	4MI5
SCVPRT2081G11	phytochrome c related protein	2414.77	4MI5	-	-	4MI5
SCCCST1002H09	pi starvation induced protein	2452.3	2.29332	0.83	0.19	1
SCCCST1002D05	plant specific domain tigr01627 family protein	1341.18	2.18147	0.78	0.21	1
SCCCRT1002F07	plasma membrane atpase proton pump	1631.02	4.80665	1.57	0.15	1
SCJLSB1060H04	plasma membrane bound peroxidase 1 flags precursor	3656.72	4MI5	-	-	4MI5
SCBFRZ2017C11	plasma membrane bound peroxidase 1 flags precursor	4360.34	4MI5	-	-	4MI5
SCBFRT1064B08	plasma membrane h atpase	459.53	4MI5	-	-	4MI5
SCSGAD1007A08	plasma membrane h atpase	1661.66	4MI5	-	-	4MI5
SCCCCL3140F07	plasminogen activator inhibitor 1 rna binding protein	2070.41	2.24791	0.81	0.12	1
SCCCLB1025B01	plasminogen activator inhibitor 1 rna binding protein	2517.61	1.39097	0.33	0.14	1
SCJLRT1016A04	plastid lipid associated protein 2	1146.42	4.0552	1.4	0.17	1
SCQSRT1035E09	pleckstrin homology domain family a	1700.73	4MI5	-	-	4MI5
SCBGAM1091C03	pollen specific protein	651.58	4MI5	-	-	4MI5
SCBGLR1023H10	poly binding protein	8716.84	2.36316	0.86	0.07	1
SCCCLR1079E05	poly binding protein	2231.38	1.49182	0.4	0.19	1
SCVPLR2019B03	polygalacturonase inhibitor 1 precursor	2658.97	4MI5	-	-	4MI5
SCSFAD1125C08	polygalacturonase inhibitor 1 precursor	3523.13	4MI5	-	-	4MI5
SCJFST1016E01	polyphenol oxidase	20292.4	4MI5	-	-	4MI5
SCVPLB1016F07	polyphenol oxidase	16136	3.6693	1.3	0.14	1
SCEZLB1007D07	polyphenol oxidase	18032	2.80107	1.03	0.05	1
SCEZRZ1016D05	polyphenol oxidase	9198.97	2.69123	0.99	0.07	1
SCEPAM1051D07	polyphenol oxidase	18511.7	2.58571	0.95	0.07	1
SCBFLR1039A03	polyphenol oxidase	5210.85	2.22554	0.8	0.18	1
SCCCCL4012D10	polypyrimidine tract binding protein homolog 3	1610.73	1.29693	0.26	0.1	1
SCACLR2029B05	pop3 peptide	7464.68	4MI5	-	-	4MI5
SCEPLR1051E09	pop3 peptide	10419.5	4MI5	-	-	4MI5
SCAGLR1043H01	porphobilinogen deaminase	3473.67	2.55998	0.94	0.18	1
SCACLR1036C04	pp2a regulatory subunit tap46	1391.05	7.09933	1.96	0.22	1
SCQGLR1085B04	pp2ac 2 phosphatase 2a isoform 2 belonging to family 2	3817.89	2.58571	0.95	0.14	1
SCCCLR1080G12	pre mrna splicing factor 19	2192.44	4MI5	-	-	4MI5
SCEPLR1051D02	prefoldin subunit 1	2550.68	4MI5	-	-	4MI5
SCBGLR1002H03	prefoldin subunit 3	3862.38	4MI5	-	-	4MI5
SCMCRT2102D05	prefoldin subunit 6	1160.85	4MI5	-	-	4MI5
SCJFLR1035G04	pro resilin precursor	3042.02	1.2214	0.2	0.09	1
SCBFST3136C07	profilin	7559.44	1.37713	0.32	0.1	1
SCEQLR1007A06	profilin 2	51216.3	2.97427	1.09	0.06	1
SCJLRT1014F08	progesterone 5 beta	2112.54	1.47698	0.39	0.22	1
SCCCCL3004H02.b	proliferation associated protein 2g4	5826.88	2.2034	0.79	0.08	1
SCQSRT2033H08	proline iminopeptidase	970.28	4MI5	-	-	4MI5
SCCCLB1023A12	proline iminopeptidase	1532.51	4MI5	-	-	4MI5
SCCCHR1002F08	prolyl carboxypeptidase precursor	1193.74	3.63279	1.29	0.15	1
SCCCCL3001B04.b	prolyl trna synthetase	5911.08	3.12677	1.14	0.09	1
SCJLRT1018H05	protease 2	919.65	2.09594	0.74	0.26	1
SCVPRZ2042B04	protease candidate1	1755.54	1.39097	0.33	0.2	1
SCVPRZ2038H03	proteasome alpha subunit	2454.38	4MI9	-	-	4MI9
SCEZLB1009E05	proteasome alpha subunit	3464.44	1.68203	0.52	0.13	1
SCCCRZ1C01A09	proteasome regulatory non atpase subunit	651.16	3.63279	1.29	0.25	1
SCEPLB1041G09	proteasome subunit alpha 1	9143.33	2.22554	0.8	0.08	1
SCQSLR1018D04	proteasome subunit alpha 2	676.58	15.7998	2.76	0.18	1
SCVPLR2019H10	proteasome subunit alpha 3	4896.97	2.94468	1.08	0.09	1
SCCCRZ1C02A04	proteasome subunit alpha 5	6196.41	4MI5	-	-	4MI5
SCAGLR2026H05	proteasome subunit alpha 5	8261.75	2.91538	1.07	0.1	1
SCCCLR1022B05	proteasome subunit alpha 5	12361.2	1.93479	0.66	0.11	1
SCJFRZ2010D05	proteasome subunit alpha 7	5359.53	0.733447	-0.31	0.13	0
SCBGLR1002D03	proteasome subunit beta 1	13961.3	1.24608	0.22	0.09	1
SCCCLR1048G12	proteasome subunit beta 2	12955.3	1.59999	0.47	0.08	1
SCCCLR1001C09	proteasome subunit beta 3	4808.28	2.03399	0.71	0.1	1
SCCCCL3120F07	proteasome subunit beta 4 precursor	2853.57	2.77319	1.02	0.17	1
SCJLAM1062A02	proteasome subunit beta 5 precursor	6947.96	1.34986	0.3	0.19	1
SCQSAM1032E01	proteasome subunit beta 6 precursor	13630.8	2.2034	0.79	0.13	1
SCSFRT2070A04	protein lrp16	934.14	3.78104	1.33	0.2	1
SCQSST3113D08	protein mago nashi	919.84	4MI5	-	-	4MI5
SCQSAM2100C08	protein mago nashi	1816.33	4MI5	-	-	4MI5
SCCCRZ1004H10	protein sey1	1256.39	0.923116	-0.08	0.11	0.05
SCCCLR1024E06	protein tolb	791.91	4MI9	-	-	4MI9
SCCCLB1025H11	protein transporter	1646.56	2.58571	0.95	0.13	1
SCAGLR1064E01	protein usf	22829.1	4.52673	1.51	0.06	1
SCJFRZ2005C12	protein z	2135.23	4MI5	-	-	4MI5
SCJLRT1015H07	protein z	1016.05	1.47698	0.39	0.22	1
SCCCCL4005E10	protein-serine/threonine phosphatase	1152.65	4MI5	-	-	4MI5
SCBGLR1119D03	protochlorophyllide reductase a	7235.4	4MI5	-	-	4MI5
SCEQLB1064D12	protochlorophyllide reductase b	6582.09	4MI5	-	-	4MI5
SCCCLB1021E12	protoporphyrinogen ix oxidase 1	969.09	4MI5	-	-	4MI5
SCCCRZ2C03F07	pto kinase interactor 1	2702.48	2.63794	0.97	0.14	1
SCJFRT2059E04	puromycin sensitive aminopeptidase isoform 1	815.13	1.29693	0.26	0.21	0.98
SCEQLR1091F02	purple acid phosphatase precursor	726.46	4MI5	-	-	4MI5
SCJFRZ2027F12	putative 26s proteasome non atpase regulatory subunit 7	15099.8	1.36343	0.31	0.29	1
SCEZLB1014G09	putative 26s proteasome non atpase regulatory subunit 7	12181.9	1.30996	0.27	0.11	1
SCQGLR2010E11	putative ascorbate peroxidase chloroplastidial	1786.95	3.00417	1.1	0.12	1
SCCCLR1070G05	putative bifunctional methylthioribulose 1 phosphate dehydratase enolase phosph	1980.88	3.06485	1.12	0.19	1
SCSGLR1045G11	putative calcium binding protein 7	25817.5	2.29332	0.83	0.06	1
SCMCSB1116C05	putative cinnamyl alcohol dehydrogenase 8c	24112.5	4MI9	-	-	4MI9
SCEQLR1029E05	putative cinnamyl alcohol dehydrogenase 8c	3825.17	13.8738	2.63	0.07	1
SCCCLR1024F01	putative glutamyl chloroplastidial flags precursor	612.03	4MI5	-	-	4MI5
SCEPLR1051D01	putative glycerophosphoryl diester phosphodiesterase 2	1090.06	3.18993	1.16	0.16	1
SCSGRT2065D10	putative lrr receptor serine threonine protein kinase at1g67720	930.34	4MI5	-	-	4MI5
SCCCRZ1001B11	putative mannose 1 phosphate guanylyltransferase 1	652.09	4MI5	-	-	4MI5
SCEPCL6019B10	putative mannose 1 phosphate guanylyltransferase 3	6.62	4MI5	-	-	4MI5
SCCCCL4009G04	putative protein SORBIDRAFT 01g004270 Sorghum bicolor	19448.9	4MI5	-	-	4MI5
SCSGLR1084A12	putative protein SORBIDRAFT 01g004270 Sorghum bicolor	22528.9	4MI5	-	-	4MI5
SCRULB1059D03	putative protein SORBIDRAFT 01g008610 Sorghum bicolor	5676.19	4MI5	-	-	4MI5
SCEZRZ1012H03	putative protein SORBIDRAFT 01g011580 Sorghum bicolor	8282.96	3.18993	1.16	0.11	1
SCUTAM2005A11	putative protein SORBIDRAFT 01g011580 Sorghum bicolor	7306.95	3.06485	1.12	0.15	1
SCCCCL3120G06	putative protein SORBIDRAFT 01g011720 Sorghum bicolor	3674.72	4MI5	-	-	4MI5
SCMCFL5024A11	putative protein SORBIDRAFT 01g028010 Sorghum bicolor	624.24	4MI5	-	-	4MI5
SCCCLB1021A03	putative protein SORBIDRAFT 01g028010 Sorghum bicolor	1267.54	2.01375	0.7	0.13	1
SCJLST1025E01	putative protein SORBIDRAFT 01g028100 Sorghum bicolor	1465.22	4MI5	-	-	4MI5
SCEQRT1026A03	putative protein SORBIDRAFT 01g028410 Sorghum bicolor	457.61	12.4286	2.52	0.29	1
SCVPRT2083C11	putative protein SORBIDRAFT 01g030340 Sorghum bicolor	1330.89	2.77319	1.02	0.16	1
SCJLLR2013G10	putative protein SORBIDRAFT 01g033730 Sorghum bicolor	2643.68	1.73325	0.55	0.19	1
SCCCCL3120B06	putative protein SORBIDRAFT 01g033740 Sorghum bicolor	772.13	4MI5	-	-	4MI5
SCCCRZ2002F11	putative protein SORBIDRAFT 01g040070 Sorghum bicolor	1577.74	4MI5	-	-	4MI5
SCQGLR1041H09	putative protein SORBIDRAFT 01g041750 Sorghum bicolor	873.27	4MI5	-	-	4MI5
SCJFRZ2014H04	putative protein SORBIDRAFT 02g029800 Sorghum bicolor	2144.88	4MI5	-	-	4MI5
SCCCCL4014C12	putative protein SORBIDRAFT 02g031470 Sorghum bicolor	951.16	4MI9	-	-	4MI9
SCCCCL4005G09	putative protein SORBIDRAFT 02g035390 Sorghum bicolor	3248.94	1.44773	0.37	0.16	1
SCJFLR1035D01	putative protein SORBIDRAFT 02g035830 Sorghum bicolor	4081.78	4MI5	-	-	4MI5
SCJLLR1107G06	putative protein SORBIDRAFT 02g035960 Sorghum bicolor	5703.74	4MI5	-	-	4MI5
SCEPAM2011B12	putative protein SORBIDRAFT 02g039760 Sorghum bicolor	2138.35	4MI5	-	-	4MI5
SCUTLR1037C12	putative protein SORBIDRAFT 02g039760 Sorghum bicolor	3113.4	4MI5	-	-	4MI5
SCEQLR1050F11	putative protein SORBIDRAFT 03g004340 Sorghum bicolor	2298.81	4MI5	-	-	4MI5
SCMCRT2087F03	putative protein SORBIDRAFT 03g005010 Sorghum bicolor	256.63	4MI9	-	-	4MI9
SCCCCL4004C09	putative protein SORBIDRAFT 03g006650 Sorghum bicolor	3305.55	6.61937	1.89	0.15	1
SCAGLR2011D03	putative protein SORBIDRAFT 03g008870 Sorghum bicolor	11997	6.95875	1.94	0.08	1
SCCCLR1065E11	putative protein SORBIDRAFT 03g008950 Sorghum bicolor	3350.46	27.6603	3.32	0.11	1
SCCCLR2C02H08	putative protein SORBIDRAFT 03g025500 Sorghum bicolor	2955.45	2.71828	1	0.17	1
SCCCFL4091H01	putative protein SORBIDRAFT 03g027650 Sorghum bicolor	3245.72	4MI5	-	-	4MI5
SCCCRZ2002G06	putative protein SORBIDRAFT 03g036890 Sorghum bicolor	3657.04	4MI5	-	-	4MI5
SCMCRT2088G02	putative protein SORBIDRAFT 03g043560 Sorghum bicolor	6221.36	1.69893	0.53	0.18	1
SCCCLR2001B09	putative protein SORBIDRAFT 03g046030 Sorghum bicolor	910.93	4MI5	-	-	4MI5
SCQSLR1089E02	putative protein SORBIDRAFT 04g001720 Sorghum bicolor	2256.01	4MI5	-	-	4MI5
SCQGLR1085E02	putative protein SORBIDRAFT 04g001720 Sorghum bicolor	25807.6	4.13712	1.42	0.05	1
SCEPRZ1008G07	putative protein SORBIDRAFT 04g007950 Sorghum bicolor	1677.19	1.93479	0.66	0.12	1
SCEPRZ1010F04	putative protein SORBIDRAFT 04g020120 Sorghum bicolor	1043.22	4MI5	-	-	4MI5
SCSBST3097D10	putative protein SORBIDRAFT 04g026090 Sorghum bicolor	946.7	4MI5	-	-	4MI5
SCEQLB1066F11	putative protein SORBIDRAFT 04g028290 Sorghum bicolor	1110.57	4MI5	-	-	4MI5
SCCCRT1002E04	putative protein SORBIDRAFT 04g028510 Sorghum bicolor	1685.67	0.786628	-0.24	0.21	0.02
SCCCLB1001D05	putative protein SORBIDRAFT 04g031190 Sorghum bicolor	674.2	3.06485	1.12	0.42	1
SCJFLR1074C10	putative protein SORBIDRAFT 06g014260 Sorghum bicolor	2833.73	3.52542	1.26	0.11	1
SCEPCL6019C02	putative protein SORBIDRAFT 06g028450 Sorghum bicolor	295.23	4MI9	-	-	4MI9
SCJFRZ2025B07	putative protein SORBIDRAFT 06g030050 Sorghum bicolor	508.58	5.05309	1.62	0.21	1
SCJFRZ2010H02	putative protein SORBIDRAFT 07g001060 Sorghum bicolor	445.83	4MI9	-	-	4MI9
SCJLLR1054G06	putative protein SORBIDRAFT 07g023850 Sorghum bicolor	4096.05	0.66365	-0.41	0.11	0
SCJFLR1074E06	putative protein SORBIDRAFT 07g024400 Sorghum bicolor	2005.01	4MI5	-	-	4MI5
SCCCRZ1C01H06	putative protein SORBIDRAFT 08g001950 Sorghum bicolor	3939.83	6.04965	1.8	0.15	1
SCAGFL1089C05	putative protein SORBIDRAFT 08g018710 Sorghum bicolor	44157.5	4MI5	-	-	4MI5
SCCCCL3140H01	putative protein SORBIDRAFT 08g018710 Sorghum bicolor	56506.1	4MI5	-	-	4MI5
SCCCCL4015C02	putative protein SORBIDRAFT 09g019080 Sorghum bicolor	865.85	4MI9	-	-	4MI9
SCUTLR2008B03	putative protein SORBIDRAFT 09g026550 Sorghum bicolor	3381.9	3.12677	1.14	0.08	1
SCCCLR1C08H04	putative protein SORBIDRAFT 10g000230 Sorghum bicolor	11993.4	1.80399	0.59	0.11	1
SCCCST3001E10	putative protein SORBIDRAFT 10g021150 Sorghum bicolor	11281.8	0.532592	-0.63	0.16	0
SCSFSD2068G05	putative protein SORBIDRAFT 10g023460 Sorghum bicolor	474.87	4MI5	-	-	4MI5
SCCCRZ2C04F01	putative protein SORBIDRAFT_08g017250 Sorghum bicolor	1022.22	4MI5	-	-	4MI5
SCCCLR2001A08	putative r40c1 protein	91920	2.94468	1.08	0.02	1
SCSGLR1084C03	putative r40c1 protein	87631.9	2.80107	1.03	0.02	1
SCACLR2007H10	putative v proton pump atpase subunit d vacuolar	3868.95	3.45561	1.24	0.09	1
SCCCLR1001B11	pyridoxin biosynthesis related protein er1	2492.77	1.63232	0.49	0.14	1
SCEPRT2048D06	pyrophosphate dependent fructose 6 phosphate 1 phosphotransferase alpha subunit	371.87	4MI5	-	-	4MI5
SCVPLR2027B12	pyrophosphate dependent phosphofructokinase	1396.89	4MI5	-	-	4MI5
SCCCCL3001B07.b	pyrophosphate dependent phosphofructokinase alpha subunit	3061	1.89648	0.64	0.09	1
SCEQRT2027C10	pyrophosphate fructose 6 phosphate 1 phosphotransferase alpha subunit	7572.97	4MI5	-	-	4MI5
SCCCCL4011H08	pyrophosphate fructose 6 phosphate 1 phosphotransferase beta subunit	34779.1	0.690734	-0.37	0.16	0
SCJFRT1062H07	pyruvate decarboxylase	2731.46	4MI9	-	-	4MI9
SCEQRT2092D05	pyruvate decarboxylase	62.75	4MI5	-	-	4MI5
SCCCCL4011D12	pyruvate decarboxylase	10499.1	1.95424	0.67	0.07	1
SCJFRT1005D04	pyruvate decarboxylase	4946.72	1.82212	0.6	0.08	1
SCCCRZ1004F05	pyruvate dehydrogenase	2384.92	4MI5	-	-	4MI5
SCCCRT2C02E05	pyruvate dehydrogenase e1 component alpha subunit	6663.98	4MI5	-	-	4MI5
SCCCCL1002D10.b	pyruvate dehydrogenase e1 component alpha subunit	11990	2.6117	0.96	0.18	1
SCEQRT2025D06	pyruvate dehydrogenase e1 component subunit beta	5156.28	4MI5	-	-	4MI5
SCJLRT2051C04	pyruvate kinase cytosolic isozyme	1779.89	4MI5	-	-	4MI5
SCEZLB1006G09	pyruvate kinase cytosolic isozyme	4731.13	5.7546	1.75	0.06	1
SCCCRZ1002E05	pyruvate kinase cytosolic isozyme	8004.3	3.42123	1.23	0.07	1
SCJFRZ2029D10	pyruvate kinase cytosolic isozyme	2990.37	2.50929	0.92	0.12	1
SCCCLR1070D04	pyruvate kinase cytosolic isozyme	4061.09	1.33643	0.29	0.09	1
SCACFL5027E11	pyruvate kinase isozyme chloroplastidial precursor	1580.71	4MI5	-	-	4MI5
SCBFAD1046B06	pyruvate kinase isozyme chloroplastidial precursor	1676.05	4MI5	-	-	4MI5
SCSGHR1071C12	quinone oxidoreductase	703.58	2.48432	0.91	0.29	1
SCEPLB1043E09	rab gdp dissociation inhibitor alpha	3728.62	1.43333	0.36	0.17	1
SCBFLR1083H11	rae1 protein	766.17	4MI5	-	-	4MI5
SCCCLR2001H02	ramosa 1 enhancer locus 2	978.63	1.1853	0.17	0.16	0.98
SCJFRZ2033C10	ras association and pleckstrin homology domain 1 isoform 2	510.6	3.42123	1.23	0.38	1
SCQSRT2033A11	ras gtpase activating binding protein 1	1276.37	4MI5	-	-	4MI5
SCCCCL4004A04	ras related protein rab 2 a	1837.42	4MI5	-	-	4MI5
SCQGLB1027A01	ras related protein rab11a	3093.06	2.71828	1	0.14	1
SCCCRZ1002G06	ras related protein rab11c	6686	4MI5	-	-	4MI5
SCCCRT1001E12	ras related protein rab11d	1667.01	4MI5	-	-	4MI5
SCCCLR1C07D08	ras related protein rab7	3322.45	4MI5	-	-	4MI5
SCCCLR1075B02	ras related protein ric1	9213.27	2.55998	0.94	0.14	1
SCBGLR1082E09	ras related protein ric2	5562.85	4MI5	-	-	4MI5
SCEQRT2094H09	receptor mediated endocytosis 1 isoform i	659.03	3.15819	1.15	0.29	1
SCEZAM2058E08	receptor protein kinase 1	1167.46	2.97427	1.09	0.25	1
SCBGST3105H08	regulator of ribonuclease activity a	5524.7	2.94468	1.08	0.11	1
SCJFLR1013D11	remorin isoform 1	4901.47	11.5883	2.45	0.08	1
SCACLR2007G05	remorin isoform 1	2942.37	9.39333	2.24	0.09	1
SCCCLR1C02F08	replication protein a2	917.41	4MI5	-	-	4MI5
SCCCRZ1001B12	rhamnose biosynthetic enzyme	1406.48	4MI5	-	-	4MI5
SCEPAM2013E06	ribokinase	929.87	4MI5	-	-	4MI5
SCSGFL4C07C07	ribokinase isoform 1	680.3	4MI9	-	-	4MI9
SCSGAM1094A08	ribonucleotide reductase	899.23	4MI5	-	-	4MI5
SCRLSB1044F02	ribose 5 phosphate isomerase	1296.58	4MI5	-	-	4MI5
SCEQRT1030G05	ribose phosphate pyrophosphokinase 4	1044.19	1.91554	0.65	0.25	1
SCCCLR1022E03	ribosomal protein 35a	6796.96	4MI5	-	-	4MI5
SCJFLR1073E09	ribulose bisphosphate carboxylase oxygenase large subunit	11478	3.89619	1.36	0.07	1
SCCCST1005A11	ricin agglutinin family protein	34738.8	4MI5	-	-	4MI5
SCQGAM1046F06	ricin precursor	4763.95	4MI5	-	-	4MI5
SCJFLR1074H02	ricin truncated	28864.7	4MI5	-	-	4MI5
SCJFRZ2027H04	ripening related protein	1472.51	4MI5	-	-	4MI5
SCEPLB1043H10	rna 2 o methyltransferase fibrillarin 1	4276.74	4MI5	-	-	4MI5
SCCCLR1078C01	rna binding protein	576.56	4MI5	-	-	4MI5
SCUTLR2030E07	rna binding protein	772.13	4MI5	-	-	4MI5
SCVPRZ2043A07	rna binding protein	1227.09	4MI5	-	-	4MI5
SCBGLR1117A05	rna binding protein 1	6177.18	5.92986	1.78	0.09	1
SCCCLR2002H12	rna binding protein 1	17322.9	1.80399	0.59	0.09	1
SCCCRZ1003B04	rna binding protein 1	2979.11	0.543351	-0.61	0.45	0.01
SCVPLR1028D03	rna binding protein rp120	3310.38	2.38691	0.87	0.15	1
SCEQLR1007G11	rna gtpase activating protein	867.23	3.45561	1.24	0.16	1
SCRFLR2038B08	rRNA N-glycosylase	5058.49	4MI5	-	-	4MI5
SCCCLR2C02D03	ru large subunit binding protein subunit alpha	6617.21	0.786628	-0.24	0.1	0
SCCCCL3001F05	ru large subunit binding protein subunit beta	20320.4	1.34986	0.3	0.15	1
SCBGLR1027B09	rubisco binding protein beta subunit	1620.56	4MI5	-	-	4MI5
SCBFLR1039D09	ruvbl1 protein	599.4	4MI5	-	-	4MI5
SCCCLR1001G06	s adenosylmethionine synthetase 1	39273.7	2.07508	0.73	0.03	1
SCUTLR1058B02	s adenosylmethionine synthetase 1	40454.2	1.99372	0.69	0.03	1
SCCCCL4012E07	s-(hydroxymethyl)glutathione dehydrogenase	433.51	2.03399	0.71	0.22	1
SCVPCL6042B11	salt induced map kinase 1	1615.98	2.05443	0.72	0.12	1
SCCCCL6004A11	salt inducible protein serine threonine tyrosine kinase	258.03	4MI5	-	-	4MI5
SCCCLR1C03D07	salt tolerance gene product	1753.14	4.95303	1.6	0.12	1
SCJLRZ1024H09	salt tolerance related protein	41107.6	1.87761	0.63	0.04	1
SCVPFL3040H07	salt tolerance related protein	35593.9	1.37713	0.32	0.06	1
SCVPRT2073G02	sec1 family transport protein sly1	1444.87	4MI5	-	-	4MI5
SCRFLR1034A04	sec13 related protein	2904.63	1.33643	0.29	0.09	1
SCBGST3105A06	sedoheptulose chloroplastidial	3982.63	4MI5	-	-	4MI5
SCRFLR1012E12	seed maturation related protein	522.18	4MI5	-	-	4MI5
SCBGLR1002A11	seed maturation related protein	688.98	4MI5	-	-	4MI5
SCEPSB1136C10	serine carboxypeptidase family	2058.6	4MI9	-	-	4MI9
SCCCLR1024A12	serine carboxypeptidase precursor	904.11	4MI5	-	-	4MI5
SCJFFL1C01C08.b	serine carboxypeptidase precursor	922.27	4MI5	-	-	4MI5
SCEZRZ1012G04	serine carboxypeptidase precursor	1240.19	4MI5	-	-	4MI5
SCEZLB1007G10	serine carboxypeptidase precursor	1273.86	4MI5	-	-	4MI5
SCCCLR1C01H05	serine carboxypeptidase precursor	17487.2	0.83527	-0.18	0.06	0
SCAGLR2033D10	serine hydroxymethyltransferase	2879.34	1.66529	0.51	0.08	1
SCCCLR1022F10	serine hydroxymethyltransferase	16186.7	1.33643	0.29	0.06	1
SCCCCL4003G01	serine threonine kinase receptor associated protein	1306.56	4MI5	-	-	4MI5
SCCCLR2001B06	serine threonine protein phosphatase	1015.2	4MI5	-	-	4MI5
SCCCCL4002C06	serine threonine protein phosphatase 6	416	4MI5	-	-	4MI5
SCJFRZ1007C03	serine threonine protein phosphatase bsl2 homolog	757.04	4MI5	-	-	4MI5
SCBFLR1083D11	seryl trna synthetase	1591.67	3.12677	1.14	0.16	1
SCJFLR1017B03	sex determination protein tassel seed 2	5822.24	2.03399	0.71	0.11	1
SCVPLB1017E07	shikimate biosynthesis protein arode	1625.42	2.6117	0.96	0.27	1
SCSGLR1045A03	shikimate dehydrogenase1	1321.15	3.52542	1.26	0.11	1
SCBGRT3073A05	skp1 protein 1a	1384.54	4MI5	-	-	4MI5
SCCCCL4015B08	skp1 protein 1a	20149.2	3.56085	1.27	0.06	1
SCRFLR2034F03	small nuclear ribonucleoprotein e	3093.43	4MI5	-	-	4MI5
SCQSLR1061C03	small nuclear ribonucleoprotein e	3093.43	4MI5	-	-	4MI5
SCCCRT2004D12	snare domain containing protein	1159.5	4.71147	1.55	0.17	1
SCCCST3006A04	soluble acid invertase	2005.15	4MI5	-	-	4MI5
SCBGAM1090F06	soluble inorganic pyrophosphatase	18820.8	2.13828	0.76	0.1	1
SCVPLR2012H07	soluble inorganic pyrophosphatase	20153.8	1.84043	0.61	0.08	1
SCEQLR1091F06	sorbitol dehydrogenase	1592.46	2.91538	1.07	0.22	1
SCCCLR1078D11	sorting nexin 1	739.03	4MI5	-	-	4MI5
SCEZLB1010A03	spermidine synthase 1	7618.86	1.19722	0.18	0.12	1
SCEZLR1031H11	spliceosomal protein	392.44	4MI5	-	-	4MI5
SCCCLR1C03D02	splicing factor u2af 38 kda subunit	619.71	4MI5	-	-	4MI5
SCJFRZ2014C08	splicing factor u2af 65 kda subunit	841.77	4MI5	-	-	4MI5
SCSGAM2104B04.b	splicing factor u2af 65 kda subunit	966.54	1.76827	0.57	0.5	0.97
SCSBSB1052E09	starch phosphorylase 2 precursor	1735.06	4MI5	-	-	4MI5
SCCCLR1024E09	stem specific protein	18726.7	4.71147	1.55	0.05	1
SCCCLR1C07H12	stem specific protein tsjt1	15217.1	4MI9	-	-	4MI9
SCJLRZ1027D04	stem specific protein tsjt1	1324.15	4MI5	-	-	4MI5
SCCCLR2001C05	stem specific protein tsjt1	1180.37	6.61937	1.89	0.34	1
SCJFRZ2033E06	stomatin protein 2	919.88	4MI5	-	-	4MI5
SCCCRZ2C04B04	stress related protein	1962.07	0.67032	-0.4	0.25	0
SCJFLR1073E04	strictosidine synthase precursor	1225.98	4MI5	-	-	4MI5
SCCCLR1024C11	stromal 70 kda heat shock protein	1889.93	2.43513	0.89	0.1	1
SCCCRZ2001D09	substrate binding domain containing	32272.6	1.84043	0.61	0.03	1
SCJFRZ2011B07	subtilisin protease	734.03	4MI9	-	-	4MI9
SCCCST1004B07	subtilisin protease precursor	510.84	4MI5	-	-	4MI5
SCJFRT2057F01	subtilisin proteinase	1014.81	4MI5	-	-	4MI5
SCRFHR1007E04	subtilisin proteinase	6037.47	1.50682	0.41	0.09	1
SCRFLR1012B07	succinate dehydrogenase flavoprotein precursor	4480.72	1.68203	0.52	0.12	1
SCCCLR1024D12	succinyl ligase beta chain	9542.13	2.33965	0.85	0.11	1
SCVPLR2012D11	sucrose cleavage	1221.23	2.03399	0.71	0.15	1
SCEZRZ3099D06	sucrose synthase	11332.5	3.52542	1.26	0.1	1
SCEZLR1052C03	sucrose synthase	18678	1.97388	0.68	0.06	1
SCCCLR1001A05	sucrose synthase	38381.7	1.64872	0.5	0.05	1
SCEPCL6023F02	sucrose synthase	2201.29	4MI5	-	-	4MI5
SCCCRZ1002G07	sucrose synthase 2	129268	0.491644	-0.71	0.05	0
SCACSB1117F03	sucrose synthase 2	82273.2	0.367879	-1	0.05	0
SCVPST1061C06	sucrose synthase 5	1381.54	2.55998	0.94	0.14	1
SCSFRT2067F07	sugar transporter 2a	142.02	4MI9	-	-	4MI9
SCSGHR1071C01	sumo activating enzyme subunit 2	541.2	4MI5	-	-	4MI5
SCCCLR1048A06	superoxide dismutase	9204.72	2.01375	0.7	0.16	1
SCCCLR2C03D05	superoxide dismutase 2	13008.6	6.42374	1.86	0.07	1
SCAGLR2033A03	suppressor of g2 allele of skp1	2570.71	2.94468	1.08	0.11	1
SCCCLR1066G10	syntaxin 132	1243.64	4MI5	-	-	4MI5
SCBGLR1120D07	t complex protein 1 subunit alpha	14087.6	4MI5	-	-	4MI5
SCRLLR1038G11	t complex protein 1 subunit alpha	13728.8	1.69893	0.53	0.18	1
SCCCCL4002B05	t complex protein 1 subunit epsilon	15199.4	1.64872	0.5	0.07	1
SCJLRZ1019B01	t complex protein 1 subunit gamma	3182.69	4MI5	-	-	4MI5
SCCCLR1C06F07	t complex protein 1 subunit gamma	5093.4	2.05443	0.72	0.11	1
SCCCCL3120F02	t complex protein 1 subunit zeta	5064.3	2.88637	1.06	0.09	1
SCCCLR2004H11	t complex protein 1 theta chain	8991.24	0.88692	-0.12	0.08	0.01
SCCCST1007F10	target of myb1 factor related protein	993.04	4MI5	-	-	4MI5
SCCCCL3001C07	tba3 horvu tubulin alpha 3 chain	79762.6	4MI5	-	-	4MI5
SCCCLR1066H04	tcp 1 cpn60 chaperonin family protein	13810	1.59999	0.47	0.06	1
SCVPLR2027C10	tcp 1 cpn60 chaperonin family protein	15744.2	1.11628	0.11	0.06	1
SCAGLR2011F12	temperature induced lipocalin 1	765.11	4MI5	-	-	4MI5
SCCCLR1076B11	tetratricopeptide repeat protein kiaa0103	1010.1	4MI5	-	-	4MI5
SCSFAM1075C08	tgf beta receptor interacting protein 1	650.06	4MI5	-	-	4MI5
SCJFRZ2025E05	thaumatin cytokinin binding	16087.8	0.71177	-0.34	0.12	0
SCVPRT2080B07	thaumatin precursor	5150.46	1.13883	0.13	0.11	0.99
SCCCFL5003G04	thioredoxin	827.88	1.95424	0.67	0.25	1
SCCCRZ2C04F03	thioredoxin dependent peroxidase	15811.2	2.22554	0.8	0.06	1
SCJFLR1073B06	thioredoxin h	9662.09	4MI9	-	-	4MI9
SCCCLR1066H08	thioredoxin h	1886.19	4MI5	-	-	4MI5
SCCCRZ2001C01	thioredoxin h	31238.8	4MI5	-	-	4MI5
SCCCLR2001H09	thioredoxin h	31132.1	1.49182	0.4	0.06	1
SCRFLB1054G11	thioredoxin h 5	1969.91	4MI5	-	-	4MI5
SCCCLR1048A01	thioredoxin m	2086.34	4MI5	-	-	4MI5
SCEPRZ1009H12	thioredoxin peroxidase	3867	1.34986	0.3	0.11	1
SCEZRZ1014F10	thioredoxin peroxidase 1	3287.45	3.28708	1.19	0.17	1
SCEQRT2096F01	tip120 protein	1613.89	4MI5	-	-	4MI5
SCEPRZ1011G11	tip120 protein	3009.7	1.44773	0.37	0.12	1
SCBFRZ2017D03	tonneau protein	1486.3	4MI5	-	-	4MI5
SCCCRZ1002B03	tpa class iii peroxidase 39 precursor	1515.1	2.48432	0.91	0.2	1
SCCCCL3003B02.b	tpa class iii peroxidase 60 precursor	1568.7	4MI5	-	-	4MI5
SCACLR2022D05	transaldolase 2	4239.21	4MI5	-	-	4MI5
SCCCLR1024A05	transaldolase 2	18589.3	3.38719	1.22	0.09	1
SCRLLR1038A10	transaldolase 2	11440.2	1.87761	0.63	0.16	1
SCBFLR1026B05	transaminase transferring nitrogenous groups	793.85	4MI5	-	-	4MI5
SCCCCL3004C10.b	transaminase transferring nitrogenous groups	944.4	6.95875	1.94	0.24	1
SCCCLB1004G11	transcription factor apfi	932.72	4MI5	-	-	4MI5
SCJLLR1054C04	transcription factor apfi	3610.19	1.99372	0.69	0.17	1
SCAGLR2011E07	transcription factor btf3	16247.6	1.91554	0.65	0.05	1
SCJLLR1054H06	transcription factor pur alpha 1	3396.46	2.03399	0.71	0.16	1
SCJFLR1073B11	transcription factor related protein	7256.11	2.88637	1.06	0.22	1
SCCCLR1C01D02	transcription factor related protein	3156.36	1.33643	0.29	0.18	1
SCJLRZ1027F05	transducin wd 40 repeat	1074.01	4.30596	1.46	0.14	1
SCCCCL3003A08.b	transketolase chloroplastidial	10468.3	1.28403	0.25	0.07	1
SCJFAD1012C08	translation elongation factor 1 related protein	25016.5	1.93479	0.66	0.09	1
SCEQLB1065A03	translational elongation factor related protein	5549.91	1.33643	0.29	0.14	1
SCCCLR1C01F03	translational inhibitor protein	1832.04	2.43513	0.89	0.17	1
SCCCLR1072G07	translational initiation factor 4a related protein	36090	2.91538	1.07	0.04	1
SCCCLR2001G09	translationally controlled tumor protein	36313.5	1.58407	0.46	0.05	1
SCCCLR2002D08	translocon tic40 related protein	710.83	4MI5	-	-	4MI5
SCCCRZ1001F05	transmembrane 9 superfamily protein member 2 precursor	673.32	4MI5	-	-	4MI5
SCCCCL4015D05	transport protein sec31a	764.22	3.81904	1.34	0.17	1
SCVPFL3040G12	transposon protein	823.52	4MI5	-	-	4MI5
SCEQLR1093B12	transposon protein	757.26	1.52196	0.42	0.2	1
SCBGRT3014F08	triosephosphate isomerase cytosolic	14112.2	4MI9	-	-	4MI9
SCCCRZ1001B08	triosephosphate isomerase cytosolic	53267.2	2.2705	0.82	0.04	1
SCEPRZ1009B12	triosephosphate isomerase cytosolic	5936.09	0.637628	-0.45	0.24	0
SCEZHR1055E03	tropinone reductase	8632.29	4MI9	-	-	4MI9
SCCCCL4002F06	tryptophan synthase alpha	2123.85	4MI5	-	-	4MI5
SCMCCL6053E09	tryptophan synthase beta subunit	2035.3	4MI5	-	-	4MI5
SCEPAM1015B01	tryptophanyl trna synthetase	844.31	4MI5	-	-	4MI5
SCCCLR1C07G05	tubulin alpha 1 chain	45992.1	5.15517	1.64	0.04	1
SCCCRZ2002C09	tubulin alpha 1 chain	98584.7	2.36316	0.86	0.04	1
SCCCLR1048E07	tubulin alpha 1 chain	83091	1.16183	0.15	0.07	1
SCCCRZ2C03F12	tubulin alpha 3 chain	78261.6	4MI5	-	-	4MI5
SCCCRZ1002H03	tubulin alpha 3 chain	51899.1	2.77319	1.02	0.04	1
SCAGSD1040G09	tubulin beta 2	1401.8	3.25437	1.18	0.15	1
SCCCLR1068B06	tubulin beta 6 chain	68203.4	2.01375	0.7	0.04	1
SCCCLR2C01A08	tubulin beta 7	51053	2.36316	0.86	0.03	1
SCJFRZ2032H05	tubulin specific chaperone a	3084.62	1.93479	0.66	0.17	1
SCACST3160F03	ubiquitin 2	18924.7	2.4596	0.9	0.06	1
SCEZLR1052G11	ubiquitin activating enzyme	424.09	2.50929	0.92	0.27	1
SCACAM1072B08.b	ubiquitin activating enzyme e1	8730.23	4MI5	-	-	4MI5
SCSGAM2105D01	ubiquitin activating enzyme e1	408.28	4MI5	-	-	4MI5
SCCCLB1004H02	ubiquitin activating enzyme e1	3222.88	1.53726	0.43	0.09	1
SCCCRT2001E12	ubiquitin carboxyl terminal hydrolase 12	421.85	4MI5	-	-	4MI5
SCCCCL6001D02	ubiquitin carboxyl terminal hydrolase 12	466.23	0.740818	-0.3	0.2	0
SCCCCL1002A05.b	ubiquitin carboxyl terminal hydrolase 6	3173.52	1.95424	0.67	0.11	1
SCQSST1037H02	ubiquitin carrier protein	1547.02	4MI5	-	-	4MI5
SCACLR2014E12	ubiquitin conjugating enzyme	30932.7	1.34986	0.3	0.06	1
SCJFRZ2011G10	ubiquitin conjugating enzyme e2	1876.3	4MI5	-	-	4MI5
SCAGLR1021D02	ubiquitin conjugating enzyme e2 n	10612.2	0.491644	-0.71	0.19	0
SCCCRZ2C04H01	ubiquitin conjugating enzyme spm2	5606.33	8.00447	2.08	0.16	1
SCCCLR1065F10	ubiquitin conjugating enzyme spm2	9183.31	3.15819	1.15	0.12	1
SCCCCL4006G12	ubiquitin family protein	448.07	2.88637	1.06	0.22	1
SCEQRZ3093C12	ubiquitin fold modifier 1 precursor	5937.61	0.57695	-0.55	0.08	0
SCJLRZ1021C03	ubiquitin isopeptidase t ubiquitin specific protease 5	1608.75	2.77319	1.02	0.19	1
SCBGRT3075H03	ubiquitin protease	1819.53	4MI5	-	-	4MI5
SCCCLR1066C11	ubiquitin smt3	17862.4	1.89648	0.64	0.11	1
SCEZLB1014D11	ubiquitin thioesterase otu1	4288.47	3.70617	1.31	0.15	1
SCQGLR1019G02	udp glucose 6 dehydrogenase	43601.8	1.29693	0.26	0.06	1
SCJFLR1013H10	udp glucose dehydrogenase	29239.2	0.904837	-0.1	0.03	0
SCQGLR1062D04	udp glucose pyrophosphorylase	34739.1	4.01485	1.39	0.04	1
SCRLFL4004D05	udp glucuronic acid decarboxylase	1494.38	4MI5	-	-	4MI5
SCCCCL4007E12	udp glucuronic acid decarboxylase	2789.71	0.843665	-0.17	0.21	0.05
SCAGRT2037H11	udp n acetylglucosamine pyrophosphorylase	117.68	4MI5	-	-	4MI5
SCQGRT1043B02	udp n acetylglucosamine pyrophosphorylase	1464.87	4.26311	1.45	0.25	1
SCAGLR1021D12	udp n acetylglucosamine pyrophosphorylase	1171.61	3.42123	1.23	0.17	1
SCSBLB1033F12	ufm1 conjugating enzyme 1	2130.55	2.117	0.75	0.15	1
SCSBAM1085B09	ump cmp kinase a	116.61	4MI5	-	-	4MI5
SCEPFL4174G01	uncharacterized chloroplastidial protein	1493.94	4MI5	-	-	4MI5
SCCCCL3120E12	uncharacterized protein	1383.43	1.29693	0.26	0.16	1
SCCCLR1C03B10	uncharacterized protein	763.16	4MI5	-	-	4MI5
SCEPRZ1009E12	uncharacterized protein	899.56	4MI5	-	-	4MI5
SCCCCL4007B04	uncharacterized protein	1639.71	4MI5	-	-	4MI5
SCQGST1032H01	uncharacterized protein	712.18	3.22199	1.17	0.17	1
SCJFRZ2031E09	uncharacterized protein	3688.55	4MI9	-	-	4MI9
SCEZRZ1013G10	uncharacterized protein	54843.7	4MI5	-	-	4MI5
SCEZLB1008B10	uncharacterized protein	418.47	5.25931	1.66	0.16	1
SCRLSB1044G06	uncharacterized protein	613.9	3.18993	1.16	0.14	1
SCCCLR1075G03	uncharacterized protein	85943.4	1.15027	0.14	0.12	1
SCJFRZ2006H05	uncharacterized protein	35464.5	0.786628	-0.24	0.14	0
SCSGLR1084G12	uncharacterized protein	65057.8	0.677057	-0.39	0.14	0
SCQGST3153H08	uncharacterized protein	46068.7	0.227638	-1.48	0.26	0
SCVPCL6040B03	uncharacterized protein	946.67	4MI5	-	-	4MI5
SCCCST2004C06	uncharacterized protein	427.19	4MI9	-	-	4MI9
SCCCST2001A03	uncharacterized protein	45992.2	5.64065	1.73	0.07	1
SCCCLR1072C08	uncharacterized protein	1745.43	4MI5	-	-	4MI5
SCEPRZ1009D06	uncharacterized protein	1468.71	1.1853	0.17	0.2	0.97
SCCCCL4013E03	uncharacterized protein AAP03423 Saccharum hybrid cultivar R570	1003.34	4MI5	-	-	4MI5
SCCCRZ1001E09	uncharacterized protein LOC100191561 Zea mays	57205.6	2.31637	0.84	0.02	1
SCCCLR2C02C06	uncharacterized protein LOC100193501 Zea mays	1321.74	4MI5	-	-	4MI5
SCCCRZ2C04A03	uncharacterized protein LOC100217086 Zea mays	2192.14	4MI5	-	-	4MI5
SCMCST1051C02	uncharacterized protein LOC100272926 Zea mays	5238.71	3.12677	1.14	0.12	1
SCJFRT1060F07	uncharacterized protein LOC100276755 Zea mays	13387.3	3.32012	1.2	0.06	1
SCCCLR1069D03	uncharacterized protein LOC100278826 Zea mays	2445.07	4MI5	-	-	4MI5
SCCCCL4011F04	uncharacterized protein LOC100279373 Zea mays	1468.82	4MI5	-	-	4MI5
SCEZLR1052E12	uncharacterized protein LOC100279462 Zea mays	774.4	4MI9	-	-	4MI9
SCCCLR2004H07	uncharacterized protein LOC100383393 Zea mays	1064.53	4MI5	-	-	4MI5
SCBGRT1047E08	uncharacterized protein LOC100840916 Brachypodium distachyon	943.49	4MI5	-	-	4MI5
SCRLLR1038D01	uracil phosphoribosyltransferase	812.23	2.2034	0.79	0.14	1
SCJLRT2050G12	urate oxidase	1524.51	4MI5	-	-	4MI5
SCCCCL4014G02	uridine monophosphate synthase	8230.91	0.755784	-0.28	0.22	0.02
SCCCRZ1002C06	uridylate kinase	4579.35	4MI5	-	-	4MI5
SCVPRZ2043A12	usp family protein	7547.63	4.85496	1.58	0.1	1
SCCCLR1072E04	usp family protein	20734.2	3.56085	1.27	0.04	1
SCCCRZ2001C11	usp family protein	23076.3	0.826959	-0.19	0.09	0
SCBFLR1026E05	v proton pump atpase catalytic subunit a	22169.4	2.24791	0.81	0.05	1
SCRUHR1073C07	vacuolar atp synthase 16 kda proteolipid subunit	4432.16	4MI5	-	-	4MI5
SCCCRZ2C04G04	vacuolar atp synthase subunit c	2558.62	4.95303	1.6	0.08	1
SCVPRZ2039D07	vacuolar atp synthase subunit c	3383.51	3.89619	1.36	0.07	1
SCEPLB1044F03	vacuolar atp synthase subunit d 1	1925.6	5.10387	1.63	0.1	1
SCEPLB1042D04	vacuolar atp synthase subunit e	1273.01	4MI5	-	-	4MI5
SCCCLB1025B04	vacuolar atp synthase subunit e	8397.9	2.69123	0.99	0.11	1
SCBGLR1082H03	vacuolar atp synthase subunit g	14098.3	2.66446	0.98	0.07	1
SCQSLR1089G05	vacuolar atpase b subunit	52944	2.63794	0.97	0.06	1
SCCCCL1001C10.b	vacuolar atpase b subunit	79846.5	1.80399	0.59	0.06	1
SCSGST1070D06	vacuolar atpase subunit h protein	4889.57	3.42123	1.23	0.21	1
SCCCLR1022D02	vacuolar atpase subunit h protein	6737.51	2.55998	0.94	0.1	1
SCJFLR1074G03	vacuolar proton pump atpase	21720.3	2.85765	1.05	0.09	1
SCAGLR1043D04	vacuolar proton pump atpase	38890.9	2.2034	0.79	0.04	1
SCCCST3002E02	vamp protein sec22	3337.84	4MI9	-	-	4MI9
SCACLR2014H03	vamp protein sec22	2644.69	8.67114	2.16	0.18	1
SCEQLB1067F01	vegetative storage protein pni288	31391	0.12493	-2.08	0.12	0
SCSGRT2062D09	vesicle associated membrane protein 725	909.64	4MI5	-	-	4MI5
SCJFRT1008D11	vhs and gat domain protein	1054.67	4MI5	-	-	4MI5
SCCCRZ1002A01	vhs and gat domain protein	2081.76	2.97427	1.09	0.13	1
SCVPRZ3027E04	vhs domain containing protein at3g16270	219.6	4MI9	-	-	4MI9
SCRLFL4025B10	villin	5264.89	4MI5	-	-	4MI5
SCCCCL4009B07	villin 2 isoform 1	5373.07	3.6693	1.3	0.08	1
SCQGLB1027C07	vip3 protein	1065.18	4MI5	-	-	4MI5
SCAGAM2125F11	wd repeat containing protein 61	1140.81	4MI5	-	-	4MI5
SCJFRT1008A03	wd repeat containing protein 61	1667.6	4MI5	-	-	4MI5
SCCCLR2C01H04	wound stress related protein precursor	3830.67	2.117	0.75	0.24	1
SCCCCL4012B03	xaa pro aminopeptidase 1	2387.3	2.7456	1.01	0.18	1
SCBGST3106E01	xyloglucan endotransglucosylase hydrolase 23 precursor	8685.76	4MI5	-	-	4MI5
SCBFLR1046E10	xyloglucan endotransglycosylase	6867.94	4MI5	-	-	4MI5
SCSBAD1085A06	xylose isomerase	48.58	4MI5	-	-	4MI5
SCCCCL3140B03	xylose isomerase	533.63	2.4596	0.9	0.18	1
SCEZRZ3088E05	zinc binding dehydrogenase family	1135.86	4MI5	-	-	4MI5
SCBFRZ2016E05	zinc finger transcription factor zfp30	1629.75	4MI5	-	-	4MI5
