# Supplementary material for: Proteomics Reveals an Increase in the Abundance of Glycolytic and Ethanolic Fermentation Enzymes in Developing Sugarcane Culms During Sucrose Accumulation
Source: Front Plant Sci. 2021 Sep 30;12:716964. doi: 10.3389/fpls.2021.716964 (PMC8515036; doi:10.3389/fpls.2021.716964)
Supplement: Supplementary Figure 1 — Functional classification of differentially accumulated proteins identified by the PLGS 2.5.1 Software, for (I5) and (I9), analyzed at 4M (A), 7M (B) and after the drought stress at 10M (C), classified according to their differential GoTerm distribution of the Fisher's Exact Test, with FDR < 0.05 and p < 0.01 reduced to the most specific term. Percentage of total reference (I5–red) and tested (I9–blue) protein sequences. [file Data_Sheet_1.zip › Suppl_Table_2.xlsx]

## Sheet: Plan1
Accession	Expression Analysis 7M (I9/I5)-PLGS	PLGS	PLGS	PLGS	Log(e) I9:I5	PLGS
http://sucest-fun.org/	Protein Description	Score	I9:I5	Log(e) I9:I5	StdDev	P-value
SCQSLB1052F09	10 deacetylbaccatin iii 10 o acetyltransferase	882.33	0.748264	-0.29	0.26	0.02
SCCCCL4013D09	12 oxo phytodienoic acid reductase	966.31	0.718924	-0.33	0.32	0.02
SCCCRZ1001D02	14 3 3 protein	46581.8	1.15027	0.14	0.08	1
SCBFLR1026E02	14 3 3 protein	58009.2	1.27125	0.24	0.05	1
SCCCCL4011G09	14 3 3 protein a	20600.1	1.1853	0.17	0.08	1
SCCCLR1022D05	14 3 3 protein gf14 6	67988.8	0.923116	-0.08	0.04	0
SCJLLR1033F07	2 cys peroxiredoxin bas1	5173.48	0.843665	-0.17	0.11	0
SCCCCL3001G11.b	2 dehydro 3 deoxyphosphooctonate aldolase	6285.08	0.878095	-0.13	0.12	0.01
SCCCRZ2001A04	2 hydroxy 3 oxopropionate reductase	1007.04	0.852144	-0.16	0.15	0.03
SCCCLR1C03B07	23 kda polypeptide of photosystem ii	23049.6	0.755784	-0.28	0.13	0
SCCCCL3080B05	26s protease regulatory subunit 6a	4504.43	0.657047	-0.42	0.17	0
SCCCLR1065G03	26s protease regulatory subunit 7	4207.88	0.657047	-0.42	0.15	0
SCCCLR1C04H06	26s proteasome non atpase regulatory subunit 1	382.17	0.740818	-0.3	0.36	0.03
SCCCCL3140G05	26s proteasome non atpase regulatory subunit 11	1343.36	1.34986	0.3	0.18	0.99
SCEZLR1052D02	26s proteasome non atpase regulatory subunit 11	495.28	1.37713	0.32	0.16	1
SCCCRZ1004C09	26s proteasome non atpase regulatory subunit 13	1200.36	1.46228	0.38	0.15	1
SCCCRZ1C02B12	26s proteasome non atpase regulatory subunit 13	3232.82	7MI9	-	-	7MI9
SCEPCL6029B10	26s proteasome regulatory atpase subunit1b	2724.6	0.66365	-0.41	0.17	0
SCCCCL4006C07	26s proteasome regulatory atpase subunit6	2300.85	1.13883	0.13	0.11	1
SCEQRT1031A11	27 kda vesicle associated membrane protein	1568.2	1.61607	0.48	0.36	1
SCJLLR1011H09	3 deoxy d arabino heptulosonate 7 phosphate synthase	1350.34	7MI5	-	-	7MI5
SCCCRZ1003F06	3 isopropylmalate dehydratase large subunit	533.16	1.32313	0.28	0.33	0.95
SCCCRZ2004B10	3 isopropylmalate dehydrogenase	1015.94	1.43333	0.36	0.14	1
SCSGLR1045F04	3 isopropylmalate dehydrogenase 2	1090.19	0.637628	-0.45	0.32	0
SCCCLR1C05G02	3 ketoacyl thiolase peroxisomal precursor	727.41	0.778801	-0.25	0.23	0.02
SCEQLR1007G01	3 n debenzoyl 2 deoxytaxol n benzoyltransferase	3796.02	0.748264	-0.29	0.21	0.02
SCJFRZ1005C03	3 n debenzoyl 2 deoxytaxol n benzoyltransferase	8218.82	1.29693	0.26	0.11	1
SCJFRT2054E01	3 n debenzoyl 2 deoxytaxol n benzoyltransferase	977.77	3.38719	1.22	0.23	1
SCQGLR1041A10	3-hydroxyacyl-CoA dehydrogenase	1172.13	0.704688	-0.35	0.19	0
SCVPRT2073B10	3-hydroxyacyl-CoA dehydrogenase	958.09	7MI5	-	-	7MI5
SCAGLB1069A07	3-hydroxyacyl-CoA dehydrogenase	887.71	0.690734	-0.37	0.14	0
SCCCCL3002A03.b	4 coumarate CoA-ligase	2842.88	0.594521	-0.52	0.28	0
SCVPLB1015F12	4 coumarate CoA-ligase	564.17	7MI5	-	-	7MI5
SCAGLR2026C06	4 methyl 5 b hydroxyethyl thiazol monophosphate biosynthesis enzyme	662.11	1.2586	0.23	0.25	0.97
SCCCLR2C01F11	40s ribosomal protein s10	2043.35	1.63232	0.49	0.19	1
SCVPLB1020H01	40s ribosomal protein s11	1464.89	2.05443	0.72	0.18	1
SCEQLR1091B11	40s ribosomal protein s12	27482.3	0.71177	-0.34	0.08	0
SCJLLR1054F11	40s ribosomal protein s12	29730	7MI5	-	-	7MI5
SCCCLR1C01C07	40s ribosomal protein s12	23829.1	7MI9	-	-	7MI9
SCCCLR1024D10	40s ribosomal protein s13	2766.66	1.63232	0.49	0.18	1
SCCCLR1C03A02	40s ribosomal protein s14	8994.08	1.2586	0.23	0.19	1
SCCCLR1079G05	40s ribosomal protein s15	6627.89	0.802519	-0.22	0.2	0.02
SCCCLR2002A05	40s ribosomal protein s16	4145.91	1.37713	0.32	0.23	0.99
SCRLFL1011G08	40s ribosomal protein s17 4	22016.1	1.37713	0.32	0.16	1
SCCCLR1001H01	40s ribosomal protein s18	7816.06	7MI9	-	-	7MI9
SCEPRZ1009G03	40s ribosomal protein s2	3986.66	1.71601	0.54	0.16	1
SCCCRZ2002H09	40s ribosomal protein s2	4183.86	7MI5	-	-	7MI5
SCACLR1130B08	40s ribosomal protein s25 1	5174.29	7MI5	-	-	7MI5
SCEPRZ1010A10	40s ribosomal protein s27a	13091.4	7MI5	-	-	7MI5
SCCCCL3001F09	40s ribosomal protein s3	12803.2	1.40495	0.34	0.14	1
SCVPRZ2037B05	40s ribosomal protein s3a	2666.7	1.55271	0.44	0.22	1
SCCCCL3080E05	40s ribosomal protein s4	4093.82	1.33643	0.29	0.22	0.98
SCJFRZ2033C02	40s ribosomal protein s4	3527.73	1.27125	0.24	0.15	1
SCCCCL3001E09.b	40s ribosomal protein s5	13190.3	1.44773	0.37	0.09	1
SCVPLR2005E09	40s ribosomal protein s7	3677.74	1.29693	0.26	0.2	1
SCCCLR1048F11	40s ribosomal protein s8	5583.81	1.34986	0.3	0.13	1
SCSGAM1094H05	40s ribosomal protein sa	7049.73	1.66529	0.51	0.13	1
SCCCCL4015F02	5 methyltetrahydropteroyltriglutamate homocysteine	14256	0.704688	-0.35	0.06	0
SCCCRZ2C03A09	5 methyltetrahydropteroyltriglutamate homocysteine	32399.3	0.869358	-0.14	0.04	0
SCMCST1049F11	6 phosphogluconate dehydrogenase isoenzyme a	9829.15	1.29693	0.26	0.09	1
SCQSLR1040E09	6 phosphogluconate dehydrogenase2	16870.9	1.40495	0.34	0.07	1
SCCCHR1003C05	60s acidic ribosomal protein p2a	10598.9	0.650509	-0.43	0.3	0.02
SCVPLR1049H03	60s acidic ribosomal protein p2b	1305.67	1.47698	0.39	0.4	0.96
SCRFLR1012C07	60s ribosomal protein	2102.62	1.71601	0.54	0.22	1
SCBFRZ2016G12	60s ribosomal protein 10 3	5671.77	1.39097	0.33	0.22	1
SCCCLR1C05G05	60s ribosomal protein 10a 1	5098.23	1.52196	0.42	0.16	1
SCAGLR1021E04	60s ribosomal protein 12	14886.6	7MI9	-	-	7MI9
SCAGLR2033E09	60s ribosomal protein 13 2	3279.31	1.84043	0.61	0.21	1
SCCCCL3003G05.b	60s ribosomal protein 13 2	3518.67	7MI5	-	-	7MI5
SCJFRZ2015G01	60s ribosomal protein 18	2606.58	1.66529	0.51	0.22	1
SCJFLR1013D01	60s ribosomal protein 18a	527.66	1.55271	0.44	0.34	0.98
SCCCLR2004E06	60s ribosomal protein 2	2162.25	1.82212	0.6	0.19	1
SCBGFL5081F09	60s ribosomal protein 23a	5127.82	1.2214	0.2	0.21	0.95
SCBGLR1023G09	60s ribosomal protein 27	892.06	2.18147	0.78	0.25	1
SCCCLR2003G02	60s ribosomal protein 3	546.5	7MI9	-	-	7MI9
SCCCLR1072G10	60s ribosomal protein 30	3185.67	1.33643	0.29	0.19	1
SCJLLR1107B04	60s ribosomal protein 31	3542.32	1.37713	0.32	0.21	0.98
SCCCRZ1001C08	60s ribosomal protein 4	6246.33	1.39097	0.33	0.14	1
SCCCCL3140B12	60s ribosomal protein 4	6394.41	1.37713	0.32	0.14	1
SCEQLB1063E01	60s ribosomal protein 6	6669.95	1.40495	0.34	0.15	1
SCCCCL3080C04	60s ribosomal protein 6 isoform 1	6736.03	1.52196	0.42	0.17	1
SCCCLR2004C07	60s ribosomal protein 7 2	6888.97	7MI5	-	-	7MI5
SCCCRZ2001H04	60s ribosomal protein 7a	2173.86	2.50929	0.92	0.3	1
SCVPLR1028C12	60s ribosomal protein 7a	4242.6	2.4596	0.9	0.26	1
SCCCLR1069A12	60s ribosomal protein 9	1267.66	1.73325	0.55	0.2	1
SCAGLR1043F02	70ckda heat shock protein	27495	1.13883	0.13	0.05	1
SCEQRT1030A09	aba stimulation map kinase	722.07	7MI9	-	-	7MI9
SCSFRT2068D12	abscisic stress ripening related protein 2	17648.6	0.718924	-0.33	0.11	0
SCQGLR1062G12	ac026815 7 rna binding protein	375.42	7MI5	-	-	7MI5
SCBFLR1083G01	ac034258 17 thiolase	420.6	7MI5	-	-	7MI5
SCEZLR1031A11	acetyl-CoA C-acetyltrasferase cytosolic	1056.4	0.57695	-0.55	0.18	0
SCACLR2022B01	acetyl-CoA C-acetyltrasferase cytosolic	1343.32	7MI5	-	-	7MI5
SCEQRT1033D01	acid phosphatase	5085.96	7MI5	-	-	7MI5
SCACAD1037B06	aconitate hydratase 3	447.24	7MI9	-	-	7MI9
SCCCCL3001A05	aconitate hydratase cytoplasmic citrate hydrolyase	36830.7	0.818731	-0.2	0.05	0
SCCCLR1C07F01	act domain containing protein	1407.64	0.40657	-0.9	0.51	0
SCCCLR1069D05	actin	37700.5	0.923116	-0.08	0.09	0.05
SCCCLR1076G12	actin 7	18629.3	0.904837	-0.1	0.08	0
SCBGLR1095G03	actin depolymerizing factor 3	48040.7	0.677057	-0.39	0.1	0
SCEZLB1010C04	actin related protein 7	520.67	7MI9	-	-	7MI9
SCEPRZ1008C01	acyl peptide hydrolase	300.18	1.63232	0.49	0.48	0.96
SCJLLR1011F11	acyl-CoA oxidase	633.23	0.726149	-0.32	0.31	0.02
SCEQLR1007C02	adapter related protein complex 1 beta 1	701.18	0.571209	-0.56	0.17	0
SCRLFL1007A02	adapter related protein complex 4 epsilon 1 subunit	1110.71	0.67032	-0.4	0.24	0
SCCCCL4002E08	adenine phosphoribosyltransferase 1	9022.75	0.818731	-0.2	0.12	0
SCCCLB1004H08	adenosine kinase	29609.7	0.878095	-0.13	0.13	0.02
SCRLFL3004F11.b	adenosine kinase	16211.4	7MI9	-	-	7MI9
SCCCLR1C04E01	adenosylhomocysteinase	31147.1	1.10517	0.1	0.07	1
SCCCLR1024H08	adenylate kinase	7302.07	0.588605	-0.53	0.16	0
SCJFRZ2026E06	adenylosuccinate synthetase chloroplastidial	625.01	1.56831	0.45	0.3	1
SCCCLR1C01B04	adp ribosylation factor protein 8a	1353.21	1.85893	0.62	0.19	1
SCCCLR1024F05	adp ribosylation factor protein 8b	1555.93	7MI9	-	-	7MI9
SCAGLR2018G11	adp ribosylation factor 1	23033.8	0.826959	-0.19	0.09	0
SCCCLR1066D10	adp ribosylation factor 1	18893.6	7MI5	-	-	7MI5
SCCCCL4009G05	adp ribosylation factor 3	1633.99	7MI5	-	-	7MI5
SCEZRZ1014B04	af083256 1small gtp binding protein rab2	1845.58	1.82212	0.6	0.14	1
SCCCLR1048A07	af083327 1101 kda heat shock protein	2279.4	1.91554	0.65	0.16	1
SCEPAM1022B11	af187063 1ump cmp kinase b	1395.68	7MI5	-	-	7MI5
SCCCCL4009H11	af236369 1 prohibitin	1014.16	1.53726	0.43	0.2	1
SCCCRT1001E01	af271894 1 lipoxygenase	2744.41	0.332871	-1.1	0.19	0
SCJFRT1007H07	af271894 1 lipoxygenase	3050.56	0.264477	-1.33	0.22	0
SCJFRT1008E10	af486280 1 cytosolic 6 phosphogluconate dehydrogenase	8892.13	1.41907	0.35	0.09	1
SCCCLR1024G01	alanyl trna synthetase	2501.54	0.763379	-0.27	0.13	0
SCCCST2003C12	alcohol dehydrogenase 1	7279.75	1.20925	0.19	0.17	1
SCCCCL4006H08	alcohol dehydrogenase 2	2983.12	1.15027	0.14	0.13	0.97
SCCCLR1066H09	alcohol dehydrogenase class 3	3517.15	1.13883	0.13	0.12	0.99
SCSFRT2068E07	alcohol dehydrogenase family 2	3073.21	7MI9	-	-	7MI9
SCCCLR2004B02	aldose reductase	2717.55	1.1853	0.17	0.12	1
SCSFRT2070C10	alg2 interacting protein x	581.71	7MI5	-	-	7MI5
SCRLLR1038C12	allene oxide cyclase 4	3173.07	2.63794	0.97	0.21	1
SCEZRT2021B04	allene oxide cyclase 4	2229.58	7MI9	-	-	7MI9
SCCCLR1001B04	alpha 1 subunit of 20s proteasome	2943.28	1.15027	0.14	0.12	0.97
SCRFLR1012F02	alpha glucan protein synthase	2368.12	0.631284	-0.46	0.14	0
SCEZHR1049B08	alpha glucan protein synthase	7732.4	0.410656	-0.89	0.11	0
SCAGLR1021B05	alpha glucan protein synthase	23200.2	0.726149	-0.32	0.09	0
SCMCLR1123A09	alpha soluble nsf attachment protein	3063.83	0.697676	-0.36	0.11	0
SCCCRZ2001F12	aluminum induced protein	1916.17	1.17351	0.16	0.18	0.95
SCCCRZ2C01E11	amino acid hydrolase ilr1 1 flags precursor	1745.95	0.733447	-0.31	0.25	0
SCCCRT2001B05	aminolevulinic acid dehydratase	492.59	7MI5	-	-	7MI5
SCJFRT2059C12	aminomethyltransferase	1038.19	1.37713	0.32	0.19	0.99
SCCCRZ2003A07	aminopeptidase m	645.84	1.46228	0.38	0.15	1
SCRFFL5039B12	ankyrin protein	631	7MI5	-	-	7MI5
SCCCRZ1001E11	ankyrin repeat domain containing protein 2	2895.92	0.843665	-0.17	0.19	0.04
SCJFRZ2025G07	ankyrin repeat domain containing protein 2	3968.42	1.47698	0.39	0.12	1
SCEPSD1008C03	ankyrin repeat domain containing protein 2	2903.13	7MI9	-	-	7MI9
SCRFLB1053B01	ankyrin repeat domain protein	1910.47	0.71177	-0.34	0.31	0.03
SCJFLR1073D07	annexin d3	2333.27	1.89648	0.64	0.16	1
SCEZLB1010C01	annexin d4	3688.22	2.24791	0.81	0.12	1
SCJFRZ2015C05	annexin d4	13105.9	2.31637	0.84	0.1	1
SCCCLR2C03F11	annexin p33	19504.1	0.637628	-0.45	0.1	0
SCCCRZ2004A11	annexin p33	20773.9	0.625002	-0.47	0.11	0
SCAGLR2033B02	ap 2 complex subunit	310.72	1.40495	0.34	0.27	0.99
SCRURT3064F04	apx1 cytosolic ascorbate peroxidase	19877.8	0.657047	-0.42	0.06	0
SCSGRT2066C02	apx1 cytosolic ascorbate peroxidase	22738.4	0.57695	-0.55	0.07	0
SCEQRT1025E05	apx2 cytosolic ascorbate peroxidase	18703.5	0.532592	-0.63	0.11	0
SCAGLR1043C02	apx2 cytosolic ascorbate peroxidase	25650.4	0.860708	-0.15	0.08	0
SCAGLR2033E03	aquaporin pip1 2	5382.44	1.39097	0.33	0.13	1
SCCCCL5002B01	argininosuccinate lyase	465.53	2.117	0.75	0.13	1
SCAGLR1021F12	argininosuccinate synthase	1039.14	1.47698	0.39	0.17	1
SCBGLR1098H01	arogenate dehydrogenase isoform 2	640.91	7MI5	-	-	7MI5
SCCCLR1048G01	asparaginyl trna cytoplasmic 3	1200.18	1.71601	0.54	0.14	1
SCJLRT1019H04	aspartate aminotransferase	484.54	0.559898	-0.58	0.32	0
SCJLLR1011C10	aspartate aminotransferase	2775.41	1.47698	0.39	0.13	1
SCEPAM2014F06	aspartate carbamoyltransferase 1	829.1	7MI9	-	-	7MI9
SCRFAD1120B10	aspartate semialdehyde dehydrogenase	5730.53	1.24608	0.22	0.24	0.97
SCJFRZ2027C07	aspartic proteinase	3962.3	0.704688	-0.35	0.2	0
SCAGLR1064H08	aspartic proteinase nepenthesin 1 precursor	756.89	7MI5	-	-	7MI5
SCVPLR2012E01	aspartic proteinase nepenthesin 1 precursor	1065.54	7MI5	-	-	7MI5
SCVPLR1049D04	aspartic proteinase nepenthesin 1 precursor	1523.82	7MI9	-	-	7MI9
SCCCRZ2002H06	aspartic proteinase oryzasin 1 precursor	2481.02	0.423162	-0.86	0.37	0
SCEPRZ1011G05	aspr2 protein	523.74	0.733447	-0.31	0.25	0.02
SCQSRT2032G07	atp binding cassette sub family e member	443.27	7MI5	-	-	7MI5
SCEZRZ1016E12	atp citrate synthase	3448.51	7MI5	-	-	7MI5
SCCCLR1C06C11	atp citrate synthase beta chain 1	8042.97	0.904837	-0.1	0.08	0.01
SCRUHR1077B02	atp dependent rna helicase dbp5	419.44	7MI9	-	-	7MI9
SCCCLR1001B07	atp synthase delta chain	4037.1	0.357007	-1.03	0.2	0
SCCCLR1072A03	atp synthase delta chain	1047.57	1.50682	0.41	0.18	1
SCVPRZ2043F04	atp synthase gamma chain	7221.85	0.794534	-0.23	0.19	0.02
SCCCRT1001H04	auxin induced protein pcnt115	863.98	2.50929	0.92	0.24	1
SCJLLR1107G01	auxin induced protein pcnt115	1668.78	2.7456	1.01	0.2	1
SCCCLR2001A06	auxin induced protein pcnt115	2954.39	1.46228	0.38	0.16	1
SCCCFL1003H07	auxin induced protein pcnt115	5057.08	1.39097	0.33	0.26	1
SCJFRZ1005C06	auxin induced protein pcnt115 isoform 1	654.07	7MI5	-	-	7MI5
SCCCRT1001G12	bacterial induced peroxidase precursor	17664.3	0.869358	-0.14	0.08	0
SCCCCL4009F05	beta d xylosidase 4	835.14	7MI5	-	-	7MI5
SCCCLR1065A10	beta expansin 1a precursor	629.46	7MI5	-	-	7MI5
SCCCCL4001H11	beta galactosidase lactase flags precursor	279.74	1.40495	0.34	0.35	0.96
SCJLLR1054B02	beta tubulin 4	58377.8	0.486752	-0.72	0.04	0
SCJFRZ1006E06	beta tubulin r2242	45493.8	0.771052	-0.26	0.05	0
SCCCRZ1002F11	beta tubulin r2242	47703	0.501576	-0.69	0.04	0
SCVPLR1049D05	beta tubulin r2242	59177.5	0.516851	-0.66	0.05	0
SCJFRZ1007A10	betaine aldehyde dehydrogenase	11164	1.1275	0.12	0.08	1
SCJFLR1013B03	bisphosphoglycerate independent phosphoglycerate mutase	8442.4	0.704688	-0.35	0.12	0
SCBGLR1023A04	blue copper binding protein	784.92	1.53726	0.43	0.3	0.98
SCUTST3152F08	blue copper protein precursor	2238.18	1.85893	0.62	0.28	1
SCMCRT2085B01	c terminal region family	3311.21	1.30996	0.27	0.19	1
SCCCLR1048B04	c2 domain containing protein	1057.52	0.852144	-0.16	0.13	0
SCRFLR1012F12	caffeic acid 3 o methyltransferase	44388.8	1.47698	0.39	0.06	1
SCCCLR1069B09	caffeoyl 3 CoA-o methyltransferase 1	36761.8	0.637628	-0.45	0.09	0
SCCCHR1004C07	caffeoyl 3 CoA-o methyltransferase 2	11478	7MI9	-	-	7MI9
SCQSRT1034C09	caffeoyl 3 CoA-o methyltransferase 3	2434.89	0.431711	-0.84	0.16	0
SCJLRT2050C09	caffeoyl 3 CoA-o methyltransferase 4	2434.89	7MI5	-	-	7MI5
SCEPRZ1009A12	calcium dependent protein isoform 2	369.48	0.726149	-0.32	0.28	0.01
SCJLLR1011H04	calcium dependent protein kinase 11	697.41	0.71177	-0.34	0.15	0
SCEQAM1035F11	calcium ion binding protein	879.45	1.34986	0.3	0.31	0.98
SCEZLR1009E02	calcium lipid binding protein	705.41	1.66529	0.51	0.26	1
SCCCLR1072D08	calmodulin binding protein	313.29	7MI5	-	-	7MI5
SCCCLR1070F12	calnexin precursor	1198.43	0.657047	-0.42	0.21	0
SCQGLR1019A07	carrier protein	906.3	1.37713	0.32	0.26	1
SCCCLR1048H09	catalase	6748.29	2.97427	1.09	0.18	1
SCEPRZ1009H01	catalase isozyme b	8907.81	0.755784	-0.28	0.11	0
SCCCCL3080H11	catalase isozyme b	9375.06	0.794534	-0.23	0.09	0
SCCCLB1023F09	cathepsin b	239.29	1.19722	0.18	0.2	0.95
SCAGLR1043G12	cbs domain protein	30024.1	0.826959	-0.19	0.07	0
SCJLLR1101E05	cell death associated protein	4974.35	1.24608	0.22	0.27	0.95
SCCCLR1072H03	cell death associated protein	1051.14	7MI5	-	-	7MI5
SCJFHR1033B10	cellular retinaldehyde binding protein	1630.35	1.58407	0.46	0.35	1
SCCCLR1065F07	cellulose synthase 4	103.13	7MI5	-	-	7MI5
SCCCLR1066B10	cellulose synthase 4	239.89	7MI5	-	-	7MI5
SCCCLR1C03G09	chalcone flavanone isomerase1	2759.94	0.486752	-0.72	0.27	0
SCCCLR2002B07	chaperone protein dnaj 10	1459.93	0.481909	-0.73	0.23	0
SCCCLR2001H07	chaperonin 21 precursor	1125.42	0.57695	-0.55	0.3	0.01
SCBGSB1029H10	chaperonin 60 beta precursor	5380.32	0.559898	-0.58	0.2	0
SCCCRZ1004G05	chaperonin 60 beta precursor	7545.91	0.740818	-0.3	0.13	0
SCVPRT2078D02	chaperonin cpn60 mitochondrial precursor	7836.84	0.66365	-0.41	0.09	0
SCQGLR1062H03	charged multivesicular body protein 4b	1422.51	0.83527	-0.18	0.18	0.03
SCBGLR1114F09	chitinase iii	3589.97	2.29332	0.83	0.14	1
SCCCCL3002A02.b	chloride intracellular channel 6 related protein	26222.3	0.718924	-0.33	0.1	0
SCRURT2005F01	chloride intracellular channel 6 related protein	28854	0.697676	-0.36	0.09	0
SCCCLR2C02D12	chlorophyll a b binding apoprotein cp26 precursor	3282.83	1.64872	0.5	0.16	1
SCJLST1022G06	chlorophyll a b binding protein	1352.8	1.47698	0.39	0.2	0.99
SCUTST3131A12	chlorophyll a b binding protein	2260.97	1.59999	0.47	0.26	1
SCUTST3086G11	chlorophyll a b binding protein	4083.83	1.75067	0.56	0.12	1
SCCCST1001B11	chlorophyll a b binding protein 1	8929.32	1.50682	0.41	0.08	1
SCJFLR1074A11	chlorophyll a b binding protein 2	10165.8	1.58407	0.46	0.08	1
SCJFSB1014F03.b	chlorophyll a b binding protein cp24	3974.54	1.33643	0.29	0.24	0.99
SCACLR2007B05	chlorophyll a b binding protein cp24	434.35	1.40495	0.34	0.21	1
SCACLR2007B12	chloroplastidial quinone oxidoreductase	2201.91	1.27125	0.24	0.17	1
SCQGLR1019F10	choline phosphate cytidylyltransferase b	580.83	7MI5	-	-	7MI5
SCCCCL4006E08	chorismate mutase	825.26	0.625002	-0.47	0.35	0
SCCCLR1C06B07	chorismate synthase 2	942.83	0.71177	-0.34	0.35	0.04
SCCCRZ2C01A04	cinnamoyl reductase	454.18	7MI5	-	-	7MI5
SCBFRT1064A01	cinnamoyl reductase	1129.14	7MI5	-	-	7MI5
SCEPRZ1011A02	cinnamyl alcohol dehydrogenase	6072.92	0.329559	-1.11	0.16	0
SCJLST1021G05	cinnamyl alcohol dehydrogenase	11222.2	2.66446	0.98	0.32	1
SCCCCL3003F11.b	citrate glyoxysomal precursor	398.73	1.41907	0.35	0.27	1
SCEQLR1092B09	class i heat shock protein 3	1774.16	7MI9	-	-	7MI9
SCCCCL3001C09.b	class ii heat shock protein	13772.6	7MI5	-	-	7MI5
SCEQRT2095D03	class iv transaminase family protein	314.88	1.46228	0.38	0.46	0.95
SCCCRZ2002F04	clathrin heavy chain 1	7878.3	0.951229	-0.05	0.06	0.04
SCAGLR2033E02	clathrin light chain 2	5183.8	0.704688	-0.35	0.2	0
SCBGFL4048C01	co chaperone protein sba1	997.03	1.2586	0.23	0.19	1
SCEZRZ1014D09	coatomer beta subunit	558.75	0.516851	-0.66	0.15	0
SCVPLB1020F02	coatomer subunit alpha 3	682.98	0.810584	-0.21	0.21	0.04
SCJFRZ2011F04	coatomer subunit beta 2	530.85	7MI5	-	-	7MI5
SCCCRZ1002B05	coatomer subunit delta	4465.49	0.418952	-0.87	0.24	0
SCCCLR1072D09	coatomer subunit epsilon	1422.64	0.501576	-0.69	0.22	0
SCBFLR1026E07	coatomer subunit gamma	1755.52	0.496585	-0.7	0.15	0
SCCCLB1024F11	cop1 interacting protein 7	333.15	7MI5	-	-	7MI5
SCJFLR1013D03	cop9 signalosome complex subunit 4 related protein	183.88	7MI5	-	-	7MI5
SCCCHR1004F09	copper transport protein atox1	2288.5	7MI5	-	-	7MI5
SCUTLR2023A09	cortical cell delineating protein precursor	8134.62	2.09594	0.74	0.16	1
SCEZRZ1013F01	cullin 1 isoform 1	361.08	7MI5	-	-	7MI5
SCEPAM2053F09	cyclase dehydrase family protein	5816.63	0.532592	-0.63	0.17	0
SCCCLR1022B11	cysteine protease 1 precursor	7839.88	3.28708	1.19	0.18	1
SCCCRZ2001D03	cysteine proteinase 2 flags precursor	9783.32	1.34986	0.3	0.21	1
SCCCCL3140C10	cysteine synthase precursor	3959.53	1.11628	0.11	0.12	0.97
SCSGFL4035H08	cytochrome b5 related protein	2369.95	7MI5	-	-	7MI5
SCCCSD1094H05	cytochrome b5 related protein	10289.5	7MI5	-	-	7MI5
SCCCLR1080A05	cytochrome c oxidase subunit	1048.36	0.71177	-0.34	0.29	0.01
SCSFLR2031H06	cytochrome c oxidase subunit vb precursor	6966.95	0.22091	-1.51	0.27	0
SCQSLB1049A06	cytochrome c oxidase subunit vb precursor	13157.1	0.778801	-0.25	0.2	0.03
SCUTLR1058A12	cytochrome heme protein	1078.83	0.83527	-0.18	0.22	0.02
SCAGLR1043E04	cytochrome p450 cyp74a19	2073.97	7MI5	-	-	7MI5
SCRFLB1053B09	cytosolic 6 phosphogluconate dehydrogenase	1007.69	7MI5	-	-	7MI5
SCSGST1072B08	cytosolic aminopeptidase	5978.89	0.67032	-0.4	0.27	0
SCJFRT1058C05	cytosolic factor related protein	2533.74	1.97388	0.68	0.23	1
SCCCRZ2002C11	cytosolic factor related protein	4660.66	1.75067	0.56	0.09	1
SCVPRT2083B12	cytosolic phosphoglycerate kinase 1	9443.74	0.818731	-0.2	0.17	0
SCCCLR1079B06	cytosolic phosphoglycerate kinase 1	19654.5	1.71601	0.54	0.16	1
SCCCLR2002G02	d 3 phosphoglycerate dehydrogenase	6766.9	1.08329	0.08	0.09	0.95
SCJFRT1005D01	d 3 phosphoglycerate dehydrogenase	8475.09	1.55271	0.44	0.14	1
SCCCCL3120F12	dead box atp dependent rna helicase 40	334.99	7MI5	-	-	7MI5
SCVPRT2080F12	dead box atp dependent rna helicase 56	2304.05	0.726149	-0.32	0.2	0
SCCCLR1C04A05	dead box atp dependent rna helicase 56	6251.37	0.786628	-0.24	0.18	0.01
SCJLAM1061C04	diaminopimelate decarboxylase	2706.66	0.726149	-0.32	0.37	0.05
SCCCAM2C07C01	dihydrolipoamide s acetyltransferase	993.49	7MI5	-	-	7MI5
SCEPRZ3047F05	dihydrolipoamide s acetyltransferase1	2342.65	1.2586	0.23	0.16	1
SCVPRZ2037B11	dihydropyrimidine dehydrogenase	2255.68	0.594521	-0.52	0.16	0
SCCCLR1001E08	dimethylmalate lyase	1346.44	2.01375	0.7	0.44	1
SCCCLB1C03G10	dimethylmalate lyase isoform 1	5569.01	1.10517	0.1	0.07	0.98
SCCCLR1C04F06	diphosphomevalonate decarboxylase	565.14	7MI5	-	-	7MI5
SCBGLR1082E04	diphosphonucleotide phosphatase1	451.62	7MI5	-	-	7MI5
SCCCLB1003G10	disease resistance response protein 206	6206.94	1.69893	0.53	0.15	1
SCSBLB1033B10	disease resistance response protein 206	10948.9	7MI9	-	-	7MI9
SCVPLR1028G12	disulfide isomerase	2463.38	1.37713	0.32	0.15	1
SCCCLR1048G04	disulfide isomerase	11216.9	0.565525	-0.57	0.08	0
SCAGLB1070D03	disulfide isomerase	609.77	0.532592	-0.63	0.39	0.01
SCCCLR1077G10	disulfide isomerase	960.99	7MI5	-	-	7MI5
SCCCLR1C01A02	disulfide isomerase7 precursor	7921.34	0.364219	-1.01	0.19	0
SCCCLR1C01B06	dj 1 family protein	560.94	7MI9	-	-	7MI9
SCCCLR1024F02	dna repair protein rad23	4214.07	0.506617	-0.68	0.16	0
SCJLLR1054F05	dnak molecular chaperone	13959.7	0.683861	-0.38	0.07	0
SCCCRZ1002G01	dnak molecular chaperone hsp70	44117.4	0.71177	-0.34	0.05	0
SCCCLR1079C11	drepp2 protein	23310.2	0.402524	-0.91	0.11	0
SCRFFL4006E01	drepp4 protein	46044.8	1.78604	0.58	0.07	1
SCEQLR1050H09	drepp4 protein	51074.4	1.78604	0.58	0.1	1
SCEQLB1067D01	dtdp 4 dehydrorhamnose reductase	1090.14	7MI5	-	-	7MI5
SCCCLR2002B03	dynamin related protein	1284.65	7MI5	-	-	7MI5
SCEPRZ1010H09	dynamin related protein 1a	537.32	0.594521	-0.52	0.21	0
SCJLLR1103G09	ef hand family protein	1650.31	2.36316	0.86	0.2	1
SCEQLR1007G03	elongation factor 1 alpha related protein	19425.7	1.19722	0.18	0.07	1
SCJLRT1006G01	elongation factor 1 alpha related protein	11596.5	7MI9	-	-	7MI9
SCQSST1040E11	elongation factor 1 beta related protein	19255.7	0.286505	-1.25	0.18	0
SCCCRZ2002D07	elongation factor 1 delta 1 related protein	12421.8	0.88692	-0.12	0.14	0.05
SCCCLR1048B12	elongation factor 1 gamma 3 related protein	15226.1	1.2586	0.23	0.12	1
SCSFRT2072B04	elongation factor 1 gamma 3 related protein	10560.3	7MI5	-	-	7MI5
SCCCCL4011C02	elongation factor 2 related protein	19010.6	1.24608	0.22	0.08	1
SCCCLR1072F05	elongation factor 2 related protein	40569.9	1.17351	0.16	0.06	1
SCCCLR1077F04	elongation factor tu related protein	3874.99	0.704688	-0.35	0.15	0
SCVPRT2081E09	endo beta glucanase 2	749.48	7MI5	-	-	7MI5
SCCCLR1068D10	endoplasmin precursor	5072.34	0.67032	-0.4	0.15	0
SCBFRT1068C11	enolase	1549.98	7MI5	-	-	7MI5
SCCCRZ1002F06	enolase	31440.7	0.878095	-0.13	0.06	0
SCJFLR1073H09	enolase 1	20583.1	1.05127	0.05	0.06	0.95
SCCCCL1002F12.b	enoyl acp reductase	6135.97	0.726149	-0.32	0.29	0.03
SCEPFL3080C01	er6 protein	24448.1	0.860708	-0.15	0.13	0.02
SCQGLB1039E05	er6 protein	6468.61	7MI9	-	-	7MI9
SCQSST1038C02	ethylene inducible ctr1 protein kinase	370.61	7MI5	-	-	7MI5
SCRFLR1012B11	eukaryotic initiation factor 4f subunit p82 34 related protein	784.58	0.733447	-0.31	0.16	0
SCBGLR1003E06	eukaryotic initiation factor 5c cg2922 isoform f	515.96	0.794534	-0.23	0.28	0.03
SCEZLB1009B03	eukaryotic peptide chain release factor gtp binding subunit erf3a	626.62	1.58407	0.46	0.35	1
SCCCLR2C01H05	eukaryotic translation initiation factor 1a related protein	2995.27	7MI9	-	-	7MI9
SCCCCL6005C02	eukaryotic translation initiation factor 2 alpha subunit related protein	2480.43	1.13883	0.13	0.16	0.95
SCCCRZ1001G12	eukaryotic translation initiation factor 2 beta subunit related protein	1153.07	7MI5	-	-	7MI5
SCCCCL4005C02	eukaryotic translation initiation factor 2 gamma subunit related protein	595.83	1.56831	0.45	0.22	1
SCBFFL5074B10	eukaryotic translation initiation factor 3 subunit 2 related protein	1271.79	7MI5	-	-	7MI5
SCCCLR1C05B06	eukaryotic translation initiation factor 3 subunit 3 related protein	636.5	7MI5	-	-	7MI5
SCCCCL3002G03.b	eukaryotic translation initiation factor 3 subunit 6 related protein	1220.62	1.29693	0.26	0.14	1
SCCCLR1001G08	eukaryotic translation initiation factor 5 related protein	497.01	7MI5	-	-	7MI5
SCCCRZ2C01B09	eukaryotic translation initiation factor 5a related protein	6215.22	0.657047	-0.42	0.2	0
SCCCLR1070E06	eukaryotic translation initiation factor 5a2 related protein	13302.9	0.375311	-0.98	0.15	0
SCEQRT1028A11	eukaryotic translation initiation factor 6 related protein	1247.4	1.37713	0.32	0.17	1
SCCCLB1024C02	exocyst complex component related protein	514.96	1.66529	0.51	0.34	1
SCQSRZ3037D06	ferredoxin nadp leaf isozyme	3692.58	1.28403	0.25	0.11	1
SCJFRT1058F10	ferredoxin nadp root isozyme	431.79	7MI5	-	-	7MI5
SCCCLR1068B08	fiber protein fb19	3500.74	1.87761	0.63	0.15	1
SCJFRT2059H11	flavonol 3 sulfotransferase	757.39	7MI9	-	-	7MI9
SCCCLR1C02A03	formate dehydrogenase 1	7127.1	0.786628	-0.24	0.14	0
SCRFLR1012E06	fructokinase 1	5460.44	1.27125	0.24	0.15	1
SCCCCL3120B01	fructokinase 2	60028.3	0.637628	-0.45	0.06	0
SCJLRZ1021E10	fructokinase 2	63361.7	0.644036	-0.44	0.06	0
SCCCCL3005E06.b	fructose bisphosphate aldolase	2726.43	0.66365	-0.41	0.19	0
SCRULR1020D11	fructose bisphosphate aldolase	9297.44	0.650509	-0.43	0.19	0
SCCCCL3120C03	fructose bisphosphate aldolase	29492.2	1.46228	0.38	0.06	1
SCMCLV1030C12	fructose bisphosphate aldolase chloroplastidial	8558.01	0.697676	-0.36	0.32	0
SCSBSB1096D03	fructose bisphosphate aldolase chloroplastidial flags precursor	8042.54	0.431711	-0.84	0.25	0
SCCCRZ2001F03	fructose bisphosphate aldolase cytoplasmic isozyme	32131.2	1.91554	0.65	0.06	1
SCCCLR1C05F08	fumarate hydratase chloroplastidial	968.2	0.810584	-0.21	0.22	0.05
SCJLLR2013G12	fusca homolog	324	7MI9	-	-	7MI9
SCUTLR1037C05	germin protein 6a	1148.88	7MI9	-	-	7MI9
SCRLST3166D09	germin protein 6a	1811.85	7MI9	-	-	7MI9
SCUTLR1037G10	glucose 6 phosphate dehydrogenase cytoplasmic isoform	9689.94	0.67032	-0.4	0.07	0
SCQSLR1061E07	glucose 6 phosphate isomerase	1471.61	1.59999	0.47	0.16	1
SCJFRZ2007H09	glutamate decarboxylase	2741.52	0.582748	-0.54	0.1	0
SCCCCL3080H03	glutamate dehydrogenase	1123.29	0.869358	-0.14	0.14	0.05
SCJFLR1013F02	glutamine synthetase	12996.6	1.41907	0.35	0.06	1
SCCCRZ1004H06	glutaredoxin subgroup i	4728.81	0.559898	-0.58	0.24	0
SCCCRZ2C01F01	glutathione peroxidase	10442.1	0.71177	-0.34	0.17	0
SCJFLR1013F08	glutathione s transferase	281.33	7MI9	-	-	7MI9
SCQSLB1049C07	glutathione s transferase gstf2	20074.2	0.860708	-0.15	0.16	0.02
SCCCCL3002C09.b	glutathione s transferase gstf2	74656.4	1.09417	0.09	0.09	0.97
SCJLRT1022G04	glutathione s transferase zeta class	832.81	1.76827	0.57	0.42	0.99
SCJLRZ1027G11	glutathione transferase	12087.2	1.20925	0.19	0.09	1
SCCCLR1001A07	glutathione transferase iii	17847.6	1.10517	0.1	0.12	0.96
SCCCCL4003D01	glutathione transferase30	1174.89	3.89619	1.36	0.25	1
SCJLRT1020A09	glutathione transferase31	1336.5	7MI9	-	-	7MI9
SCCCST1006A11	glycine dehydrogenase	1304.34	0.458406	-0.78	0.16	0
SCEQHR1079E05	glycine rich rna binding protein	1733.61	0.594521	-0.52	0.34	0
SCQSLB1049H01	glycine rich rna binding protein 2	3025.07	7MI5	-	-	7MI5
SCACLV1021E03	glycine rich rna binding protein 2	1739.37	7MI9	-	-	7MI9
SCEPCL6018F02	glycyl trna synthetase	930.67	0.878095	-0.13	0.15	0.05
SCCCLR1069B04	glycyl trna synthetase protein	1715.81	1.15027	0.14	0.12	0.99
SCQGLR1062E12	glyoxalase i	5923.63	1.75067	0.56	0.12	1
SCCCST1C06G09	glyoxylate reductase	309.64	1.87761	0.63	0.34	1
SCEQRT2028E03	gtp binding nuclear protein rna 3	11205.9	1.15027	0.14	0.12	0.98
SCQGLR1019A10	gtp binding nuclear protein rna a1	12648.9	1.23368	0.21	0.15	0.98
SCEPCL6020A07	gtp binding protein ptd004	2827.73	1.32313	0.28	0.11	1
SCCCLR2001G08	gtp binding protein rab7a	1426.85	1.41907	0.35	0.22	1
SCEQLR1050G03	gtp binding protein sar1a	10690.1	0.516851	-0.66	0.16	0
SCBGLR1003B07	gtp binding protein sar1a	7204.45	1.23368	0.21	0.18	0.99
SCACLR2007C03	guanine nucleotide binding protein beta subunit	17595.8	1.24608	0.22	0.07	1
SCEZRZ1017B08	guanine nucleotide binding protein subunit beta	745.25	2.01375	0.7	0.22	1
SCEQRT2028D10	heat repeat family protein	1761.84	7MI5	-	-	7MI5
SCCCLR1C05B10	heat repeat family protein	1470.34	7MI5	-	-	7MI5
SCCCRZ1003A03	heat shock 70 kda protein	1865.42	0.690734	-0.37	0.15	0
SCCCCL4013G04	heat shock 70 kda protein 4	3323.75	0.763379	-0.27	0.17	0
SCCCLR1C01D05	heat shock cognate 70 kda	20918.7	1.19722	0.18	0.05	1
SCCCCL3120G07	heat shock cognate 70 kda protein 4 isoform 1	31034.2	1.07251	0.07	0.05	0.99
SCCCLR1C03A12	heat shock factor binding protein 1	6162.14	7MI5	-	-	7MI5
SCEQRT1025H04	heat shock protein 101	1124.53	1.56831	0.45	0.12	1
SCJLLR1011E03	heat shock protein 82	31018.2	0.843665	-0.17	0.07	0
SCEZAD1C01H05	heat shock protein cognate	7685.72	7MI9	-	-	7MI9
SCQGLR1041A05	heat shock protein sti	8321.42	0.763379	-0.27	0.09	0
SCCCRT2001A05	heme oxygenase 1	641.6	7MI5	-	-	7MI5
SCMCRZ3064B09	hemoglobin 2	1125.94	7MI9	-	-	7MI9
SCCCRT3002G10	hessian fly response gene 1 protein	4500.72	0.375311	-0.98	0.19	0
SCCCLR1C01G05	heterogeneous nuclear ribonucleoprotein a3	719.43	7MI5	-	-	7MI5
SCVPRT2073F05	hexose transporter	778.58	1.2586	0.23	0.14	1
SCCCLR2002F10	histidine triad nucleotide binding protein	5411.08	0.565525	-0.57	0.17	0
SCSGFL5C05H11	histone	33915.5	1.23368	0.21	0.11	1
SCACFL8019G10	histone h1	807.47	7MI9	-	-	7MI9
SCCCRZ2002H03	histone h2a	3272.34	7MI5	-	-	7MI5
SCJLLR1101A02	histone h2a isoform 3	4787.21	2.53451	0.93	0.15	1
SCCCCL4007C09	histone h2a isoform1	5045.81	7MI5	-	-	7MI5
SCCCCL7C02A12	histone h3	48583.1	7MI9	-	-	7MI9
SCCCLR1065B07	hsc70 interacting protein	3096.97	0.786628	-0.24	0.15	0.03
SCCCFL3002G06	hsp20 alpha crystallin family protein	4326.95	0.683861	-0.38	0.16	0
SCRFLB1054D10	hsp20 alpha crystallin family protein	1768.19	7MI5	-	-	7MI5
SCRUFL4021H03	hsp20 alpha crystallin family protein	1392.36	7MI9	-	-	7MI9
SCCCLR2001E04	huntingtin interacting protein k	3211.02	0.755784	-0.28	0.21	0
SCCCRZ1002F04	hypersensitive induced response protein	2518.75	1.64872	0.5	0.13	1
SCBGLR1003G06	importin beta protein	826.35	1.69893	0.53	0.15	1
SCCCCL3003D06.b	importin subunit alpha 1b	10324	0.904837	-0.1	0.1	0.05
SCUTLR2030A05	importin subunit beta 1	3873.9	1.2214	0.2	0.1	1
SCEZRT2024B10	isoamyl acetate hydrolyzing esterase	671.33	7MI9	-	-	7MI9
SCCCRZ2C03F04	isoaspartate o methyltransferase isoform 1	3524.88	0.763379	-0.27	0.28	0.04
SCJFRT1012F01	isoaspartate o methyltransferase isoform 1	754.75	7MI5	-	-	7MI5
SCCCFL3003H06	isochorismate synthase 1	1451.36	7MI5	-	-	7MI5
SCSBST3096H07	isoflavone reductase irl	14965.3	2.01375	0.7	0.12	1
SCVPLB1020E05	isoflavone reductase irl	28920.6	1.97388	0.68	0.08	1
SCQGLR1085E12	kelch repeat containing protein	12245.3	1.58407	0.46	0.09	1
SCCCLR1024E10	ketol acid reductoisomerase	1899.01	1.39097	0.33	0.15	1
SCCCLR1076C03	ketol acid reductoisomerase chloroplastidial	1980.62	1.49182	0.4	0.15	1
SCCCRT1002F10	late embryogenesis related protein	15533.8	0.644036	-0.44	0.15	0
SCRFLR2037A12	latex abundant protein	6630.91	0.618783	-0.48	0.09	0
SCQGLR1019D06	legumin protein	6109.01	1.2214	0.2	0.16	0.99
SCEPAM2055H02	legumin protein	15527.4	1.32313	0.28	0.12	1
SCCCAM2C04G08	leucine rich repeat protein	510.53	7MI5	-	-	7MI5
SCJFRT1005C11	leucoanthocyanidin dioxygenase	2350.69	0.40657	-0.9	0.17	0
SCVPCL6041E09	leukotriene a 4 hydrolase	458.6	1.61607	0.48	0.22	1
SCCCRZ2002G09	lipid binding protein	5937.5	7MI5	-	-	7MI5
SCCCST1002C11	loc100281207 precursor	494.13	7MI5	-	-	7MI5
SCCCRZ1C01H05	loc100285980 precursor	1359.07	0.444858	-0.81	0.16	0
SCEPRZ1008B12	macronuclear development related protein	353.94	1.46228	0.38	0.35	0.97
SCJLLR1054E03	macrophage migration inhibitory factor related protein	11044	0.794534	-0.23	0.21	0.01
SCCCLR1072A12	malate dehydrogenase cytoplasmic	2662.75	0.625002	-0.47	0.18	0
SCCCLR1067B04	malate dehydrogenase cytoplasmic	37276	0.594521	-0.52	0.1	0
SCCCCL4004C11	malate dehydrogenase cytoplasmic	38769.9	0.637628	-0.45	0.1	0
SCEPRZ3084H02	malate dehydrogenase cytoplasmic	31174.6	1.33643	0.29	0.22	0.97
SCCCLR1024D03	malate dehydrogenase cytoplasmic	26303.1	0.869358	-0.14	0.06	0
SCCCLR1022D04	malate dehydrogenase cytoplasmic	838.73	7MI5	-	-	7MI5
SCEPRZ1011G10	mannitol dehydrogenase	308.54	7MI9	-	-	7MI9
SCEQRT1028A02	mannose epimerase 2	1693.85	1.32313	0.28	0.25	1
SCRFLR2034C11	membrane steroid binding protein 1	6233.6	0.491644	-0.71	0.22	0
SCJFRZ2031H09	membrane steroid binding protein 1	13829.8	0.410656	-0.89	0.17	0
SCJFRZ2011A01	methionyl trna synthetase	227.79	0.631284	-0.46	0.23	0
SCCCLB1001H09	methyl binding domain protein mbd111	630.95	7MI5	-	-	7MI5
SCQGLR1062G10	methylenetetrahydrofolate dehydrogenase cytoplasmic	1475.93	0.740818	-0.3	0.28	0.02
SCEQRZ3024B12	microtubule associated protein	1518.41	7MI5	-	-	7MI5
SCCCLR2C01H11	microtubule associated protein map65 1a	1582.98	7MI5	-	-	7MI5
SCCCRZ2001F10	mitochondrial aldehyde dehydrogenase	1120.75	1.53726	0.43	0.15	1
SCACAD1036F01	mitochondrial aldehyde dehydrogenase aldh2a	2781.57	1.64872	0.5	0.21	1
SCJFLR1073D12	mitochondrial aldehyde dehydrogenase aldh2a	2803.24	1.44773	0.37	0.15	1
SCEQRT2098D07	mitochondrial atp synthase precursor	15875.6	0.657047	-0.42	0.08	0
SCJLRT1021G03	mitochondrial processing peptidase	2341	1.1275	0.12	0.13	0.98
SCCCLR1022A05	mitochondrial processing peptidase alpha subunit	2845.04	1.13883	0.13	0.14	0.96
SCJLLR1054C07	mitochondrial processing peptidase beta subunit	6112.53	0.67032	-0.4	0.12	0
SCCCLR1079D10	monodehydroascorbate reductase	3714.77	1.59999	0.47	0.11	1
SCQSRT2031F03	monodehydroascorbate reductase	1626.21	7MI9	-	-	7MI9
SCEPLR1051C09	multidomain cystatin	6759.51	1.09417	0.09	0.1	0.97
SCEPAM1015F11	n acetyl gamma glutamyl phosphate reductase	626.52	1.53726	0.43	0.19	1
SCRLCL6031B10	nad dependent isocitrate dehydrogenase	408.01	1.16183	0.15	0.15	0.97
SCCCCL3001G02	NAD-dependent glyceraldehyde 3 phosphate dehydrogenase (GAPDH)	39255.5	1.11628	0.11	0.05	1
SCCCLR1072B04	NAD-dependent glyceraldehyde 3 phosphate dehydrogenase (GAPDH)	40169.6	1.69893	0.53	0.05	1
SCCCCL2001B02.b	NAD-dependent glyceraldehyde 3 phosphate dehydrogenase (GAPDH)	3535.42	1.46228	0.38	0.35	1
SCCCLR1001E06	NAD-dependent glyceraldehyde 3 phosphate dehydrogenase (GAPDH)	17728	0.763379	-0.27	0.08	0
SCCCLB1004D05	nadh cytochrome b5 reductase protein	1029.8	0.527292	-0.64	0.27	0
SCCCLR1070H07	nadh dehydrogenase	1186.23	0.748264	-0.29	0.23	0.02
SCCCCL3003D05.b	nadh ubiquinone oxidoreductase 51 kda subunit	1406.28	0.66365	-0.41	0.17	0
SCEZLB1010E07	nadh ubiquinone oxidoreductase b22 subunit	1328.7	7MI5	-	-	7MI5
SCACLR1127E10	nadh ubiquinone oxidoreductase subunit	967.31	7MI5	-	-	7MI5
SCCCCL3120A08.b	nadp dependent d sorbitol 6 phosphate dehydrogenase	962.38	7MI5	-	-	7MI5
SCCCCL2001A05.b	nadp dependent malate dehydrogenase	1671	7MI9	-	-	7MI9
SCEPCL6019E04	nadp dependent malate dehydrogenase	2609.24	7MI9	-	-	7MI9
SCEQLR1029D06	nadp dependent oxidoreductase p1	7594.1	0.802519	-0.22	0.18	0.01
SCRLSB1041B09	nadp dependent oxidoreductase p2	8715.46	1.52196	0.42	0.2	1
SCSFSB1106D06	nadp dependent oxidoreductase p2	17671.9	1.33643	0.29	0.1	1
SCSBSB1052D07	NAD-P-dependent glyceraldehyde 3 phosphate dehydrogenase	2753.8	1.27125	0.24	0.14	1
SCEPAM1019D01	nap16kda protein	23465.6	7MI5	-	-	7MI5
SCCCRZ1001E04	nascent polypeptide associated complex alpha subunit protein	11996.7	0.843665	-0.17	0.1	0
SCBGLR1047D05	nascent polypeptide associated complex alpha subunit protein	12257.3	0.571209	-0.56	0.14	0
SCCCCL3080G05	nhp2 protein 1	1558.9	7MI5	-	-	7MI5
SCJFRT2060D05	nodulin protein 5ng4	535.6	7MI5	-	-	7MI5
SCQSRT1034D03	non-reducing end alpha-L-arabinofuranosidase	427.32	1.24608	0.22	0.15	0.98
SCCCLR1024C04	non-specific arabinogalactan protein	1392.79	7MI5	-	-	7MI5
SCEQLB1066E08	non-specific glucosidase	869.2	0.852144	-0.16	0.15	0.04
SCEPFL3085G11	non-specific kinase	568.47	7MI5	-	-	7MI5
SCBFLR1039F07	nuclear matrix protein 1	270.8	7MI5	-	-	7MI5
SCEQLB1065E01	nuclear migration related protein	928.05	7MI5	-	-	7MI5
SCCCLR1070G02	nuclear transport factor 2 related protein	4287.06	0.778801	-0.25	0.15	0.01
SCVPLR2027A09	nucleic acid binding protein	590.75	0.71177	-0.34	0.29	0.01
SCEZAM1082E03	nucleic acid binding protein	347.89	7MI5	-	-	7MI5
SCBFLR1083E04	nucleic acid binding protein	1506.01	7MI5	-	-	7MI5
SCBFLR1083E03	nucleoside diphosphate kinase i	2435.19	5.15517	1.64	0.24	1
SCCCRZ1003A10	nucleoside-triphosphate phosphatase	13158.8	0.522046	-0.65	0.07	0
SCVPLR1049C09	nucleoside-triphosphate phosphatase	15582.5	0.588605	-0.53	0.06	0
SCUTLR1015G10	nucleoside-triphosphate phosphatase	424.28	0.606531	-0.5	0.34	0
SCJLHR1028E06	o methyltransferase 8	2871.3	7MI9	-	-	7MI9
SCCCST2002D08	o methyltransferase zrp4	9858.29	4.48169	1.5	0.07	1
SCJFLR1074A12	outer mitochondrial membrane protein porin	3353.64	0.778801	-0.25	0.15	0
SCEPRZ1010D03	outer plastidial membrane protein porin	1243.12	0.878095	-0.13	0.14	0.03
SCCCLR1070D02	oxygen evolving enhancer protein 1	7534.85	0.860708	-0.15	0.1	0.01
SCBGLR1114G09	oxygen evolving enhancer protein 3 1	3436.25	1.28403	0.25	0.1	1
SCCCLR1024G02	oxysterol binding protein	588.49	7MI5	-	-	7MI5
SCJFRT1009B01	patatin t5 precursor	364.81	7MI5	-	-	7MI5
SCAGLR2018F12	peptide methionine sulfoxide reductase	1091.14	7MI9	-	-	7MI9
SCCCLR1C01H02	peptidyl prolyl cis trans isomerase	1502.7	0.57695	-0.55	0.33	0
SCCCRZ2002A08	peptidyl prolyl cis trans isomerase	33399.5	7MI5	-	-	7MI5
SCRFLR1012F09	peptidyl prolyl cis trans isomerase cyp19 4 precursor	969.22	7MI5	-	-	7MI5
SCEQLB1067H09	peptidyl prolyl isomerase	1304.43	0.491644	-0.71	0.24	0
SCJFRZ2015B06	peptidyl prolyl isomerase fkbp12	4867.02	7MI5	-	-	7MI5
SCRLAD1042E05	peroxidase	11556	1.44773	0.37	0.22	1
SCVPRZ2035F03	peroxidase 2	12677.8	1.47698	0.39	0.1	1
SCQSST3114C09	peroxidase 2 precursor	4989.58	1.58407	0.46	0.15	1
SCEQRT1024D03	peroxidase 24 precursor	2252.75	7MI5	-	-	7MI5
SCJFRZ2013F04	peroxidase 24 precursor	2635.35	7MI5	-	-	7MI5
SCCCLB1004B09	peroxidase 39 precursor	6233.59	0.826959	-0.19	0.12	0
SCCCAD1001C08	peroxidase 42 precursor	2884.86	2.63794	0.97	0.15	1
SCCCLR1C05G08	peroxidase atp6a	21040.8	0.371577	-0.99	0.08	0
SCJLRT1013C01	phenylalanine ammonia lyase	17806.8	0.637628	-0.45	0.06	0
SCCCLR1048D07	phenylalanine ammonia lyase	22991.8	0.537944	-0.62	0.08	0
SCJFLR1017B11	phenylalanine ammonia lyase	23647.4	0.612626	-0.49	0.07	0
SCQGLR1085B04	phosphatase 2a isoform 2	749.88	0.771052	-0.26	0.22	0.03
SCEZLR1052F07	phosphatase 2a structural subunit	3809.31	0.726149	-0.32	0.11	0
SCCCLR2C01C12	phosphatase 2c isoform epsilon	2754.99	0.810584	-0.21	0.22	0.04
SCVPRT2074A06	phosphatase 2c	927.27	2.58571	0.95	0.31	1
SCCCLB1024B10	phosphate carrier mitochondrial	355.51	7MI5	-	-	7MI5
SCCCCL3001F10.b	phosphoenolpyruvate carboxylase	5148.94	1.52196	0.42	0.08	1
SCVPRT2080D10	phosphoenolpyruvate carboxylase	627.82	7MI9	-	-	7MI9
SCEQRT1026G06	phosphoglucomutase chloroplastidial	767.13	0.71177	-0.34	0.36	0.02
SCCCRZ1001D04	phosphoglucomutase cytoplasmic	9291.2	1.32313	0.28	0.07	1
SCEZLB1006F11	phosphoglycerate kinase	7678.91	1.23368	0.21	0.08	1
SCCCRZ1001C05	phosphoglycerate kinase	33108.5	1.34986	0.3	0.07	1
SCJFRZ2026G10	phospholipase a1 ii 5	939.68	7MI9	-	-	7MI9
SCRUFL1117E03.b	phospholipase a1 ii 5	3034.68	7MI9	-	-	7MI9
SCAGLR1043E06	phospholipase d alpha 1	4862.83	1.32313	0.28	0.09	1
SCACLR1129A11	photosystem i reaction center subunit n related protein	1073	7MI5	-	-	7MI5
SCCCST1002H09	pi starvation induced protein	3218.3	0.600496	-0.51	0.16	0
SCCCRT1002F07	plasma membrane atpase proton pump	1458.18	0.755784	-0.28	0.16	0
SCCCCL3140F07	plasminogen activator inhibitor 1 rna binding protein	637.92	0.818731	-0.2	0.23	0.05
SCJLRT1016A04	plastid lipid associated protein 2	2052.96	1.69893	0.53	0.16	1
SCQSFL3032H06	pleckstrin homology domain family a	869.28	7MI5	-	-	7MI5
SCQSRT1035E09	pleckstrin homology domain family a	983.08	7MI5	-	-	7MI5
SCCCLR1079E05	poly binding protein	913.03	0.618783	-0.48	0.15	0
SCBGLR1023H10	poly binding protein	5196.01	0.554327	-0.59	0.09	0
SCSGLR1045A10	polyphenol oxidase	9818.31	1.19722	0.18	0.15	1
SCBFLR1039A03	polyphenol oxidase	7452.11	1.39097	0.33	0.34	0.97
SCEZRZ1016D05	polyphenol oxidase	6995.51	1.82212	0.6	0.12	1
SCVPLB1016F07	polyphenol oxidase	7356.23	1.82212	0.6	0.08	1
SCEPAM1051D07	polyphenol oxidase	8001.87	1.84043	0.61	0.06	1
SCEZLB1007D07	polyphenol oxidase	14088.6	1.85893	0.62	0.09	1
SCCCCL4012D10	polypyrimidine tract binding protein homolog 3	983.75	0.748264	-0.29	0.16	0
SCAGLR1043H01	porphobilinogen deaminase	1535.67	7MI5	-	-	7MI5
SCCCLR1080G12	pre mrna splicing factor 19 related protein	244.32	2.88637	1.06	0.31	1
SCBFST3136C07	profilin	8208.57	0.205975	-1.58	0.28	0
SCEQLR1007A06	profilin 2	21968.9	0.740818	-0.3	0.12	0
SCJLRT1014F08	progesterone 5 beta related protein	1014.07	1.43333	0.36	0.17	1
SCVPHR1093E09	proliferating cell nuclear antigen	2600.66	0.522046	-0.65	0.31	0
SCCCCL3004H02.b	proliferation associated protein 2g4	1772.19	0.869358	-0.14	0.14	0.02
SCEZLR1031A07	proline rich protein	14197.1	7MI5	-	-	7MI5
SCCCHR1002F08	prolyl carboxypeptidase protein precursor	756.1	2.01375	0.7	0.2	1
SCEPLB1041G09	proteasome subunit alpha 1	1953	1.17351	0.16	0.15	0.98
SCQSLR1018D04	proteasome subunit alpha 2	1062.78	1.17351	0.16	0.12	0.98
SCJFRZ2010D05	proteasome subunit alpha 7	4022.46	0.802519	-0.22	0.21	0.04
SCBGLR1002D03	proteasome subunit beta 1	6962.08	1.15027	0.14	0.16	0.96
SCCCLR1001C09	proteasome subunit beta 3	898.82	0.818731	-0.2	0.15	0.01
SCCCCL3120F07	proteasome subunit beta 4 precursor	309.95	0.606531	-0.5	0.3	0
SCQSAM1032E01	proteasome subunit beta 6 precursor	4234.59	1.68203	0.52	0.17	1
SCCCRZ2C04B02	proteasome subunit beta 6 precursor	4553.97	1.43333	0.36	0.21	1
SCUTLR2030E04	proteasome subunit beta 7 a precursor	1294.69	7MI5	-	-	7MI5
SCQSHR1020C12	protein iq domain 32	609.15	7MI5	-	-	7MI5
SCJFRT1062B06	protein lap1	2410.14	1.78604	0.58	0.28	1
SCSFRT2070A04	protein lrp16	2543.37	0.618783	-0.48	0.2	0
SCCCRZ1004H10	protein sey1	708.12	0.843665	-0.17	0.12	0.01
SCCCLR1024E06	protein tolb	664.04	7MI9	-	-	7MI9
SCAGLR1064E01	protein usf	18284.7	0.913931	-0.09	0.09	0.04
SCJFRZ2005C12	protein z	1618.7	1.41907	0.35	0.22	0.99
SCBFLR1026E05	proton pump atpase catalytic subunit a vacuolar	30535	1.84043	0.61	0.07	1
SCEQRT1024C07	proton translocating pyrophosphatase	1345.67	7MI5	-	-	7MI5
SCSGLR1045G11	putative calmodulin protein 7	24135.3	0.394554	-0.93	0.15	0
SCEQLR1029E05	putative cinnamyl alcohol dehydrogenase 8c	11023.1	2.2034	0.79	0.09	1
SCEPLR1051D01	putative glycerophosphoryl diester phosphodiesterase 2	725.38	1.55271	0.44	0.23	1
SCQGST1032H01	putative protein Hordeum vulgare subsp vulgare	350.33	1.68203	0.52	0.31	0.99
SCUTAM2005A11	putative protein SORBIDRAFT 01g011580 Sorghum bicolor	4482.61	0.740818	-0.3	0.16	0
SCEZRZ1012H03	putative protein SORBIDRAFT 01g011580 Sorghum bicolor	4174.97	7MI5	-	-	7MI5
SCCCLB1021A03	putative protein SORBIDRAFT 01g028010 Sorghum bicolor	675.66	7MI5	-	-	7MI5
SCEQRT1026A03	putative protein SORBIDRAFT 01g028410 Sorghum bicolor	4131.96	0.375311	-0.98	0.15	0
SCJLLR2013G10	putative protein SORBIDRAFT 01g033730 Sorghum bicolor	2533.32	7MI5	-	-	7MI5
SCJFRZ2014H04	putative protein SORBIDRAFT 02g029800 Sorghum bicolor	1358.29	7MI5	-	-	7MI5
SCJLLR1107G06	putative protein SORBIDRAFT 02g035960 Sorghum bicolor	1381.55	7MI5	-	-	7MI5
SCCCLR1022B02	putative protein SORBIDRAFT 03g002930 Sorghum bicolor	2338.57	0.357007	-1.03	0.29	0
SCRLFL4027D01	putative protein SORBIDRAFT 03g008870 Sorghum bicolor	10668.8	7MI5	-	-	7MI5
SCCCLR1065E11	putative protein SORBIDRAFT 03g008950 Sorghum bicolor	6691.97	2.2705	0.82	0.14	1
SCCCLR2C02H08	putative protein SORBIDRAFT 03g025500 Sorghum bicolor	1179.64	7MI5	-	-	7MI5
SCMCRT2088G02	putative protein SORBIDRAFT 03g043560 Sorghum bicolor	1706.49	0.71177	-0.34	0.26	0
SCQGLR1085E02	putative protein SORBIDRAFT 04g001720 Sorghum bicolor	25559	0.71177	-0.34	0.15	0
SCQSLR1089E02	putative protein SORBIDRAFT 04g001720 Sorghum bicolor	2607.07	7MI5	-	-	7MI5
SCEPRZ1008G07	putative protein SORBIDRAFT 04g007950 Sorghum bicolor	810.36	0.537944	-0.62	0.25	0
SCEPRZ1010F04	putative protein SORBIDRAFT 04g020120 Sorghum bicolor	1155.21	7MI5	-	-	7MI5
SCCCLB1001D05	putative protein SORBIDRAFT 04g031190 Sorghum bicolor	2054.95	0.353455	-1.04	0.23	0
SCEPCL6019C02	putative protein SORBIDRAFT 06g028450 Sorghum bicolor	1735.53	0.353455	-1.04	0.19	0
SCMCST1051A03	putative protein SORBIDRAFT 06g028450 Sorghum bicolor	7601.23	7MI5	-	-	7MI5
SCCCHR1003B09	putative protein SORBIDRAFT 06g034050 Sorghum bicolor	476.06	1.36343	0.31	0.19	1
SCJFRZ2010H02	putative protein SORBIDRAFT 07g001060 Sorghum bicolor	384.94	1.34986	0.3	0.29	0.98
SCJLLR1054G06	putative protein SORBIDRAFT 07g023850 Sorghum bicolor	846.45	0.548812	-0.6	0.17	0
SCCCRZ1C01H06	putative protein SORBIDRAFT 08g001950 Sorghum bicolor	7771.34	1.61607	0.48	0.11	1
SCVPRZ2036B07	putative protein SORBIDRAFT 09g018320 Sorghum bicolor	3225.82	7MI9	-	-	7MI9
SCCCLR1C08H04	putative protein SORBIDRAFT 10g000230 Sorghum bicolor	9267.71	7MI5	-	-	7MI5
SCCCST3001E10	putative protein SORBIDRAFT 10g021150 Sorghum bicolor	2625.56	0.625002	-0.47	0.27	0
SCCCLR1001B11	pyridoxin biosynthesis protein er1	476.67	1.73325	0.55	0.35	1
SCSFSD1065B09	pyrophosphate energized vacuolar membrane proton pump	900.06	7MI5	-	-	7MI5
SCEQRT2027C10	pyrophosphate fructose 6 phosphate 1 phosphotransferase alpha subunit	653.29	7MI5	-	-	7MI5
SCCCFL4092E06	pyrophosphate fructose 6 phosphate 1 phosphotransferase beta subunit	2745.71	0.582748	-0.54	0.18	0
SCCCCL4011H08	pyrophosphate fructose 6 phosphate 1 phosphotransferase beta subunit	7611.83	0.650509	-0.43	0.11	0
SCJFRT1005D04	pyruvate decarboxylase	1679.84	1.17351	0.16	0.15	0.97
SCCCCL4011D12	pyruvate decarboxylase	3375.41	1.11628	0.11	0.09	1
SCQGST1032G01	pyruvate dehydrogenase e1 component alpha subunit	2736.09	7MI5	-	-	7MI5
SCCCLR1070D04	pyruvate kinase cytosolic isozyme	14635.6	1.41907	0.35	0.1	1
SCEZLB1006G09	pyruvate kinase cytosolic isozyme	15392	1.97388	0.68	0.12	1
SCEQRT2028E02	pyruvate kinase cytosolic isozyme	4360.56	7MI9	-	-	7MI9
SCSGHR1071C12	quinone oxidoreductase	1684.88	7MI9	-	-	7MI9
SCSGLR1084C03	r40c1 protein	63009.3	0.818731	-0.2	0.05	0
SCCCLR2001A08	r40c1 protein	63325.8	0.83527	-0.18	0.05	0
SCUTLR2023H05	r40g2 protein	15070.9	0.410656	-0.89	0.12	0
SCEPLB1043E09	rab gdp dissociation inhibitor alpha	6013.79	0.755784	-0.28	0.13	0
SCCCLR2001H02	ramosa 1 enhancer locus 2 related protein	515.92	1.36343	0.31	0.3	0.98
SCJFRZ2033C10	ras association and pleckstrin homology domains 1 isoform 2	539	3.32012	1.2	0.31	1
SCCCRZ2004H04	ras related protein ara 3	2423.48	7MI9	-	-	7MI9
SCCCCL4004A04	ras related protein rab 2 a	1675.95	1.59999	0.47	0.23	1
SCCCLR1C07G02	ras related protein rab 6a	2495.08	7MI5	-	-	7MI5
SCCCRZ1002G06	ras related protein rab11c	5231.18	0.463013	-0.77	0.24	0
SCCCLR1075B02	ras related protein ric1	9271.43	1.17351	0.16	0.16	0.97
SCEZAM2058E08	receptor protein kinase 1	1269.89	1.32313	0.28	0.25	1
SCBGST3105H08	regulator of ribonuclease activity a	4091	1.27125	0.24	0.17	0.99
SCACLR2007G05	remorin isoform 1	8301.68	1.76827	0.57	0.12	1
SCJFLR1013D11	remorin isoform 1	11402	2.03399	0.71	0.14	1
SCMCRT2106H01	retrotransposon sine	3517.95	7MI9	-	-	7MI9
SCCCLR1066A08	rh2 protein	1570.69	0.66365	-0.41	0.19	0
SCCCRZ1001B12	rhamnose biosynthetic enzyme	1501.15	7MI5	-	-	7MI5
SCJFLR1073E09	ribulose bisphosphate carboxylase oxygenase large subunit	4834.67	1.64872	0.5	0.09	1
SCCCST1005A11	ricin agglutinin family protein	4239.02	7MI5	-	-	7MI5
SCJFLR1074H02	ricin truncated	3700.6	7MI5	-	-	7MI5
SCCCLR2002H12	rna binding protein 1	7123.69	0.755784	-0.28	0.12	0
SCVPLR1028D03	rna binding protein rp120	1317.12	0.71177	-0.34	0.14	0
SCEQLR1007G11	rna gtpase activating protein	1473.27	0.506617	-0.68	0.18	0
SCMCLR1053F09	rna recognition motif family	1271.85	0.554327	-0.59	0.32	0
SCRFLR2038B08	rRNA N-glycosylase	3031.89	7MI5	-	-	7MI5
SCCCLR2C02D03	ru large subunit binding protein subunit alpha	3133.1	0.496585	-0.7	0.15	0
SCMCCL6052B08	ru large subunit binding protein subunit alpha	2331.96	7MI5	-	-	7MI5
SCCCCL3001F05	ru large subunit binding protein subunit beta	5470.18	0.537944	-0.62	0.19	0
SCUTLR1058B02	s adenosylmethionine synthetase 1	34755	0.298197	-1.21	0.13	0
SCCCLR1001G06	s adenosylmethionine synthetase 1	41035.4	0.390628	-0.94	0.07	0
SCVPCL6042B11	salt induced map kinase 1	1347.84	1.69893	0.53	0.23	1
SCVPFL3040H07	salt tolerance related protein	19238	0.771052	-0.26	0.2	0
SCJLRZ1024H09	salt tolerance related protein	23123.1	0.763379	-0.27	0.09	0
SCQGLR1086B07	selenium binding protein	2459.65	0.537944	-0.62	0.28	0
SCQSLR1061E05	selenium binding protein	1974.39	7MI5	-	-	7MI5
SCCCLR1072E08	serine acetyltransferase 1	270.95	7MI5	-	-	7MI5
SCCCLR1024A12	serine carboxypeptidase precursor	238.15	0.516851	-0.66	0.31	0
SCCCLR1C01H05	serine carboxypeptidase precursor	6004.98	0.463013	-0.77	0.1	0
SCAGLR2033D10	serine hydroxymethyltransferase	2192.75	0.436049	-0.83	0.22	0
SCCCLR1022F10	serine hydroxymethyltransferase	12325.4	0.677057	-0.39	0.13	0
SCCCLB1003E11	serine threonine protein kinase 3 related to osmotic stress and abscisic acid response	916.64	7MI9	-	-	7MI9
SCEPRZ1009C10	serine threonine protein kinase sapk4	619.93	1.73325	0.55	0.46	0.99
SCJFLR1017B03	sex determination protein tassel seed 2	1405.27	0.57695	-0.55	0.21	0
SCCCLR1C07F04	soluble acid invertase	797.54	7MI5	-	-	7MI5
SCCCST3006A04	soluble acid invertase	1461.82	7MI5	-	-	7MI5
SCBGAM1090F06	soluble inorganic pyrophosphatase	5788.06	0.637628	-0.45	0.22	0
SCCCAM1001A05	spermidine synthase 1	814.21	1.64872	0.5	0.28	0.99
SCSGAM2104B04.b	splicing factor u2af 65 kda subunit related protein	920.67	7MI9	-	-	7MI9
SCEZRZ1013G04	stachyose synthase	255.18	1.53726	0.43	0.3	1
SCCCLR1024E09	stem specific protein	17014.5	1.13883	0.13	0.09	0.99
SCCCLR2001C05	stem specific protein tsjt1	2940.13	3.45561	1.24	0.19	1
SCRFAD1116E01	stem specific protein tsjt1	6250.68	7MI9	-	-	7MI9
SCVPST1061F10	stress related protein	476.73	7MI5	-	-	7MI5
SCCCLR2C01E08	stress related protein	2030.94	1.33643	0.29	0.16	1
SCCCRZ2001D09	substrate binding domain containing	35528.7	0.625002	-0.47	0.1	0
SCCCST1004B07	subtilisin protease precursor	423.55	7MI5	-	-	7MI5
SCRFHR1007E04	subtilisin proteinase	1133.76	0.810584	-0.21	0.21	0.01
SCRFLR1012B07	succinate dehydrogenase flavoprotein precursor	1875.85	1.2586	0.23	0.13	1
SCJLRZ1024A09	succinate dehydrogenase iron protein subunit	2395.1	0.726149	-0.32	0.2	0
SCSGFL1081H08	succinyl ligase alpha chain 2	4322.21	1.52196	0.42	0.22	1
SCCCLR1024D12	succinyl ligase beta chain	3917.34	0.810584	-0.21	0.13	0
SCEZLR1052C03	sucrose synthase	19733.8	1.39097	0.33	0.08	1
SCCCLR1001A05	sucrose synthase	25472	1.1275	0.12	0.08	1
SCCCRZ1002G07	sucrose synthase 2	34957.9	0.108609	-2.22	0.08	0
SCACSB1117F03	sucrose synthase 2	36530.5	0.304221	-1.19	0.25	0
SCJFRZ1007B01	sucrose synthase 2	69.59	7MI5	-	-	7MI5
SCCCLR1048A06	superoxide dismutase	4250.31	1.30996	0.27	0.19	0.99
SCCCLR1024E11	superoxide dismutase 2	17453.1	0.83527	-0.18	0.13	0.01
SCCCLR2C03D05	superoxide dismutase 2	16709	1.29693	0.26	0.1	1
SCAGLR2033A03	suppressor of g2 allele of skp1 associated protein	1855.84	0.690734	-0.37	0.27	0
SCQGLR2025D02	syntaxin 132	1337.33	7MI5	-	-	7MI5
SCCCCL3120H04	syntaxin 23	945.62	0.704688	-0.35	0.4	0.02
SCRLLR1038G11	t complex protein 1 subunit alpha	3134.76	0.657047	-0.42	0.16	0
SCCCRZ1C01D04	t complex protein 1 subunit beta	4159.89	0.718924	-0.33	0.12	0
SCMCLR1123E10	t complex protein 1 subunit epsilon	1980.68	7MI5	-	-	7MI5
SCJLRZ1019B01	t complex protein 1 subunit gamma	2631.05	0.316637	-1.15	0.32	0
SCCCLR1C06F07	t complex protein 1 subunit gamma	3482.46	0.631284	-0.46	0.18	0
SCCCCL3120F02	t complex protein 1 subunit zeta	1148	0.826959	-0.19	0.17	0.02
SCCCLR2004H11	t complex protein 1 theta chain	2639.49	0.794534	-0.23	0.13	0
SCVPLR2027C10	tcp 1 cpn60 chaperonin family protein	5443.54	0.67032	-0.4	0.14	0
SCAGLR2011F12	temperature induced lipocalin 1	853.94	7MI5	-	-	7MI5
SCVPLR1028H01	thaumatin cytokinin binding	15631.5	7MI5	-	-	7MI5
SCCCLR2003G06	thaumatin cytokinin binding	16733.5	7MI5	-	-	7MI5
SCAGLR2011H07	thioredoxin 4	5058.79	0.860708	-0.15	0.17	0.05
SCCCRZ2C04F03	thioredoxin dependent peroxidase	10473.4	0.733447	-0.31	0.1	0
SCEZRZ1012C04	thioredoxin domain containing protein 9 homolog	718.78	7MI5	-	-	7MI5
SCJFLR1073B06	thioredoxin h	7977.38	0.449329	-0.8	0.17	0
SCCCLR2001H09	thioredoxin h	8367.49	0.491644	-0.71	0.35	0
SCCCLR1066H08	thioredoxin h	1980.61	7MI5	-	-	7MI5
SCEPRZ1009H12	thioredoxin peroxidase	3701.05	0.726149	-0.32	0.22	0
SCCCRZ1004B05	topless related protein 1	427.23	1.34986	0.3	0.33	0.95
SCCCRZ1002B03	tpa class iii peroxidase 39 precursor	1553.75	1.34986	0.3	0.19	1
SCACLR2022D05	transaldolase 2	1161.97	0.67032	-0.4	0.37	0
SCCCLR1024A05	transaldolase 2	7098.42	1.2586	0.23	0.09	1
SCCCCL3004C10.b	transaminase transferring nitrogenous groups	1558.67	1.24608	0.22	0.2	0.99
SCJLLR1054C04	transcription factor apfi related protein	1822.79	0.771052	-0.26	0.28	0.03
SCRUSB1078D07.b	transcription factor apfi related protein	2252.23	7MI5	-	-	7MI5
SCAGLR2011E07	transcription factor btf3 related protein	8849.06	0.802519	-0.22	0.13	0.01
SCJLLR1054H06	transcription factor pur alpha 1	2647.29	0.755784	-0.28	0.18	0.01
SCCCLR1C01D02	transcription factor related protein	1934.13	1.29693	0.26	0.2	1
SCVPLB1017D10	transcriptional regulator related protein	620.77	7MI5	-	-	7MI5
SCJLRZ1027F05	transducin wd 40 repeat	647.39	1.2214	0.2	0.18	0.98
SCCCCL3003A08.b	transketolase	10195.9	0.657047	-0.42	0.11	0
SCCCRT2002G04	transketolase	4683.63	7MI9	-	-	7MI9
SCEQLB1065A03	translational elongation factor related protein	3979.97	0.625002	-0.47	0.14	0
SCCCLR1072G07	translational initiation factor 4a related protein	24125.3	1.10517	0.1	0.09	0.97
SCEZLR1031E10	translationally controlled tumor protein	28109.7	0.697676	-0.36	0.13	0
SCCCRT1004C10	transport protein sec31a	442.34	0.612626	-0.49	0.22	0
SCCCCL4015D05	transport protein sec31a	973.65	0.657047	-0.42	0.21	0
SCCCRZ1001B08	triosephosphate isomerase cytosolic	40872.2	0.843665	-0.17	0.11	0
SCEPRZ1009B12	triosephosphate isomerase cytosolic	2065.91	1.29693	0.26	0.23	0.98
SCEZLR1009F04	triose phosphate/phosphate translocator non-green chloroplastidial	396.01	0.458406	-0.78	0.34	0
SCEZHR1055E03	tropinone reductase 1	967.7	2.03399	0.71	0.19	1
SCSBAD1084C01	tubulin	65879.6	7MI5	-	-	7MI5
SCCCLR1048E07	tubulin alpha 1 chain	103113	0.740818	-0.3	0.04	0
SCCCRZ2002C09	tubulin alpha 1 chain	103113	0.726149	-0.32	0.04	0
SCEQRT2025E08	tubulin alpha 2 chain	15613.7	0.895834	-0.11	0.09	0
SCCCRZ1002H03	tubulin alpha 3 chain	60707.2	0.726149	-0.32	0.06	0
SCVPFL3046H12	tubulin alpha 3 chain	33926.8	7MI5	-	-	7MI5
SCCCLR1068B06	tubulin beta 6 chain	61324.7	0.481909	-0.73	0.06	0
SCCCLR2C01A08	tubulin beta 7	48932.3	0.548812	-0.6	0.06	0
SCJFRZ2032H05	tubulin specific chaperone a	2678.91	0.71177	-0.34	0.43	0.01
SCRFLB1056H05	tyrosyl trna synthetase	773.06	7MI5	-	-	7MI5
SCJLLR1107C01	ubiquinol cytochrome c reductase complex 14 kda protein	3017.16	1.47698	0.39	0.33	0.99
SCUTST3087D11	ubiquinol cytochrome c reductase iron sulfur subunit	1002.46	2.2034	0.79	0.59	1
SCCCLR1066C11	ubiquitin protein smt3	13873.2	0.826959	-0.19	0.21	0.05
SCACST3160F03	ubiquitin 2	13346.6	0.554327	-0.59	0.12	0
SCVPLR2027B06	ubiquitin associated ts n domain containing	2418.7	0.637628	-0.45	0.17	0
SCCCCL6001D02	ubiquitin carboxyl terminal hydrolase 12	273.8	7MI5	-	-	7MI5
SCCCCL1002A05.b	ubiquitin carboxyl terminal hydrolase 6	1381.51	1.28403	0.25	0.14	1
SCVPRT2074C10	ubiquitin conjugating enzyme e2 7	1128.99	7MI5	-	-	7MI5
SCAGLR1021D02	ubiquitin conjugating enzyme e2 n	2370.11	0.336216	-1.09	0.3	0
SCCCLR1065F10	ubiquitin conjugating enzyme spm2	9056.89	0.826959	-0.19	0.18	0.01
SCCCRZ2C04H01	ubiquitin conjugating enzyme spm2	5035.72	7MI5	-	-	7MI5
SCEZLB1014D11	ubiquitin thioesterase otu1	3766.63	0.794534	-0.23	0.17	0.02
SCQGLR1019G02	udp glucose 6 dehtdrogenase	36512.8	0.336216	-1.09	0.07	0
SCCCLR1022B08	udp glucose 6 dehtdrogenase	28473.2	7MI5	-	-	7MI5
SCJFLR1013H10	udp glucose dehydrogenase	24228.5	0.343008	-1.07	0.14	0
SCQGLR1062D04	udp glucose pyrophosphorylase	22782.1	1.20925	0.19	0.05	1
SCCCCL4007E12	udp glucuronic acid decarboxylase	1708.18	7MI5	-	-	7MI5
SCRLFL4004D05	udp glucuronic acid decarboxylase	1997.74	7MI5	-	-	7MI5
SCJLRT1018C08	udp glycosyltransferase 75d1	1442.42	7MI5	-	-	7MI5
SCQGRT1043B02	udp n acetylglucosamine pyrophosphorylase	2221.91	0.644036	-0.44	0.43	0.04
SCAGLR1021D12	udp n acetylglucosamine pyrophosphorylase	441.98	7MI9	-	-	7MI9
SCCCRT1003G09	uncharacterized protein	591.67	7MI9	-	-	7MI9
SCQGST3153H08	uncharacterized protein	10715.8	0.180866	-1.71	0.25	0
SCJFRZ2006H05	uncharacterized protein	22883.3	0.29523	-1.22	0.17	0
SCSGLR1084G12	uncharacterized protein	33049.3	0.436049	-0.83	0.13	0
SCCCLR1075G03	uncharacterized protein	45570.7	0.272532	-1.3	0.12	0
SCEZLB1008B10	uncharacterized protein	492.45	1.50682	0.41	0.24	1
SCJFRZ2031E09	uncharacterized protein	5755.75	2.69123	0.99	0.22	1
SCEQLB1065B11	uncharacterized protein	506.48	7MI5	-	-	7MI5
SCEZRZ1013G10	uncharacterized protein	17167.4	7MI5	-	-	7MI5
SCCCST2001A03	uncharacterized protein	34143.8	0.718924	-0.33	0.09	0
SCQSLR1018H07	uncharacterized protein	254.94	7MI5	-	-	7MI5
SCEQLR1007H06	uncharacterized protein	299.23	7MI5	-	-	7MI5
SCCCLR1C01B02	uncharacterized protein LOC100191561 Zea mays	37613.8	0.869358	-0.14	0.09	0
SCCCLR2C02C06	uncharacterized protein LOC100193501 Zea mays	314.03	7MI5	-	-	7MI5
SCJFRT1060F07	uncharacterized protein LOC100276755 Zea mays	18609.3	0.748264	-0.29	0.17	0
SCEZLR1052E12	uncharacterized protein LOC100279462 Zea mays	986.74	0.794534	-0.23	0.3	0.04
SCRLLR1038D01	uracil phosphoribosyltransferase	1458.75	1.23368	0.21	0.25	0.95
SCCCRZ1002C06	uridylate kinase	2420.02	7MI5	-	-	7MI5
SCCCRZ2001C11	usp family protein	10364.9	0.398519	-0.92	0.2	0
SCCCLR1072E04	usp family protein	8307.21	1.52196	0.42	0.12	1
SCCCRZ2C04G04	vacuolar atp synthase subunit c	3671.71	1.2214	0.2	0.12	1
SCVPRZ2039D07	vacuolar atp synthase subunit c	4289.91	1.2586	0.23	0.1	1
SCEPLB1044F03	vacuolar atp synthase subunit d 1	2118.89	1.13883	0.13	0.12	0.98
SCCCLB1025B04	vacuolar atp synthase subunit e	5576.08	1.23368	0.21	0.12	1
SCBGLR1082H03	vacuolar atp synthase subunit g	24782.5	0.600496	-0.51	0.09	0
SCQSLR1089G05	vacuolar atpase b subunit	26029.9	1.29693	0.26	0.13	1
SCCCCL1001C10.b	vacuolar atpase b subunit	36901.7	1.2214	0.2	0.06	1
SCQGRT1039F06	vacuolar atpase b subunit	51620.8	7MI9	-	-	7MI9
SCSGST1070D06	vacuolar atpase subunit h protein	1120.95	1.85893	0.62	0.18	1
SCCCLR1022D02	vacuolar atpase subunit h protein	1822.11	1.58407	0.46	0.12	1
SCJFLR1074G03	vacuolar proton pump atpase	9038.65	1.34986	0.3	0.11	1
SCCCLR1001C10	vacuolar sorting protein 4b	601.58	7MI5	-	-	7MI5
SCEPRZ3047D12	vamp protein sec22	2863.63	7MI9	-	-	7MI9
SCEQLB1067F01	vegetative storage protein pni288	10889.9	0.22091	-1.51	0.15	0
SCCCRZ1002A01	vhs and gat domain protein	438.66	0.537944	-0.62	0.23	0
SCEPRT2047G02	vhs domain containing	313.73	1.19722	0.18	0.18	0.98
SCVPRZ3027E04	vhs domain containing protein at3g16270	289.06	7MI5	-	-	7MI5
SCVPLB1015D02	villin	1591.28	0.486752	-0.72	0.17	0
SCCCCL4009B07	villin 2 isoform 1	2235.17	1.20925	0.19	0.09	1
SCCCLR2C01H04	wound stress related protein precursor	1786.54	1.27125	0.24	0.16	1
SCCCCL4012B03	xaa pro aminopeptidase 1	452.75	1.23368	0.21	0.27	0.96
SCCCCL3140B03	xylose isomerase	448.8	0.748264	-0.29	0.19	0
SCCCLR2C01E03	zinc finger protein	675.89	7MI5	-	-	7MI5
