# Supplementary material for: Proteomics Reveals an Increase in the Abundance of Glycolytic and Ethanolic Fermentation Enzymes in Developing Sugarcane Culms During Sucrose Accumulation
Source: Front Plant Sci. 2021 Sep 30;12:716964. doi: 10.3389/fpls.2021.716964 (PMC8515036; doi:10.3389/fpls.2021.716964)
Supplement: Supplementary Figure 1 — Functional classification of differentially accumulated proteins identified by the PLGS 2.5.1 Software, for (I5) and (I9), analyzed at 4M (A), 7M (B) and after the drought stress at 10M (C), classified according to their differential GoTerm distribution of the Fisher's Exact Test, with FDR < 0.05 and p < 0.01 reduced to the most specific term. Percentage of total reference (I5–red) and tested (I9–blue) protein sequences. [file Data_Sheet_1.zip › Suppl_Table_3.xlsx]

## Sheet: Expression 10M (I5 x I9)_3 Biol
Accession	Expression Analysis 10M (I9/I5)-PLGS	PLGS	PLGS	PLGS	Log(e) I9:I5	PLGS
http://sucest-fun.org/	Protein Description	Score	I9:I5	Log(e) I9:I5	StdDev	P-value
SCCCLR1048F12	14 3 3 protein	37569.7	0.913931	-0.09	0.08	0.02
SCQGST1034A08	14 3 3 protein	27227	0.778801	-0.25	0.26	0.03
SCCCRZ1001D02	14 3 3 protein	56532.6	1.07251	0.07	0.1	0.95
SCCCCL4011B08	2 isopropylmalate synthase b	3859.69	1.34986	0.3	0.16	1
SCMCRT2087D10	2 isopropylmalate synthase b	1014.47	10MI5	-	-	10MI5
SCRFAM1026A10	2 oxoglutarate e1 subunit	725.92	10MI5	-	-	10MI5
SCCCLR1C03B07	23 kda polypeptide of photosystem ii	17714.2	0.657047	-0.42	0.21	0
SCSGAM1095C10	26s protease regulatory subunit 4 homolog	4627.79	0.802519	-0.22	0.2	0.02
SCCCLR1C04H06	26s proteasome non atpase regulatory subunit 1	514.9	1.76827	0.57	0.23	1
SCCCRZ1C02B12	26s proteasome non atpase regulatory subunit 13	4956.21	0.726149	-0.32	0.31	0.03
SCCCRZ1004C09	26s proteasome non atpase regulatory subunit 13	6222.34	0.802519	-0.22	0.16	0.03
SCCCLR1048G11	26s proteasome non atpase regulatory subunit 3	1822.68	1.40495	0.34	0.33	0.99
SCCCLR1022E06	26s proteasome regulatory particle triple a atpase subunit4	3825.92	0.904837	-0.1	0.11	0.05
SCVPLR1049F01	26s proteasome regulatory particle triple a atpase subunit5a	5504.15	10MI5	-	-	10MI5
SCCCCL4005D12	26s proteasome regulatory subunit	2675	0.763379	-0.27	0.39	0.05
SCEZRZ1015F05	26s proteasome regulatory subunit s2	2926.45	0.810584	-0.21	0.16	0
SCEQRT1031A11	27 kda vesicle associated membrane protein	1143.65	10MI5	-	-	10MI5
SCEZHR1048F05	3 hydroxyisobutyryl coenzyme a hydrolase	431.22	10MI9	-	-	10MI9
SCSGLR1045F04	3 isopropylmalate dehydrogenase 2	676.52	0.650509	-0.43	0.33	0
SCCCLR1C05G02	3 ketoacyl thiolase peroxisomal precursor	3848.97	0.467666	-0.76	0.24	0
SCEQLR1007G01	3 n debenzoyl 2 deoxytaxol n benzoyltransferase	3440.82	0.778801	-0.25	0.2	0.01
SCUTLR2008B04	3 oxoacyl synthase i	2751.5	0.704688	-0.35	0.2	0
SCCCCL3002A03.b	4 coumarate CoA-ligase	193.98	1.95424	0.67	0.33	1
SCEQLR1091B11	40s ribosomal protein s12	25264.7	1.61607	0.48	0.16	1
SCCCLR1024D10	40s ribosomal protein s13	3718.11	1.99372	0.69	0.19	1
SCCCLR1C03A02	40s ribosomal protein s14	8826.3	1.30996	0.27	0.18	0.99
SCCCLR2002A05	40s ribosomal protein s16	4962.76	1.43333	0.36	0.39	0.98
SCSFSD1064G07	40s ribosomal protein s17	5387.15	0.726149	-0.32	0.37	0.05
SCCCLR1001H01	40s ribosomal protein s18	10224.4	1.24608	0.22	0.2	0.98
SCCCRZ2002C12	40s ribosomal protein s18	5239.77	10MI5	-	-	10MI5
SCEPRZ1009G03	40s ribosomal protein s2	5584.21	1.23368	0.21	0.18	0.99
SCCCLR2C03G12	40s ribosomal protein s23	2964.35	1.44773	0.37	0.42	0.95
SCBGLR1117A11	40s ribosomal protein s25	8064.28	10MI5	-	-	10MI5
SCACLR1130B08	40s ribosomal protein s25	6486.93	10MI9	-	-	10MI9
SCCCLR2001F09	40s ribosomal protein s3a	5173.8	1.16183	0.15	0.19	0.95
SCVPRZ2037B05	40s ribosomal protein s3a	3931.31	1.49182	0.4	0.42	0.96
SCJFRZ2033C02	40s ribosomal protein s4	2770.52	1.46228	0.38	0.18	1
SCCCCL3080E05	40s ribosomal protein s4	3142.99	1.43333	0.36	0.17	1
SCVPLR2005E09	40s ribosomal protein s7	7436.89	1.23368	0.21	0.17	0.98
SCUTSD2028G07	40s ribosomal protein s8	224.9	10MI5	-	-	10MI5
SCCCLR2002C01	40s ribosomal protein s9	3503.83	1.84043	0.61	0.2	1
SCSGLR1045A06	40s ribosomal protein sa	12942.6	10MI5	-	-	10MI5
SCCCCL4015F02	5 methyltetrahydropteroyltriglutamate homocysteine	16512.8	1.33643	0.29	0.07	1
SCCCRZ2C03A09	5 methyltetrahydropteroyltriglutamate homocysteine	39023.4	1.16183	0.15	0.06	1
SCBFAD1067A05	6 phosphogluconate dehydrogenase2	7085.06	1.97388	0.68	0.21	1
SCBFLR1026E01	60s ribosomal protein 10 3	4348.3	1.2214	0.2	0.27	0.96
SCCCLR1C05G05	60s ribosomal protein 10a 1	3881.9	1.33643	0.29	0.21	1
SCACLR2014B04	60s ribosomal protein 12	11575.2	10MI5	-	-	10MI5
SCAGLR1021E04	60s ribosomal protein 12	14249.3	10MI9	-	-	10MI9
SCJFRZ2015G01	60s ribosomal protein 18	3950.26	1.56831	0.45	0.27	1
SCBFLR1046F11	60s ribosomal protein 18	2546.22	10MI5	-	-	10MI5
SCCCLR2004E06	60s ribosomal protein 2	1932.49	1.56831	0.45	0.19	1
SCCCLR2004E03	60s ribosomal protein 23	5317.25	10MI5	-	-	10MI5
SCCCLR1072G10	60s ribosomal protein 30	5235.73	1.64872	0.5	0.29	1
SCCCLR1C07F11	60s ribosomal protein 32	3172.97	1.93479	0.66	0.25	1
SCCCLR1C05H04	60s ribosomal protein 36 2	1211.77	1.37713	0.32	0.3	0.98
SCCCRZ1001C08	60s ribosomal protein 4	4603.97	1.1853	0.17	0.11	1
SCCCCL3140B12	60s ribosomal protein 4	8424.65	1.30996	0.27	0.13	1
SCJFRT1011A02	60s ribosomal protein 4	3881.63	10MI5	-	-	10MI5
SCUTLR1037F12	60s ribosomal protein 5 1	1722.65	1.36343	0.31	0.15	1
SCEQLR1091D05	60s ribosomal protein 5 1	1811.71	1.37713	0.32	0.17	1
SCVPLR1028C12	60s ribosomal protein 7a	2932.52	1.39097	0.33	0.24	1
SCBFRZ2045D04	60s ribosomal protein 9	2806.48	10MI5	-	-	10MI5
SCAGLR1043F02	70 kda heat shock protein	51424.2	0.810584	-0.21	0.08	0
SCCCCL4011E03	75 kda translocon at the outer envelope membrane chloroplastidial	465.86	1.30996	0.27	0.28	0.98
SCMCCL6049H03	a chain complex of hsp90 n terminal and sgt1 cs domain protein	13144.4	1.36343	0.31	0.33	1
SCAGLR1021D07	acetohydroxyacid synthase	268.98	1.2214	0.2	0.21	0.98
SCEZLR1031A11	acetyl-CoA C-acetyltrasferase cytosolic	372.77	1.69893	0.53	0.39	0.99
SCJFHR1034E09	acetylornithine deacetylase	6585.44	1.1853	0.17	0.19	0.95
SCCCRZ1004G02	acetylornithine deacetylase	6795.03	1.19722	0.18	0.13	1
SCCCLR1065F02	aconitate hydratase cytoplasmic	14797.5	0.932394	-0.07	0.06	0.02
SCCCLR1C02B02	aconitate hydratase cytoplasmic	24971.2	1.30996	0.27	0.12	1
SCCCCL3001A05	aconitate hydratase cytoplasmic citrate hydrolyase	28598.5	0.895834	-0.11	0.09	0
SCCCLR1069D05	actin	29963.3	10MI5	-	-	10MI5
SCSGAM2076D04	actin	47294.7	10MI5	-	-	10MI5
SCRFLR1012H05	actin 1	29778.3	0.677057	-0.39	0.07	0
SCCCRZ1002G03	actin 3	18465.1	0.904837	-0.1	0.08	0.01
SCCCLR1076G12	actin 7	24573.5	0.932394	-0.07	0.08	0.03
SCCCLR1001F01	actin depolymerizing factor 3	37246.6	0.83527	-0.18	0.14	0
SCJLLR1033H09	acyl protein thioesterase 2	975.01	10MI9	-	-	10MI9
SCCCLR1024H05	adenine nucleotide translocator	1519.45	0.748264	-0.29	0.22	0
SCEZSB1090E08	adenine nucleotide translocator	1123.44	10MI5	-	-	10MI5
SCCCLB1004H08	adenosine kinase	34864.4	1.11628	0.11	0.09	1
SCCCLR1048A07	af083327 1101 kda heat shock protein	12860.1	1.16183	0.15	0.09	0.99
SCJFRT1007H07	af271894 1 lipoxygenase	751.39	0.496585	-0.7	0.31	0
SCRFLR1034A09	akin gamma factor	16391.3	0.794534	-0.23	0.22	0.01
SCCCCL3002A09.b	alanine aminotransferase	1058.91	0.771052	-0.26	0.26	0.03
SCSGFL5C08D09	alanyl trna synthetase	1768.59	10MI5	-	-	10MI5
SCCCLR1024G01	alanyl trna synthetase	2056.9	1.24608	0.22	0.17	1
SCCCST2003C12	alcohol dehydrogenase 1	8777.78	0.802519	-0.22	0.12	0
SCCCLR2001H05	alcohol dehydrogenase 1	11395.8	0.88692	-0.12	0.11	0.02
SCCCLR1066H09	alcohol dehydrogenase class 3	3261.67	1.20925	0.19	0.19	0.96
SCSFRT2068E07	alcohol dehydrogenase family 2	4211.02	10MI9	-	-	10MI9
SCCCCL4011A06	aldehyde oxidase 2	279.24	10MI5	-	-	10MI5
SCSFRT2070C10	alg2 interacting protein x	152.11	1.52196	0.42	0.22	1
SCBGLR1002F11	alpha 3 subunit of 20s proteasome	6227.56	0.755784	-0.28	0.19	0
SCEQHR1080E08	alpha 3 subunit of 20s proteasome	6124.88	10MI9	-	-	10MI9
SCQSRT2034G08	alpha galactosidase	688.13	10MI5	-	-	10MI5
SCUTLR2030E06	alpha glucan phosphorylase h isozyme	423.56	1.37713	0.32	0.19	1
SCAGLR1021B05	alpha glucan protein synthase	25753.7	0.913931	-0.09	0.09	0
SCRFLR1012F02	alpha glucan protein synthase	1309.03	1.23368	0.21	0.18	1
SCCCCL3001C07.b	alpha tubulin	20916.1	0.718924	-0.33	0.1	0
SCCCRZ2C01E11	amino acid hydrolase ilr1 1 flags precursor	1737.23	0.740818	-0.3	0.22	0.01
SCQGLR2032D01	aminoacylase 1 precursor	1029.15	10MI5	-	-	10MI5
SCJLRT1016F11	aminomethyltrasferase	1455.21	0.755784	-0.28	0.3	0.04
SCCCRZ2003A07	aminopeptidase m	1461.02	1.23368	0.21	0.15	0.99
SCCCRT1004F06	aminotransferase y4ub	1760.89	1.17351	0.16	0.16	0.99
SCEZLB1010A09	anamorsin homolog	752.65	10MI5	-	-	10MI5
SCRFFL5039B12	ankyrin protein	924.23	10MI5	-	-	10MI5
SCEPSD1008C03	ankyrin repeat domain containing protein 2	4069.92	10MI9	-	-	10MI9
SCCCLR2C03F11	annexin p33	6576.04	0.763379	-0.27	0.21	0.01
SCCCLR1C07G09	apospory associated protein c	1520.6	1.36343	0.31	0.23	0.99
SCSGRT2066C02	apx1 cytosolic ascorbate peroxidase	12283.2	0.852144	-0.16	0.07	0
SCAGLR2033E03	aquaporin pip1 2	10036.5	0.511709	-0.67	0.18	0
SCCCLB1023G10	armadillo beta catenin repeat family protein	2210.76	1.40495	0.34	0.22	1
SCJFLR1035C02	asparagine synthetase	623.17	10MI5	-	-	10MI5
SCQGHR1013D02	asparagine synthetase	2100	10MI5	-	-	10MI5
SCCCLR1048G01	asparaginyl trna cytoplasmic 3	1845.83	1.27125	0.24	0.13	1
SCJLLR1011C10	aspartate aminotransferase	6143.48	1.13883	0.13	0.14	0.95
SCQSLR1090G03	aspartate aminotransferase	1529.35	1.2586	0.23	0.16	1
SCRFAD1120B10	aspartate semialdehyde dehydrogenase	13764.6	0.726149	-0.32	0.28	0.01
SCJFRZ2027C07	aspartic proteinase	3407.82	0.644036	-0.44	0.17	0
SCVPLR1049D04	aspartic proteinase nepenthesin 1 precursor	929.29	1.76827	0.57	0.32	1
SCVPLR2012F11	atp citrate synthase	5024.63	1.24608	0.22	0.14	1
SCSFAD1111G01	atp dependent chaperone protein chloroplastidial	540.8	10MI5	-	-	10MI5
SCCCRZ2002G01	atp synthase beta chain	44344.8	0.852144	-0.16	0.06	0
SCCCRZ2001D06	atp synthase beta chain	49072.1	0.810584	-0.21	0.07	0
SCCCLR1072A03	atp synthase delta chain	2013.67	1.2214	0.2	0.2	0.96
SCUTLR2023F04	atpase protein	891.23	10MI5	-	-	10MI5
SCCCLR2001A06	auxin induced protein pcnt115	5647.04	1.1853	0.17	0.16	0.98
SCJLLR1107G01	auxin induced protein pcnt115	4557.12	1.47698	0.39	0.19	1
SCCCLB1001A10	auxin repressed protein	2708.77	0.66365	-0.41	0.39	0.01
SCCCRT1001G12	bacterial induced peroxidase precursor	5768.14	0.280832	-1.27	0.21	0
SCUTAM2089E05	beta amylase d glucan maltohydrolase	3069.76	0.852144	-0.16	0.18	0.05
SCJLLR1054B02	beta tubulin 4	23100.5	0.677057	-0.39	0.08	0
SCCCRZ1002F11	beta tubulin r2242	22543.2	0.794534	-0.23	0.08	0
SCVPLR1049D05	beta tubulin r2242	26291.2	0.755784	-0.28	0.06	0
SCJFRZ1006E06	beta tubulin r2242	27782.4	0.740818	-0.3	0.08	0
SCJFLR1013B03	bisphosphoglycerate independent phosphoglycerate mutase	6286.45	0.904837	-0.1	0.09	0.02
SCUTST3152F08	blue copper protein precursor	4588.58	1.84043	0.61	0.25	1
SCSBRZ3120E12	brassinosteroid biosynthesis related protein	1289.39	1.50682	0.41	0.37	0.98
SCRFLR1012F12	caffeic acid 3 o methyltransferase	34497.8	1.05127	0.05	0.06	0.96
SCQSRT1034C09	caffeoyl CoA o methyltransferase 1	3332.03	0.367879	-1	0.24	0
SCJFRZ2010H06	caffeoyl CoA o methyltransferase 1	294.8	10MI5	-	-	10MI5
SCEQAM1035F11	calcium ion binding protein	1113.06	1.29693	0.26	0.29	0.95
SCEZLR1009E02	calcium lipid binding protein	498.85	0.704688	-0.35	0.3	0
SCAGLR2011F07	calmodulin	13024.1	10MI9	-	-	10MI9
SCCCLR1048H09	catalase	13038	0.66365	-0.41	0.1	0
SCEPRZ1009H01	catalase isozyme b	11893	0.644036	-0.44	0.15	0
SCCCCL3080H11	catalase isozyme b	12507.5	0.66365	-0.41	0.09	0
SCAGLR1043G12	cbs domain protein	23701.9	0.83527	-0.18	0.12	0.01
SCJLLR1101E05	cell death associated protein	4065	0.748264	-0.29	0.24	0.03
SCCCRZ2001A01	chaperonin	2693.12	2.03399	0.71	0.64	0.99
SCCCRZ1004G05	chaperonin 60 beta precursor	12689.5	0.802519	-0.22	0.16	0
SCBGSB1029H10	chaperonin 60 beta precursor	10175.6	0.786628	-0.24	0.27	0.05
SCVPRT2078D02	chaperonin cpn60 mitochondrial precursor	7529	0.869358	-0.14	0.1	0
SCBGLR1114F09	chitinase iii	4224.06	0.778801	-0.25	0.2	0.02
SCCCCL3002A02.b	chloride intracellular channel 6	23027.7	1.19722	0.18	0.08	1
SCRURT2005F01	chloride intracellular channel 6	23588.5	1.2586	0.23	0.1	1
SCUTST3086G11	chlorophyll a b binding protein	7921.88	0.778801	-0.25	0.11	0
SCJLST1022G06	chlorophyll a b binding protein	1310.58	10MI5	-	-	10MI5
SCCCST1001B11	chlorophyll a b binding protein 1	13732.5	0.718924	-0.33	0.11	0
SCJFLR1074A11	chlorophyll a b binding protein 2	15987.5	0.67032	-0.4	0.11	0
SCCCLR1079F10	chloroplastidial inner envelope protein	492.89	1.58407	0.46	0.39	0.98
SCACLR2007B12	chloroplastidial quinone oxidoreductase	2896.02	1.37713	0.32	0.2	1
SCCCLR1001E04	chloroplastidial ribulose bisphosphate carboxylase oxygenase small subunit	15218.2	0.690734	-0.37	0.12	0
SCCCRZ2C01F05	cinnamyl alcohol dehydrogenase 2	1607.32	0.571209	-0.56	0.43	0.01
SCCCCL3003F11.b	citrate glyoxysomal precursor	1444.46	0.778801	-0.25	0.18	0.02
SCCCCL4014A03	clathrin heavy chain 1	2621.19	0.726149	-0.32	0.31	0.03
SCQGFL4080D04	clathrin heavy chain 2	5305.64	10MI9	-	-	10MI9
SCEZRZ1014D09	coatomer beta subunit beta	616.66	1.27125	0.24	0.18	1
SCBFLR1026E07	coatomer subunit gamma	1340.98	0.826959	-0.19	0.23	0.03
SCEQLR1091B01	copper chaperone	5476.97	1.20925	0.19	0.18	0.96
SCEZRZ1013F01	cullin 1 isoform 1	568.56	10MI5	-	-	10MI5
SCCCRZ2001D03	cysteine proteinase 2 flags precursor	16128.9	1.2586	0.23	0.11	1
SCQGLR2025G04	cytochrome b5 related protein	4943.84	10MI5	-	-	10MI5
SCJLRT1014B04	cytochrome b5 related protein	3915.56	10MI9	-	-	10MI9
SCQSLB1049A06	cytochrome c oxidase subunit vb precursor	8054.74	0.778801	-0.25	0.21	0.01
SCSFLR2031H06	cytochrome c oxidase subunit vb precursor	8457.32	1.44773	0.37	0.39	0.95
SCUTLR1058A12	cytochrome heme protein	1486.69	0.697676	-0.36	0.35	0.03
SCRFLB1053B09	cytosolic 6 phosphogluconate dehydrogenase	2588.87	1.59999	0.47	0.46	0.98
SCJLRT1017E09	cytosolic chaperonin delta subunit	888.43	1.23368	0.21	0.22	0.95
SCSFLR2009H09	cytosolic chaperonin delta subunit	1305.43	1.40495	0.34	0.28	0.97
SCCCRZ2002C11	cytosolic factor related protein	6124.37	0.733447	-0.31	0.17	0
SCCCLR1072H04	cytosolic factor related protein	801.5	10MI5	-	-	10MI5
SCCCRT1003F01	cytosolic glutathione reductase	702.28	1.2586	0.23	0.22	0.97
SCCCLR1078G10	cytosolic glutathione reductase	744.21	1.50682	0.41	0.28	0.99
SCVPRT2083B12	cytosolic phosphoglycerate kinase 1	3549.36	0.748264	-0.29	0.23	0.01
SCCCLR2002G02	d 3 phosphoglycerate dehydrogenase	10220.8	0.83527	-0.18	0.13	0
SCQSFL3037F08	dag protein	726.06	10MI5	-	-	10MI5
SCCCCL4006D02	dag protein	585.66	10MI9	-	-	10MI9
SCEZRZ1012D01	dead box atp dependent rna helicase 37	906.3	1.46228	0.38	0.25	0.99
SCRFRZ3055A09	dead box atp dependent rna helicase 52c	823.09	10MI5	-	-	10MI5
SCRFLR1034B02	dead box atp dependent rna helicase 56	5962.04	1.30996	0.27	0.2	0.98
SCJFRZ2032C10	dek protein	446.5	10MI5	-	-	10MI5
SCCCLR2001F05	delta 1 pyrroline 5 carboxylate synthetase	1397.23	1.27125	0.24	0.18	0.99
SCJLRT1013E08	delta tonoplast intrinsic protein tip2 2	1856.15	10MI5	-	-	10MI5
SCCCLR1001F04	dhn2 protein	10775	1.11628	0.11	0.11	0.98
SCJLAM1061C04	diaminopimelate decarboxylase	1306.28	10MI5	-	-	10MI5
SCEZLB1014F09	dihydrolipoyl dehydrogenase mitochondrial	3637.33	0.771052	-0.26	0.15	0
SCVPRZ2037B11	dihydropyrimidine dehydrogenase	2525.28	0.771052	-0.26	0.16	0
SCQSLR1040D11	dihydroxy 3 keto 5 methylthiopentene dioxygenase 2	705.05	1.52196	0.42	0.42	0.98
SCCCCL3001G05.b	dihydroxy acid dehydratase	2880.65	1.24608	0.22	0.21	0.97
SCCCLR1001E08	dimethylmalate lyase	1317.37	0.690734	-0.37	0.22	0
SCCCLB1003G10	disease resistance response protein 206	8336.12	1.33643	0.29	0.24	0.99
SCSBLB1033B10	disease resistance response protein 206	9120.38	2.15977	0.77	0.28	1
SCEZST3150E10	disease resistance response protein 206	2307.71	1.37713	0.32	0.21	1
SCAGLB1070D03	disulfide isomerase	380.38	0.527292	-0.64	0.54	0.03
SCJFRT1058G07	disulfide isomerase	1102.35	1.84043	0.61	0.58	0.97
SCCCLR1077G10	disulfide isomerase	425.19	10MI5	-	-	10MI5
SCCCLR1077B12	disulfide isomerase 2	978.8	0.683861	-0.38	0.32	0.02
SCCCLR1C01A02	disulfide isomerase7 precursor	2180.33	0.763379	-0.27	0.2	0
SCVPLR1028G12	disulfide reductase	5655.7	1.2214	0.2	0.11	1
SCCCLR1024F02	dna repair protein rad23	1967.48	0.683861	-0.38	0.23	0
SCJLLR1054F05	dnak molecular chaperone	12124.5	1.09417	0.09	0.07	0.99
SCCCRZ1002G01	dnak molecular chaperone hsp70	36086.3	0.802519	-0.22	0.09	0
SCCCLR1079C11	drepp2 protein	10405.5	0.394554	-0.93	0.16	0
SCEQLR1050H09	drepp4 protein	60961.1	0.618783	-0.48	0.1	0
SCEQLR1007G03	elongation factor 1 alpha	24880.6	1.17351	0.16	0.1	0.99
SCSFRT2072B04	elongation factor 1 gamma 3	10732.5	10MI5	-	-	10MI5
SCCCLR2C01H02	endo beta d glucanase precursor	8498.23	1.17351	0.16	0.16	0.96
SCVPRT2081E09	endo beta glucanase 2	347.34	1.33643	0.29	0.24	0.99
SCCCLR1068D10	endoplasmin precursor	3227.12	0.771052	-0.26	0.2	0.01
SCCCRZ1002F06	enolase	26022.7	0.810584	-0.21	0.07	0
SCCCCL1002F12.b	enoyl acp reductase	4745.88	0.67032	-0.4	0.21	0
SCCCCL6005C02	eukaryotic translation initiation factor 2 alpha subunit	3704.97	1.2586	0.23	0.18	1
SCSFRT2070C07	eukaryotic translation initiation factor 3 subunit 12	875.76	1.52196	0.42	0.35	0.99
SCEPLB1041B08	eukaryotic translation initiation factor 3 subunit 6 interacting protein	322.5	10MI5	-	-	10MI5
SCJLLR1033G09	eukaryotic translation initiation factor 3 subunit a	851.78	1.23368	0.21	0.21	0.98
SCCCLR1001G08	eukaryotic translation initiation factor 5 protein	377.36	10MI5	-	-	10MI5
SCCCLR1070E06	eukaryotic translation initiation factor 5a2	13492.9	0.802519	-0.22	0.25	0.04
SCEQRT1028A11	eukaryotic translation initiation factor 6	7152.1	0.818731	-0.2	0.2	0.04
SCCCLB1024C02	exocyst complex component protein	621.22	1.49182	0.4	0.35	1
SCRFRZ3058E08	external nadh ubiquinone oxidoreductase mitochondrial	571.68	0.618783	-0.48	0.36	0
SCBFLR1026G11	fatty acid biosynthesis related protein	506.43	10MI5	-	-	10MI5
SCCCRZ2C01H04	ferritin chloroplastidial	8158.33	0.612626	-0.49	0.26	0.01
SCCCRZ1003A12	ferritin chloroplastidial	7987.62	0.657047	-0.42	0.35	0.02
SCCCLR1069E05	fiber protein fb19	3744.28	1.80399	0.59	0.29	1
SCCCLR1C02A03	formate dehydrogenase 1	7222.9	0.826959	-0.19	0.12	0.01
SCJLRZ1021E10	fructokinase 2	40050.4	1.13883	0.13	0.11	0.99
SCRULR1020D11	fructose bisphosphate aldolase	8042.54	0.594521	-0.52	0.17	0
SCCCCL3005E06.b	fructose bisphosphate aldolase	3027	0.786628	-0.24	0.25	0.05
SCCCCL3120C03	fructose bisphosphate aldolase	34026.2	1.19722	0.18	0.05	1
SCACSB1037G08	fructose bisphosphate aldolase cytoplasmic isozyme	56853.2	1.1853	0.17	0.2	0.99
SCCCRZ2001F03	fructose bisphosphate aldolase cytoplasmic isozyme	45271.5	1.2586	0.23	0.06	1
SCMCLV1030C12	fructose bisphosphate chloroplastidial	6055.17	0.548812	-0.6	0.28	0
SCCCLR1C07B06	gamma glutamyl hydrolase precursor	857.43	1.29693	0.26	0.3	0.97
SCJFRZ2029D05	gda1 cd39 family protein	7781.2	10MI5	-	-	10MI5
SCCCLR1001G12	gdp dissociation inhibitor	12203.9	1.15027	0.14	0.11	1
SCEQRT2095D10	gdp mannose epimerase 1	3402.79	1.1275	0.12	0.13	0.95
SCCCCL4017H12	gdp mannose epimerase 1	2989.8	10MI5	-	-	10MI5
SCEQRT1028A02	gdp mannose epimerase 2	1843.48	1.13883	0.13	0.13	0.95
SCCCCL4014A08	geranylgeranyl pyrophosphate synthase 4	461.75	10MI5	-	-	10MI5
SCRLST3166D09	germin protein 6a	879.71	10MI5	-	-	10MI5
SCUTLR1037G10	glucose 6 phosphate 1 dehydrogenase cytoplasmic isoform	5702.33	1.34986	0.3	0.11	1
SCBFLR1026E04	glucose 6 phosphate 1 epimerase	1064.99	1.52196	0.42	0.22	1
SCSFLV1047B08	glucose 6 phosphate 1 epimerase	4513.07	10MI9	-	-	10MI9
SCQSLR1061E07	glucose 6 phosphate isomerase	2670.15	1.30996	0.27	0.19	1
SCCCRZ2C03D05	glutamate decarboxylase	6127.67	1.11628	0.11	0.1	0.97
SCJFRZ2007H09	glutamate decarboxylase	3046.17	1.23368	0.21	0.14	1
SCCCCL3080H09.b	glutamate dehydrogenase	663.14	10MI9	-	-	10MI9
SCJFLR1013F02	glutamine synthetase	16881.4	0.748264	-0.29	0.06	0
SCVPLR2012H12	glutathione s transferase	18837.3	0.83527	-0.18	0.11	0
SCBGLR1003E05	glutathione s transferase	935.91	0.588605	-0.53	0.41	0.01
SCQSLB1049C04	glutathione s transferase 6	14169.5	0.786628	-0.24	0.09	0
SCQSLB1049C07	glutathione s transferase gstf2	8596.63	0.554327	-0.59	0.2	0
SCEPAM1018F06	glutathione s transferase gstf2	9488.98	0.637628	-0.45	0.29	0
SCCCCL3002C09.b	glutathione s transferase gstf2	122089	1.1275	0.12	0.12	0.98
SCACCL6007A08	glutathione s transferase gstf2	97735.8	10MI5	-	-	10MI5
SCSFCL6068E03	glutathione s transferase para	1188.55	2.36316	0.86	0.19	1
SCCCLR1048D04	glutathione s transferase para	1550.89	1.97388	0.68	0.23	1
SCJLRT1022G04	glutathione s transferase zeta class	1655.61	1.52196	0.42	0.33	1
SCJLRZ1027G11	glutathione transferase	7711.62	2.4109	0.88	0.1	1
SCEZRT3070A09	glutathione transferase iii	16603.6	0.794534	-0.23	0.09	0
SCCCLR1001A07	glutathione transferase iii	18437	0.810584	-0.21	0.11	0
SCCCCL4003D01	glutathione transferase30	5302.05	1.17351	0.16	0.15	0.99
SCCCCL3001G02	glyceraldehyde 3 phosphate dehydrogenase	53134.9	0.941765	-0.06	0.05	0
SCCCCL3001G02.b	glyceraldehyde 3 phosphate dehydrogenase	79722.5	10MI9	-	-	10MI9
SCUTSD2028F03	glyceraldehyde 3 phosphate dehydrogenase	50200	0.904837	-0.1	0.09	0.03
SCCCLR1001E06	glyceraldehyde 3 phosphate dehydrogenase cytosolic 3	23249.3	0.83527	-0.18	0.07	0
SCBFRZ2050G03	glycine cleavage system h protein 1	8389.27	1.33643	0.29	0.24	0.99
SCCCLR1022H03	glycine cleavage system h protein 1	8843.58	1.39097	0.33	0.15	1
SCQSLB1049H01	glycine rich rna binding protein 2	3860.25	10MI5	-	-	10MI5
SCEQLR1093F09	glycosyl hydrolase family 3 n terminal domain containing	3594.29	0.826959	-0.19	0.21	0.05
SCCCLR1069B04	glycyl trna synthetase protein	1440.2	1.2586	0.23	0.13	1
SCQGLR1041A10	glyoxysomal fatty acid beta oxidation multifunctional protein mfp a	1437.03	0.67032	-0.4	0.22	0
SCCCLR1C03E08	grx s17 glutaredoxin subgroup ii	651.73	1.23368	0.21	0.15	0.99
SCEQRT2028E03	gtp binding nuclear protein rna 3	12183.6	0.481909	-0.73	0.15	0
SCEZAM2035A06	gtp binding protein	5405.71	0.704688	-0.35	0.37	0.03
SCCCLR2001G08	gtp binding protein rab7a	4034.79	0.860708	-0.15	0.2	0.05
SCACLR2007C03	guanine nucleotide binding protein beta subunit	25454.7	1.07251	0.07	0.06	0.99
SCEZRZ1017B08	guanine nucleotide binding protein subunit beta	1393.53	10MI9	-	-	10MI9
SCQGFL4071C08	harpin induced protein 1 containing	293.42	10MI5	-	-	10MI5
SCVPCL6038G12	heat repeat family protein	499.95	10MI5	-	-	10MI5
SCCCCL3001C09.b	heat shock protein	40418.6	0.612626	-0.49	0.19	0
SCRLLR1038B09	heat shock 70 kda protein 1	370.58	1.41907	0.35	0.28	0.99
SCCCCL4013G04	heat shock 70 kda protein 4	2214.44	1.16183	0.15	0.14	0.98
SCMCFL5012A09	heat shock 70 kda protein 4	3375.88	1.19722	0.18	0.16	0.98
SCRFLR2038F04	heat shock 70 kda protein 4	5674.04	1.17351	0.16	0.1	1
SCCCLR1079D09	heat shock cognate 70 kda protein 2	16798	10MI5	-	-	10MI5
SCCCCL3120G07	heat shock cognate 70 kda protein 4 isoform 1	50002.1	0.895834	-0.11	0.08	0
SCCCCL3005G07.b	heat shock cognate 90 kda	396.23	10MI5	-	-	10MI5
SCRFLR1012G07	heat shock protein	1816.21	1.39097	0.33	0.2	1
SCCCLR1066A12	heat shock protein 1	18483.8	1.32313	0.28	0.11	1
SCEQRT1025H04	heat shock protein 101	10819.5	1.39097	0.33	0.08	1
SCEQLR1092B09	heat shock protein 3	8566.24	0.683861	-0.38	0.25	0
SCCCCL4007B06	heat shock protein 70	31600.5	1.1275	0.12	0.1	0.99
SCCCLR1075H11	heat shock protein 82	11434.3	1.11628	0.11	0.13	0.95
SCJLLR1011E03	heat shock protein 82	24522.5	1.23368	0.21	0.07	1
SCCCLR1075E09	heat shock protein 90	22048.2	1.20925	0.19	0.08	1
SCVPCL6038H06	heterogeneous nuclear ribonucleoprotein a3	897.56	10MI5	-	-	10MI5
SCJLLR1101G05	high mobility group I/Y-2 protein	2850.28	10MI5	-	-	10MI5
SCCCLR2002F10	histidine triad nucleotide binding protein	2034.91	1.36343	0.31	0.24	0.98
SCJFAM1066B05	histidine triad nucleotide binding protein	876.78	10MI9	-	-	10MI9
SCAGLR1021A12	histone h2a	2624.09	10MI5	-	-	10MI5
SCJLLR1101A02	histone h2a isoform 3	26041.7	10MI5	-	-	10MI5
SCCCLR1001F12	histone h3	42660	10MI9	-	-	10MI9
SCCCLR2001D12	histone h4	33974.5	10MI9	-	-	10MI9
SCCCLR2C03C10	hydroquinone glucosyltransferase	1609.72	1.36343	0.31	0.18	1
SCEZAM2032F10	hydroquinone glucosyltransferase	1153.62	10MI5	-	-	10MI5
SCJLLR1033A07	hydroxyacylglutathione hydrolase	1167.09	1.44773	0.37	0.4	0.97
SCCCAM2001B04	hydroxyphenylacetaldehyde oxime monooxygenase cytochrome p450	1440.51	10MI5	-	-	10MI5
SCRUFL1023G04	importin alpha re exporter	666.49	10MI5	-	-	10MI5
SCQSRT1036H06	importin beta n terminal domain containing	715.88	1.82212	0.6	0.23	1
SCQGLR1062B10	inorganic diphosphatase	556.95	0.755784	-0.28	0.27	0.04
SCCCLR1C01D07	inorganic pyrophosphatase	2300.55	10MI5	-	-	10MI5
SCCCST1005C04	integral membrane single c2 domain protein	856.54	10MI5	-	-	10MI5
SCVPRZ2040D09	invertase inhibitor	915.48	1.82212	0.6	0.42	0.99
SCEPLB1041F10	iq calmodulin binding motif family protein	422.53	0.481909	-0.73	0.28	0
SCJFRT1012F01	isoaspartate o methyltransferase isoform 1	583.07	10MI5	-	-	10MI5
SCCCCL7C03F06	isocitrate dehydrogenase	457.36	1.59999	0.47	0.31	0.99
SCJFRZ3C05E03.b	isoflavone reductase irl	24773	0.382893	-0.96	0.24	0
SCBGST3106D08	isoflavone reductase irl	33273.8	1.1275	0.12	0.1	0.98
SCSBST3096H07	isoflavone reductase irl	25659.6	1.23368	0.21	0.07	1
SCCCLR1070E07	karyopherin beta 3 isoform	832.64	1.32313	0.28	0.25	0.96
SCMCAM1101A10	karyopherin beta 3 isoform	8623.84	1.24608	0.22	0.17	0.99
SCQGLR1086C02	legumain precursor	2849.56	10MI5	-	-	10MI5
SCJFRT1005C11	leucoanthocyanidin dioxygenase	822.53	10MI5	-	-	10MI5
SCVPCL6041E09	leukotriene a 4 hydrolase	339.33	1.37713	0.32	0.24	1
SCUTLR2030B03	linoleate 13S-lipoxygenase	2819.78	0.690734	-0.37	0.13	0
SCRURT2012B06	lysine ketoglutarate reductase saccharopine dehydrogenase	869.82	0.704688	-0.35	0.27	0
SCCCLR1024D03	malate dehydrogenase cytoplasmic	23639.2	0.810584	-0.21	0.06	0
SCEPRZ3084H02	malate dehydrogenase cytoplasmic	21030.8	0.631284	-0.46	0.12	0
SCCCLR1067B04	malate dehydrogenase cytoplasmic	24451.4	0.690734	-0.37	0.12	0
SCCCCL4004C11	malate dehydrogenase cytoplasmic	26758.9	0.733447	-0.31	0.12	0
SCEPRZ1011G10	mannitol dehydrogenase	581.16	1.80399	0.59	0.3	1
SCRFLR2034C11	membrane steroid binding protein 1	5459.66	0.683861	-0.38	0.25	0
SCJFRZ2031H09	membrane steroid binding protein 1	3071.45	1.36343	0.31	0.23	1
SCVPRZ2043H12	methionine synthase protein	10689	1.1853	0.17	0.11	0.99
SCJFRZ2011A01	methionyl trna synthetase	693.31	2.09594	0.74	0.34	1
SCEZHR1085E07	methyl binding domain protein mbd115	795.34	10MI5	-	-	10MI5
SCJLRZ1023F05	methyl binding domain106 protein	2730.32	0.748264	-0.29	0.28	0.04
SCVPLR1049C03	methylmalonate semi aldehyde dehydrogenase	1306.08	0.677057	-0.39	0.22	0
SCCCLB1025G07	methylthioribose kinase	1101.45	10MI9	-	-	10MI9
SCVPLB1018H01	microtubule associated protein map65 1a	861.52	2.77319	1.02	0.12	1
SCCCLR2001A12	minor allergen alt a 7 protein	6425.66	0.677057	-0.39	0.14	0
SCJFLR1073D12	mitochondrial aldehyde dehydrogenase aldh2a	3815.08	0.771052	-0.26	0.18	0
SCACAD1036F01	mitochondrial aldehyde dehydrogenase aldh2a	4249.81	0.67032	-0.4	0.22	0
SCEQRT2098D07	mitochondrial atp synthase precursor	12558.2	0.810584	-0.21	0.11	0
SCCCLR1C04G11	mitochondrial import inner membrane translocase subunit tim17 tim22 tim23 family	1699.6	0.537944	-0.62	0.32	0
SCJLLR1108F04	mitochondrial import receptor subunit tom20	993.64	10MI9	-	-	10MI9
SCJFST1015H12	mitochondrial import receptor subunit tom40	139.18	1.87761	0.63	0.29	1
SCCCCL2001B10.b	mitochondrial phosphate transporter	2931.89	0.755784	-0.28	0.18	0.02
SCJLRT1021G03	mitochondrial processing peptidase	3503.95	0.88692	-0.12	0.14	0.04
SCCCLR1022A05	mitochondrial processing peptidase alpha subunit	3035.12	0.733447	-0.31	0.15	0
SCJLLR1054C07	mitochondrial processing peptidase beta subunit	8213.11	0.810584	-0.21	0.09	0
SCQSLB1049G04	ml domain protein	12919.8	0.66365	-0.41	0.18	0
SCCCCL1001A09.b	mrna decapping enzyme 2	547.23	1.76827	0.57	0.54	0.99
SCEPLR1051C09	multidomain cystatin	9491.15	1.71601	0.54	0.12	1
SCCCLR1067C10	nad dependent epimerase dehydratase	1042.51	1.37713	0.32	0.29	0.98
SCCCLB1004D05	nadh cytochrome b5 reductase	1674.22	1.44773	0.37	0.29	1
SCQGLR1085G12	nadh ubiquinone oxidoreductase 24 kda subunit	1989.99	10MI5	-	-	10MI5
SCEPRZ3087H07	nadh ubiquinone oxidoreductase 75 kda subunit	2781.28	0.794534	-0.23	0.13	0
SCACLR2014D04	nadh ubiquinone oxidoreductase b14 subunit	1487.6	10MI5	-	-	10MI5
SCEZLB1010E07	nadh ubiquinone oxidoreductase b22 subunit	1356.41	10MI5	-	-	10MI5
SCCCRZ2004A06	nadp dependent glyceraldehyde 3 phosphate dehydrogenase	954.95	1.99372	0.69	0.36	1
SCRUFL1119D04.b	nadp dependent oxidoreductase p2	8526.16	1.29693	0.26	0.16	1
SCSFSB1106D06	nadp dependent oxidoreductase p2	28216.9	1.52196	0.42	0.14	1
SCCCLR1C04G09	nadp specific isocitrate dehydrogenase	6780.56	1.2586	0.23	0.1	1
SCQGLR2017F06	nadph quinone oxidoreductase 1	1219	10MI5	-	-	10MI5
SCCCCL6002B05	nitrilase 2	1608.46	0.618783	-0.48	0.3	0.01
SCQSRT1034D03	non-reducing end alpha-L-arabinofuranosidase	1673.34	0.71177	-0.34	0.22	0
SCEPFL3085G11	non-specific kinase	2554.97	10MI9	-	-	10MI9
SCCCLR1070G02	nuclear transport factor 2	10075	0.657047	-0.42	0.21	0
SCBFLR1083E04	nucleic acid binding protein	1467.32	1.40495	0.34	0.32	0.97
SCMCLR1123H12	nucleoid dna binding protein cnd41	965.22	10MI5	-	-	10MI5
SCEZRZ1016A01	nucleolar protein	284.29	10MI9	-	-	10MI9
SCQGAM2030C12	nucleoside diphosphate kinase 1	7309.36	1.13883	0.13	0.11	0.98
SCCCCL3001G01.b	nucleoside-triphosphate phosphatase	10643.8	0.683861	-0.38	0.15	0
SCCCRZ1003A10	nucleoside-triphosphate phosphatase	14605.5	0.697676	-0.36	0.12	0
SCVPLR1049C09	nucleoside-triphosphate phosphatase	17131.8	0.852144	-0.16	0.1	0
SCEPFL4179C08	nucleosome chromatin assembly factor group c	12416.5	0.625002	-0.47	0.27	0
SCJLHR1028E06	o methyltransferase 8	3529.7	0.726149	-0.32	0.22	0
SCCCST2002D08	o methyltransferase zrp4	55842.8	0.923116	-0.08	0.08	0.03
SCAGLR2011G10	ob fold nucleic acid binding domain containing protein	737.62	10MI9	-	-	10MI9
SCJFLR1074A12	outer mitochondrial membrane protein porin	4486.32	0.677057	-0.39	0.15	0
SCCCLR1067D05	outer mitochondrial membrane protein porin	1884.75	0.843665	-0.17	0.19	0.02
SCEZRZ1012A01	oxoglutarate dehydrogenase	943.6	10MI5	-	-	10MI5
SCCCLR1070D02	oxygen evolving enhancer protein 1	5211.38	0.794534	-0.23	0.15	0
SCBGLR1114G09	oxygen evolving enhancer protein 3 1	1127.56	2.50929	0.92	0.21	1
SCRFLR1034D01	p68 rna helicase	52.22	10MI5	-	-	10MI5
SCACAM1072F01	pci domain containing protein	1697.17	10MI5	-	-	10MI5
SCAGLR2018F12	peptide methionine sulfoxide reductase	1198.41	5.36556	1.68	0.28	1
SCCCLR2004F06	peptidyl prolyl cis trans isomerase	34700.5	0.818731	-0.2	0.1	0
SCRFLR1012F09	peptidyl prolyl cis trans isomerase cyp19 4 precursor	1393.72	0.726149	-0.32	0.3	0.01
SCRLAD1042E05	peroxidase	12344.2	10MI5	-	-	10MI5
SCJFRT1010F10	peroxidase	12260.4	10MI5	-	-	10MI5
SCVPRZ2035F03	peroxidase 2	18853.6	0.310367	-1.17	0.19	0
SCQSST3114C09	peroxidase 2 precursor	6161.64	0.537944	-0.62	0.16	0
SCCCLB1004B09	peroxidase 39 precursor	2276.42	0.491644	-0.71	0.29	0
SCCCAD1001C08	peroxidase 42 precursor	5528.98	0.802519	-0.22	0.22	0.04
SCCCLR1C05G08	peroxidase atp6a	6095.52	0.565525	-0.57	0.16	0
SCJLRT1013C01	phenylalanine ammonia lyase	1607.52	1.43333	0.36	0.16	1
SCCCLR1048D07	phenylalanine ammonia lyase	2416.28	1.39097	0.33	0.19	1
SCJFLR1017B11	phenylalanine ammonia lyase	2614.82	1.44773	0.37	0.16	1
SCCCLB1024B10	phosphate carrier mitochondrial	480.78	10MI9	-	-	10MI9
SCSBFL1042G04	phosphoenolpyruvate carboxylase	642.01	10MI5	-	-	10MI5
SCRULR1020D09	phosphoenolpyruvate carboxylase	1694.23	10MI5	-	-	10MI5
SCJFST1010G02	phosphoenolpyruvate carboxylase	336.9	10MI5	-	-	10MI5
SCEQRT1026G06	phosphoglucomutase chloroplastidial	536.65	1.27125	0.24	0.29	0.96
SCCCRZ1001D04	phosphoglucomutase cytoplasmic 2	14883.7	1.10517	0.1	0.09	0.99
SCRUFL1117E03.b	phospholipase a1 ii 5	1341.91	1.75067	0.56	0.24	1
SCAGLR1043E06	phospholipase d alpha 1	9440.65	0.810584	-0.21	0.09	0
SCCCLR1070B06	phosphosulfolactate synthase related protein	797.02	10MI5	-	-	10MI5
SCCCST1002H09	pi starvation induced protein	2341.5	1.30996	0.27	0.26	0.98
SCUTAM2010B10	plasma membrane h atpase	274.68	10MI5	-	-	10MI5
SCSGAD1007A08	plasma membrane h atpase	1359.78	10MI5	-	-	10MI5
SCCCRT1002F07	plasma membrane proton pump atpase	1158.69	0.818731	-0.2	0.17	0.02
SCJLRT1016A04	plastid lipid associated protein 2	2118.22	1.39097	0.33	0.17	1
SCJFRZ2033G02	plastid lipid associated protein 3	1113.67	10MI5	-	-	10MI5
SCVPLB1016F07	polyphenol oxidase	6733	1.11628	0.11	0.1	0.97
SCEZRZ1016D05	polyphenol oxidase	5065.41	1.28403	0.25	0.11	1
SCEPAM1051D07	polyphenol oxidase	7060.55	1.11628	0.11	0.08	1
SCEZLB1007D07	polyphenol oxidase	15613.2	1.23368	0.21	0.08	1
SCJFST1016E01	polyphenol oxidase	8159.29	10MI5	-	-	10MI5
SCACLR1036C04	pp2a regulatory subunit tap46	606.95	1.47698	0.39	0.35	1
SCBGLR1002H03	prefoldin subunit 3	1703.85	1.2586	0.23	0.27	0.96
SCJFLR1035G04	pro resilin precursor	930.76	1.69893	0.53	0.19	1
SCEQLR1007A06	profilin 2	26624.7	0.818731	-0.2	0.08	0
SCCCCL3001B04.b	prolyl trna synthetase	3077.62	1.44773	0.37	0.15	1
SCEQRT1025A07	proteasome 26s non atpase subunit 1	450.15	1.71601	0.54	0.35	0.98
SCEZLB1009E05	proteasome alpha subunit	3060.21	10MI5	-	-	10MI5
SCVPRZ2038H03	proteasome alpha subunit	16333.9	10MI5	-	-	10MI5
SCQSLR1018D04	proteasome subunit alpha 2	1878.21	0.677057	-0.39	0.16	0
SCAGLR2026H05	proteasome subunit alpha 5	5944.75	10MI9	-	-	10MI9
SCACLR2007D12	proteasome subunit beta 1	1923.84	10MI5	-	-	10MI5
SCRUFL1115H03.b	proteasome subunit beta 1	6705.87	10MI5	-	-	10MI5
SCCCLR1048G12	proteasome subunit beta 2	5427.6	1.17351	0.16	0.17	0.96
SCCCLR1C07G01	proteasome subunit beta 3	2236.7	10MI5	-	-	10MI5
SCJLAM1062A02	proteasome subunit beta 5 precursor	1738.36	1.28403	0.25	0.33	0.95
SCCCRZ2C04B02	proteasome subunit beta 6 precursor	4267.34	10MI5	-	-	10MI5
SCCCRZ1004H10	protein sey1	1171.38	0.794534	-0.23	0.22	0.02
SCCCLR1024E06	protein tolb	791.03	1.64872	0.5	0.26	1
SCAGLR1064E01	protein usf	12795.9	1.34986	0.3	0.11	1
SCJFRZ2005C12	protein z	3135.41	1.33643	0.29	0.26	0.98
SCEQLB1064D12	protochlorophyllide reductase b	489.88	10MI5	-	-	10MI5
SCEQRT1024C07	proton translocating pyrophosphatase	1498.64	10MI5	-	-	10MI5
SCJFLR1074D04	putative 6 phosphogluconolactonase chloroplastidial 6pgl 4 flags precursor	341.22	10MI5	-	-	10MI5
SCEQLR1029E05	putative cinnamyl alcohol dehydrogenase 8c	11458	1.11628	0.11	0.09	0.97
SCCCST2002C01	putative glutathione s transferase gstf1 isoform 1	3270.77	10MI9	-	-	10MI9
SCQGLR2010E11	putative l ascorbate peroxidase chloroplastidial	1872.21	2.43513	0.89	0.28	1
SCVPRT2083C11	putative protein SORBIDRAFT 01g030340 Sorghum bicolor	200.43	1.52196	0.42	0.39	0.97
SCCCCL4014C12	putative protein SORBIDRAFT 02g031470 Sorghum bicolor	1357.77	1.37713	0.32	0.18	1
SCCCCL4005G09	putative protein SORBIDRAFT 02g035390 Sorghum bicolor	668.59	1.34986	0.3	0.28	0.96
SCMCRT2087F03	putative protein SORBIDRAFT 03g005010 Sorghum bicolor	600.42	1.43333	0.36	0.32	0.99
SCCCCL4004C09	putative protein SORBIDRAFT 03g006650 Sorghum bicolor	4991.18	1.1853	0.17	0.12	0.98
SCAGLR2011D03	putative protein SORBIDRAFT 03g008870 Sorghum bicolor	17999.2	0.755784	-0.28	0.18	0
SCRLFL4027D01	putative protein SORBIDRAFT 03g008870 Sorghum bicolor	8196.64	10MI9	-	-	10MI9
SCCCLR1065E11	putative protein SORBIDRAFT 03g008950 Sorghum bicolor	12745.2	1.2586	0.23	0.11	1
SCVPRZ2040A12	putative protein SORBIDRAFT 03g043420 Sorghum bicolor	1542.66	1.24608	0.22	0.24	0.95
SCEPRZ1008G07	putative protein SORBIDRAFT 04g007950 Sorghum bicolor	790.07	0.66365	-0.41	0.35	0.01
SCEQRZ3091H04	putative protein SORBIDRAFT 04g034640 Sorghum bicolor	756.7	10MI9	-	-	10MI9
SCEPCL6019C02	putative protein SORBIDRAFT 06g028450 Sorghum bicolor	453.07	1.15027	0.14	0.14	0.97
SCCCRZ1C01H06	putative protein SORBIDRAFT 08g001950 Sorghum bicolor	12182.2	0.657047	-0.42	0.16	0
SCCCCL4015C02	putative protein SORBIDRAFT 09g019080 Sorghum bicolor	1141.04	10MI5	-	-	10MI5
SCCCLR1C08H04	putative protein SORBIDRAFT 10g000230 Sorghum bicolor	6660.02	0.582748	-0.54	0.66	0.03
SCMCST1050F07	putative protein SORBIDRAFT 10g006460 Sorghum bicolor	1697.36	1.43333	0.36	0.22	1
SCCCCL3005C07.b	putative uncharacterized protein LOC100836836 Brachypodium distachyon	1141.95	1.46228	0.38	0.21	1
SCCCLR1001B11	pyridoxin biosynthesis protein er1	1333.01	1.37713	0.32	0.26	1
SCCCCL3001B07.b	pyrophosphate dependent phosphofructokinase alpha subunit	585.03	1.28403	0.25	0.24	0.96
SCEPRZ1011H03	pyrroline 5 carboxylate reductase	964.45	10MI5	-	-	10MI5
SCJFRT1062H07	pyruvate decarboxylase	2918.64	0.818731	-0.2	0.22	0.03
SCEZLR1009F06	pyruvate dehydrogenase e1 beta subunit isoform 2	3595.76	1.1853	0.17	0.21	0.95
SCJLRT1023A07	pyruvate dehydrogenase e1 component subunit beta	2980.27	1.33643	0.29	0.22	1
SCCCLR1070D04	pyruvate kinase cytosolic isozyme	21068.9	0.869358	-0.14	0.08	0
SCEZLB1006G09	pyruvate kinase cytosolic isozyme	21147.6	0.869358	-0.14	0.09	0.01
SCJFRZ2029D10	pyruvate kinase cytosolic isozyme	1928.33	1.58407	0.46	0.17	1
SCCCRZ1002E05	pyruvate kinase cytosolic isozyme	6192.2	1.36343	0.31	0.12	1
SCQSST3116B04	qltg3 1 protein	32611.8	10MI5	-	-	10MI5
SCCCLR2001A08	r40c1 protein	88136	1.13883	0.13	0.07	1
SCEPLB1043E09	rab gdp dissociation inhibitor alpha related protein	4324.87	1.16183	0.15	0.14	0.97
SCQSRT2036C01	rab gdp dissociation inhibitor alpha related protein	1582.65	2.2705	0.82	0.49	0.97
SCJFRZ2033C10	ras association and pleckstrin homology domain 1 isoform 2	760.3	1.37713	0.32	0.32	0.96
SCJFLR1013D11	remorin isoform 1	13690.6	1.1853	0.17	0.12	1
SCCCLR1C05H10	retrotransposon protein sine subclass	1623.35	10MI5	-	-	10MI5
SCSGFL4C07C07	ribokinase isoform 1	659.08	10MI5	-	-	10MI5
SCRLSB1044F02	ribose 5 phosphate isomerase	550.94	10MI5	-	-	10MI5
SCJFLR1073E09	ribulose bisphosphate carboxylase oxygenase large subunit	7781.75	0.771052	-0.26	0.11	0
SCCCLR1066G06	ribulose phosphate 3 epimerase	1043.54	1.34986	0.3	0.24	0.99
SCBGLR1117A05	rna binding protein 1	8561.69	1.34986	0.3	0.12	1
SCVPLR2012H02	rna binding protein 45	956.62	10MI5	-	-	10MI5
SCEQLR1007G11	rna gtpase activating protein	732.68	1.30996	0.27	0.26	0.97
SCCCCL3001F05	ru large subunit binding protein subunit beta	10292.6	0.726149	-0.32	0.21	0
SCCCCL4005E12	rubisco subunit binding protein alpha chloroplastidial	464.34	1.29693	0.26	0.2	0.99
SCCCLR1001G06	s adenosylmethionine synthetase 1	9786.16	1.27125	0.24	0.12	1
SCVPCL6042B11	salt induced map kinase 1	3351.12	0.718924	-0.33	0.2	0
SCJLRZ1024H09	salt tolerance related protein	26207.7	0.869358	-0.14	0.12	0.01
SCJFRT2057H03	salt tolerance related protein	22294.5	10MI5	-	-	10MI5
SCCCRZ2C04H09	serine carboxypeptidase 1 precursor	225.26	10MI9	-	-	10MI9
SCCCRT1002E09	serine carboxypeptidase 2	614.47	10MI5	-	-	10MI5
SCCCLR1C01H05	serine carboxypeptidase precursor	1819.51	0.794534	-0.23	0.21	0.03
SCEZLB1007G10	serine carboxypeptidase precursor	33.04	10MI5	-	-	10MI5
SCCCLR1068F10	serine threonine protein kinase sapk6	701.25	10MI5	-	-	10MI5
SCCCRT1002E11	signal recognition particle 68 kda protein	137.11	10MI5	-	-	10MI5
SCCCLR1022D12	small heat shock protein	2785.2	1.40495	0.34	0.24	1
SCCCCL4015D08	small subunit ribosomal protein	3842.67	1.2586	0.23	0.19	1
SCEQLR1092H10	snf1 related protein kinase regulatory subunit gamma 1	16982.4	0.677057	-0.39	0.18	0
SCEQLR1091F06	sorbitol dehydrogenase	1195.62	1.66529	0.51	0.36	0.99
SCEZLB1010A03	spermidine synthase 1	2925.56	0.786628	-0.24	0.15	0
SCCCLR1001B10	splicing factor u2af 65 kda subunit	743.42	1.66529	0.51	0.31	1
SCCCLR1024E09	stem specific protein	8796.03	1.15027	0.14	0.17	0.95
SCCCLR2001C05	stem specific protein tsjt1	5884.31	0.83527	-0.18	0.16	0
SCCCRZ2C01G01	stem specific protein tsjt1	3203.5	10MI5	-	-	10MI5
SCRLLR1059D05	stress related protein	4742.72	10MI5	-	-	10MI5
SCRFHR1007E04	subtilisin proteinase	8729.1	1.2214	0.2	0.1	1
SCSGFL1081H08	succinyl ligase alpha chain 2	11969.6	1.36343	0.31	0.25	1
SCEZLR1052C03	sucrose synthase	11641	0.718924	-0.33	0.2	0
SCCCLR1001A05	sucrose synthase	19091.3	0.810584	-0.21	0.08	0
SCCCLR1048A06	superoxide dismutase	3409.11	1.1853	0.17	0.15	0.99
SCCCLR1024E11	superoxide dismutase 2	15476.3	0.582748	-0.54	0.31	0
SCCCRZ1C01D04	t complex protein 1 subunit beta	1584.27	1.16183	0.15	0.16	0.95
SCCCCL4002B05	t complex protein 1 subunit epsilon	644.3	1.2214	0.2	0.22	0.95
SCCCRZ2001F09	t complex protein 1 subunit epsilon	770.49	10MI5	-	-	10MI5
SCMCLR1123E10	t complex protein 1 subunit epsilon	4704.08	10MI9	-	-	10MI9
SCVPLR2027C10	tcp 1 cpn60 chaperonin family protein	3440.88	1.13883	0.13	0.17	0.95
SCJFRZ2025E05	thaumatin cytokinin binding protein	4936.22	0.625002	-0.47	0.56	0.02
SCBGSD2053C10	thiamine thiazole synthase chloroplastidial	1986.85	10MI9	-	-	10MI9
SCCCRZ2C04F03	thioredoxin dependent peroxidase	9921.44	1.66529	0.51	0.16	1
SCRFLR1055F07	thioredoxin family trp26 protein	1168.52	10MI5	-	-	10MI5
SCRFLB1056D04	thioredoxin h 5	2353.29	10MI9	-	-	10MI9
SCSGRT2062C02	thioredoxin m	786.15	10MI5	-	-	10MI5
SCEPRZ1009H12	thioredoxin peroxidase	3550.5	1.29693	0.26	0.25	0.97
SCEPRZ1008F11	threonine synthase	3219.3	10MI5	-	-	10MI5
SCCCCL3004C10.b	transaminase transferring nitrogenous groups	1741.23	1.52196	0.42	0.26	0.99
SCBFLR1026B05	transaminase transferring nitrogenous groups	839.74	10MI5	-	-	10MI5
SCCCLB1004G11	transcription factor apfi	897.2	10MI5	-	-	10MI5
SCJLRZ1027F05	transducin wd 40 repeat	1129.29	1.49182	0.4	0.15	1
SCCCCL3003A08.b	transketolase chloroplastidial	6506.39	0.748264	-0.29	0.1	0
SCEQLB1065A03	translational elongation factor	4137.8	1.17351	0.16	0.18	0.95
SCCCLR2001G09	translationally controlled tumor protein	17377	0.612626	-0.49	0.15	0
SCEZLR1031E10	translationally controlled tumor protein	20070.5	10MI9	-	-	10MI9
SCCCRT1004C10	transport protein sec31a	2076.39	1.49182	0.4	0.19	1
SCCCCL4015D05	transport protein sec31a	1790.84	1.47698	0.39	0.22	1
SCCCRZ1001B08	triosephosphate isomerase cytosolic	48849.1	0.913931	-0.09	0.08	0.01
SCEPRZ1009B12	triosephosphate isomerase cytosolic	970.3	1.47698	0.39	0.24	1
SCEZHR1055E03	tropinone reductase 1	4150.41	1.39097	0.33	0.28	1
SCCCLR1C07G05	tubulin alpha 1 chain	28715.9	0.697676	-0.36	0.07	0
SCCCLR1048E07	tubulin alpha 1 chain	27152.2	10MI5	-	-	10MI5
SCCCRZ1002H03	tubulin alpha 3 chain	16017.4	0.690734	-0.37	0.09	0
SCBFLR1026D01	tubulin beta 2 chain	21815.1	10MI9	-	-	10MI9
SCCCLR2C01A08	tubulin beta 7	25343.4	0.650509	-0.43	0.09	0
SCJFRZ2032H05	tubulin specific chaperone a	1903.48	10MI5	-	-	10MI5
SCCCRT2001A12	uba and ubx domain containing protein	960.73	10MI5	-	-	10MI5
SCVPLR2027B06	ubiquitin associated ts n domain containing	1487.82	1.40495	0.34	0.26	1
SCACLR2014E12	ubiquitin conjugating enzyme	11560.3	0.637628	-0.45	0.19	0
SCEQLB1063E08	ubiquitin conjugating enzyme e2 17 kda	16957.2	10MI9	-	-	10MI9
SCBGLR1003D06	ubiquitin conjugating enzyme e2 17 kda 9	6726.55	10MI5	-	-	10MI5
SCAGLR1021D02	ubiquitin conjugating enzyme e2 n	2046.4	1.46228	0.38	0.32	0.98
SCEQRZ3093C12	ubiquitin fold modifier 1 precursor	4661.44	1.82212	0.6	0.26	1
SCAGRT3050B06	ubiquitin protein smt3	4534.88	0.677057	-0.39	0.29	0
SCQGLR1019G02	udp glucose 6 dehydrogenase	13219.9	0.612626	-0.49	0.1	0
SCJFLR1013H10	udp glucose dehydrogenase	8112.44	0.644036	-0.44	0.14	0
SCCCCL4007E12	udp glucuronic acid decarboxylase	501.93	10MI5	-	-	10MI5
SCSBLB1033F12	ufm1 conjugating enzyme 1	1075.11	1.43333	0.36	0.2	1
SCCCST1007H01	uncharacterized aminohydrolase	1187.34	10MI5	-	-	10MI5
SCCCLR1048C11	uncharacterized loc100285177 precursor	626.91	10MI5	-	-	10MI5
SCEPRZ1010A03	uncharacterized phosphatase 2a structural subunit	8135.93	1.06184	0.06	0.1	0.95
SCCCLR2C01C12	uncharacterized phosphatase 2c isoform epsilon	1662.04	0.718924	-0.33	0.3	0.02
SCVPRT2074A06	uncharacterized phosphatase 2c	945.78	1.36343	0.31	0.26	0.97
SCCCRT1003G09	uncharacterized protein	894.44	1.20925	0.19	0.24	0.95
SCCCLR1048F10	uncharacterized protein	2005.42	1.33643	0.29	0.22	1
SCCCLR1075G03	uncharacterized protein	16912	0.690734	-0.37	0.19	0
SCJFRZ2031E09	uncharacterized protein	8439.4	1.19722	0.18	0.23	0.96
SCQGST3153H08	uncharacterized protein	4523.76	10MI5	-	-	10MI5
SCCCRZ1001E09	uncharacterized protein LOC100191561 Zea mays	60609.5	0.878095	-0.13	0.07	0
SCCCLR2C02C06	uncharacterized protein LOC100193501 Zea mays	809.85	10MI5	-	-	10MI5
SCMCST1051C02	uncharacterized protein LOC100272926 Zea mays	2037.23	2.50929	0.92	0.26	1
SCVPLB1020D08	uncharacterized protein LOC100272990 Zea mays	1152.04	2.22554	0.8	0.36	1
SCJFRT1060F07	uncharacterized protein LOC100276755 Zea mays	19088.2	0.763379	-0.27	0.14	0
SCQSRT1035G12	universal stress protein family	980.23	10MI5	-	-	10MI5
SCCCCL4014G02	uridine monophosphate synthase	4335.28	0.644036	-0.44	0.28	0.01
SCCCRZ2001C11	usp family protein	6977.91	1.50682	0.41	0.2	1
SCCCRZ2C04G04	vacuolar atp synthase subunit c	5437.75	0.718924	-0.33	0.15	0
SCVPRZ2039D07	vacuolar atp synthase subunit c	5919.11	0.786628	-0.24	0.13	0
SCJLHR1027C01.b	vacuolar atp synthase subunit c	2132.14	10MI5	-	-	10MI5
SCEPLB1044F03	vacuolar atp synthase subunit d 1	2250.28	0.852144	-0.16	0.22	0.05
SCCCLB1025B04	vacuolar atp synthase subunit e	5478.53	0.860708	-0.15	0.13	0.02
SCBGLR1082H03	vacuolar atp synthase subunit g	20982	10MI9	-	-	10MI9
SCCCCL1001C10.b	vacuolar atpase b subunit	56436.4	0.704688	-0.35	0.07	0
SCQSLR1089G05	vacuolar atpase b subunit	42726.7	0.66365	-0.41	0.31	0.01
SCSGST1070D06	vacuolar atpase subunit h protein	6737.65	0.67032	-0.4	0.17	0
SCCCLR1022D02	vacuolar atpase subunit h protein	9262.48	0.66365	-0.41	0.13	0
SCJFLR1074G03	vacuolar proton pump atpase	12023.7	0.826959	-0.19	0.1	0
SCAGLR1043D04	vacuolar proton pump atpase	30530.5	0.733447	-0.31	0.06	0
SCBFLR1026E05	vacuolar proton pump atpase catalytic subunit a	24641	0.726149	-0.32	0.07	0
SCACLR2007H10	vacuolar proton pump atpase subunit d	5134.31	0.612626	-0.49	0.2	0
SCQGAM1049A06	vesicle transport v snare 13 realted protein	679.72	1.34986	0.3	0.31	0.98
SCEPRT2047G02	vhs domain containing protein	882.2	10MI5	-	-	10MI5
SCCCRZ2C03E10	vip1 protein	353.67	10MI5	-	-	10MI5
SCCCLR2C01H04	wound stress related protein precursor	5367.69	0.606531	-0.5	0.22	0
SCCCCL4012B03	xaa pro aminopeptidase 1	520.21	1.76827	0.57	0.29	1
SCCCCL3120A03	zinc binding dehydrogenase family	846.19	1.40495	0.34	0.33	0.97
