# Supplementary material for: Proteomics Reveals an Increase in the Abundance of Glycolytic and Ethanolic Fermentation Enzymes in Developing Sugarcane Culms During Sucrose Accumulation
Source: Front Plant Sci. 2021 Sep 30;12:716964. doi: 10.3389/fpls.2021.716964 (PMC8515036; doi:10.3389/fpls.2021.716964)
Supplement: Supplementary Figure 1 — Functional classification of differentially accumulated proteins identified by the PLGS 2.5.1 Software, for (I5) and (I9), analyzed at 4M (A), 7M (B) and after the drought stress at 10M (C), classified according to their differential GoTerm distribution of the Fisher's Exact Test, with FDR < 0.05 and p < 0.01 reduced to the most specific term. Percentage of total reference (I5–red) and tested (I9–blue) protein sequences. [file Data_Sheet_1.zip › Suppl_Table_4.xlsx]

## Sheet: Common Proteins_4M-I5
Protein Parameters 4M-I5			Protein quantification _ additional information
Accession number	Protein Description	Enzyme Code	ScoreAVG	Matched PeptidesAVG	FmolAVG	False Positive Rate %
SCACSB1117F03	sucrose synthase 2	EC:2.4.1.13	74314.4	15	8.57893	0
SCAGLR1021B05	alpha glucan protein synthase	EC:2.4.1.186	35927.9	22.3333	685.861	0
SCAGLR1021D02	ubiquitin conjugating enzyme e2 n	EC:6.3.2.19	9035.76	6.33333	89.9482	0
SCAGLR2018G11	adp ribosylation factor 1	_	37934.6	12.5	293.799	0
SCBGSB1029H10	chaperonin 60 beta precursor	_	13834.7	5.66667	0	0
SCCCCL2001B02.b	NAD_dependent glyceraldehyde 3 phosphate dehydrogenase (GAPDH)	EC:1.2.1.12	13037.7	13	44.5022	0
SCCCCL2001B10.b	mitochondrial phosphate transporter	_	7130.92	13.6667	167.776	0
SCCCCL3005E06.b	fructose bisphosphate aldolase	EC:4.1.2.13	7856.27	14	158.638	0
SCCCCL4011H08	pyrophosphate fructose 6 phosphate 1 phosphotransferase beta subunit	EC:2.7.1.90	26030.6	28	418.129	0
SCCCCL6001D02	ubiquitin carboxyl terminal hydrolase 12	EC:3.1.2.15	1318.21	16.6667	25.8681	0.776667
SCCCLB1023F09	cathepsin b	EC:3.4.22.1	812.276	10.6667	83.0623	0.72
SCCCLR1048F08	26s proteasome non atpase regulatory subunit 14	_	5623.46	8	102.588	0
SCCCLR1065E09	3 dehydroquinate synthase	EC:4.2.3.4	2465.38	10.3333	52.5778	0
SCCCLR1077B12	disulfide isomerase	EC:5.3.4.1	2694.96	12	15.6048	0
SCCCLR1C01A02	disulfide isomerase7 precursor	_	9875.77	11	275.074	0
SCCCLR1C01H05	serine carboxypeptidase precursor	EC:3.4.16.5	17381.3	15.6667	519.489	0
SCCCLR1C05G08	peroxidase atp6a	EC:1.11.1.7	37038.7	14.3333	810.103	0
SCCCLR2C02D03	ru large subunit binding protein subunit alpha	_	6818.08	22.6667	77.1423	0
SCCCRZ1002B09	chaperone dna j2	_	3682.08	8	18.6572	0.326667
SCCCRZ1002G07	sucrose synthase 2	EC:2.4.1.13	123221	55.6667	2028.33	0
SCCCRZ1003F06	3 isopropylmalate dehydratase large subunit	EC:4.2.1.35	2017.81	13.3333	33.9307	0
SCCCRZ2001C11	usp family protein	_	27711.3	11.3333	601.719	0
SCCCRZ2C04B04	stress related protein	_	1657.8	8	21.4434	0.0333333
SCCCST3001E10	putative protein SORBIDRAFT 10g021150 Sorghum bicolor	_	13148.5	9.33333	107.728	0
SCEPAM1018F06	glutathione s transferase gstf2	EC:2.5.1.18	18909.8	10	497.549	0
SCEPRZ1009B12	triosephosphate isomerase cytosolic	EC:5.3.1.1	5043.37	10.6667	76.0558	0
SCEPRZ1011A06	peroxidase 72 precursor	EC:1.11.1.7	16633.6	10.6667	160.612	0
SCEQLB1067F01	vegetative storage protein pni288	_	28291.8	8.66667	695.945	0
SCEQLR1050G03	gtp binding protein sar1a	_	14650.4	9.33333	145.718	0
SCEQRT1033H09	mitochondrial prohibitin complex protein 2	_	2642.97	9.66667	69.994	0
SCEQRZ3093C12	ubiquitin fold modifier 1 precursor	_	7413.01	3	185.246	0
SCEZLR1031A11	acetyl_CoA C_acetyltransferase cytosolic	EC:2.3.1.9	7263.51	14.6667	123.177	0
SCJFLR1013H10	udp glucose dehydrogenase	EC:1.1.1.22	28165.2	24.6667	306.893	0
SCJFRT1009F06	ef hand family protein	_	1585.29	5.66667	53.5261	0.0266667
SCJFRZ2006H05	uncharacterized protein	_	32811.4	4.66667	180.872	0
SCJFRZ2010D05	proteasome subunit alpha 7	EC:3.4.25.1	5654.22	6	84.2644	0
SCJFRZ2025E05	thaumatin cytokinin binding protein	_	16928.1	3.66667	22.9356	0
SCJFRZ2027C07	aspartic proteinase	EC:3.4.23.40	8883.32	13	238.544	0
SCJLLR1011H09	3 deoxy d arabino heptulosonate 7 phosphate synthase	EC:2.5.1.54	3051.4	16.3333	48.5811	0
SCJLLR1054G06	putative protein SORBIDRAFT 07g023850 Sorghum bicolor	_	3293.99	33.6667	148.233	0
SCJLRT1013C01	phenylalanine ammonia lyase	EC:4.3.1.24	51261.1	36.6667	817.697	0
SCJLRT1017E09	cytosolic chaperonin delta subunit	_	5518.58	10.3333	105.707	0
SCMCST1058E10	40s ribosomal protein s15a	_	6084.91	5.33333	195.075	0
SCQGLR1019B10	ac077693 3 eukaryotic initiation factor subunit related protein	_	894.903	14.3333	31.282	1.05667
SCQGLR1062E09	26s proteasome non atpase regulatory subunit 8	_	7304.5	11.6667	143.753	0
SCQGST3153H08	uncharacterized protein	_	50084.4	5	171.71	0
SCQSRT1035E10	phosphoserine aminotransferase	EC:2.6.1.52	6140.13	17.3333	208.51	0
SCRFLR1034B02	dead box atp dependent rna helicase 56	_	19670.7	14.3333	109.046	0
SCSFSD1064G07	40s ribosomal protein s17 4	_	17200.5	3	0	0
SCSGFL5C05H11	histone	_	30360.7	3	688.698	0
SCSGLR1084G12	uncharacterized protein	_	60754.7	8	18.5261	0
SCUTLR1037G10	glucose 6 phosphate dehydrogenase cytoplasmic isoform	EC:1.1.1.49	12065.2	23.3333	298.715	0
SCVPRT2081D11	flavoprotein wrba isoform 1	_	8353.79	6.33333	91.5163	0
SCCCLR1079G05	40s ribosomal protein s15	_	15243.4	3	233.463	0
SCCCLR2004H11	t complex protein 1 theta chain	_	8742.33	22	226.076	0
SCCCRZ1003B04	rna binding protein	_	3568.12	12.3333	57.246	0
SCCCCL3120A08.b	nadp dependent d sorbitol 6 phosphate dehydrogenase	_	1862.86	9.33333	51.091	0
SCCCCL4014G02	uridine monophosphate synthase	EC:2.4.2.10	7724.74	3.66667	47.9355	0
SCCCRT1002E04	putative protein SORBIDRAFT 04g028510 Sorghum bicolor	_	1116.13	10	19.865	0.546667
SCJFLR1074A12	outer mitochondrial membrane protein porin	_	6497.41	9.66667	143.552	0
SCCCCL4007E12	udp glucuronic acid decarboxylase	_	2759.5	10.5	48.7758	0
SCCCLR1C03A02	40s ribosomal protein s14	_	33863.4	10.6667	228.851	0
SCCCRZ1004H10	protein sey1	_	1210.56	21	57.7021	0.11
SCJFLR1017B11	phenylalanine ammonia lyase	EC:4.3.1.24	31559.9	22.6667	370.816	0
SCJLRZ1024A09	succinate dehydrogenase iron protein subunit	_	2863.36	8.66667	72.2791	0
SCVPRT2079H06	glucose 6 phosphate dehydrogenase	EC:1.1.1.49	4953.44	15.6667	35.0362	0
SCEZLB1008D04	dynamin related protein 1c	_	1378.87	20.6667	48.2978	0.06
SCQGLR1086B07	selenium binding protein	_	6116.33	18.3333	75.0788	0
SCCCLB1004D05	nadh cytochrome b5 reductase	_	1131.29	10	29.0437	0.186667
SCJFLR1074G04	plasminogen activator inhibitor 1 rna binding protein	_	1833.34	6.5	25.3664	0.08
SCCCCL4008F04	40s ribosomal protein s27	_	14538.5	3	88.3934	0
SCCCCL3080H03	glutamate dehydrogenase	EC:1.4.1.3	3711.72	9.66667	84.5424	0
SCEPRZ3047D12	vamp protein sec22	_	2036.96	4.5	119.129	0
SCEQRT1027A06	3 deoxy d arabino heptulosonate 7 phosphate synthase	EC:2.5.1.54	2214.65	5.5	0	0
SCCCRZ1003G07	uridine monophosphate synthase	EC:2.4.2.10	866.205	4.66667	69.887	0.463333
SCBFLR1026E04	glucose 6 phosphate 1 epimerase	_	2646.9	10	68.4325	0
SCCCLR1072A03	atp synthase delta chain	_	4363.04	11.3333	42.0151	0
SCCCRZ1C01D04	t complex protein 1 subunit beta	_	8570.86	24.3333	204.758	0
SCEZLB1012D01	bifunctional polymyxin resistance arna protein	EC:4.2.1.46	1301.08	10.3333	35.3907	0.113333
SCUTLR2023H05	r40g2 protein	_	15404.2	15.3333	107.369	0
SCCCCL4006E08	chorismate mutase	EC:5.4.99.5	1251.84	7.33333	38.3997	0.336667
SCEZRZ1012B07	plasma membrane h atpase	_	1063.01	10.3333	28.6765	0.823333
SCCCRZ2002H06	aspartic proteinase oryzasin 1 precursor	EC:3.4.23.40	4252.55	13.3333	116.904	0
SCEPCL6029B10	26s proteasome regulatory particle triple a atpase subunit1b	EC:3.6.1.15	3954.55	5	0	0
SCCCRZ1002E01	alanine aminotransferase 2	EC:2.6.1.2	1849.55	11	43.3036	0
SCSBHR1051G02	photosystem i reaction center subunit ii	_	2058.53	5	47.5868	0
SCCCCL7002F03	xaa pro dipeptidase	EC:3.4.11.9	794.661	9.5	26.1185	1.85
SCCCRT1004C10	transport protein sec31a	_	905.303	13.6667	68.101	0.46
SCACLR2014A07	threonyl trna synthetase	EC:6.1.1.3	1148.61	17.6667	34.1999	0.166667
SCBGLR1098H01	arogenate dehydrogenase isoform 2	EC:1.3.1.12	2622.38	12.6667	24.3981	0
SCEQRT1024D03	peroxidase 24 precursor	EC:1.11.1.7	13923.4	13	103.22	0
SCQGLR1041A10	glyoxysomal fatty acid beta oxidation multifunctional protein mfp a	EC:1.1.1.35	5265.99	25	93.6339	0
SCEPLB1041F10	iq calmodulin binding motif family protein	_	1407.16	6.33333	52.5364	0.13
SCJFRZ2015B06	peptidyl prolyl isomerase fkbp12	EC:5.2.1.8	9725.2	2.33333	157.224	0
SCUTLR2030E06	alpha glucan phosphorylase h isozyme	EC:2.4.1.1	3298.01	21.3333	72.0638	0
SCMCAM2080D01.b	chalcone flavanone isomerase family	_	12512.9	10.6667	110.088	0
SCCCLR1070F12	calnexin precursor	_	2184.87	13.6667	31.0363	0.0333333
SCCCLR1048B08	triosephosphate isomerase	EC:5.3.1.1	17560.8	16	264.622	0
SCCCLR1001A04	putative protein OsI 36737 Oryza sativa Indica Group	_	6292.48	7.66667	64.3251	0
SCMCLR1053F09	rna recognition motif family	_	2503.03	2.66667	93.05	0
SCCCLR1066A08	rh2 protein	_	2089.65	13.3333	44.9461	0
SCJFRT2060C11	succinyl ligase alpha chain 2	EC:6.2.1.5	2897.01	4	22.6959	0
SCCCLR1066G06	ribulose phosphate 3 epimerase	EC:5.1.3.1	1950.97	6.33333	34.9689	0
SCCCRZ1002E08	plasma membrane intrinsic protein	_	13082.6	4.66667	76.8418	0
SCCCCL5002B01	argininosuccinate lyase	EC:4.3.2.1	1749.9	9.33333	45.5694	0
SCEPAM2011G11	cop9 signalosome complex subunit 5b	_	976.793	6.66667	38.6086	0.533333
SCEQLB1067H09	peptidyl prolyl isomerase	EC:5.2.1.8	3328.83	21.6667	160.875	0
SCEZLR1009F06	pyruvate dehydrogenase e1 beta subunit isoform 2	EC:1.2.4.1	7623.14	8.33333	117.878	0
SCAGLR2018D03	aminotransferase y4ub	EC:2.6.1.-	1840.48	13.6667	43.9864	0.03
SCEQRT1026G06	phosphoglucomutase chloroplastidial	EC:5.4.2.2	1320.38	13	46.3205	0.08
SCUTLR1037F12	60s ribosomal protein 5 1	_	6891.17	11	89.2578	0
SCCCCL3003D05.b	nadh ubiquinone oxidoreductase 51 kda subunit	EC:1.6.5.3	3039.73	16	69.1268	0
SCCCLB1023G10	armadillo beta catenin repeat family protein	_	763.794	7.5	28.9306	0.705
SCCCLR2C02C11	60s ribosomal protein 38	_	9584.66	2.33333	111.962	0
SCJFRZ2025G05	chorismate mutase	EC:5.4.99.5	1102.76	5.33333	26.9319	0.153333
SCVPRT2076A04	ac093180 11 abc transporter	EC:5.99.1.3	714.731	7	17.837	0.905
SCCCRZ1004G05	chaperonin 60 beta precursor	_	17571.6	18.3333	108.106	0
SCBFRZ2017B11	putative uncharacterized protein Sb06g033270	_	7846.17	3.66667	98.6899	0
SCCCLR1C05F08	fumarate hydratase chloroplastidial	EC:4.2.1.2	2392.12	14.6667	52.1398	0
SCRFLR1012E03	isopentenyl pyrophosphate dimethyllallyl pyrophosphate isomerase	EC:5.3.3.2	10904	12.3333	218.585	0
SCEPFL4179C08	nucleosome chromatin assembly factor group c related protein	_	3799.18	5.66667	63.8265	0
SCSGFL1081H08	succinyl ligase alpha chain 2	EC:6.2.1.5	2363.49	8	75.4537	0
SCVPLR2027B06	ubiquitin associated ts n domain containing	_	2908.86	9	67.2646	0
SCCCLR1001B10	splicing factor u2af 65 kda subunit	_	1395.83	8.5	29.2033	0.045
SCCCLR1068D08	proteasome subunit beta 7 a precursor	EC:3.4.25.1	2783.75	5	82.0475	0
SCCCRZ2001F12	aluminum induced protein	_	6419.56	7.33333	97.344	0
SCCCCL4009F05	beta d xylosidase 4	EC:3.2.1.37	3169.89	14	86.1263	0
SCEQRT2095D03	class iv transaminase family protein	EC:2.6.1.-	507.36	12	24.377	2.14667
SCUTST3092C10	ankyrin repeat domain protein	_	2587.67	8.33333	23.4822	0
SCQGLR2017D03	chaperone protein dnaj 10	_	1098.41	9	37.4851	0.206667
SCBGLR1002F11	alpha 3 subunit of 20s proteasome	EC:3.4.25.1	4587.96	8.66667	111.954	0
SCEPRZ1009D06	uncharacrerized protein	_	1023.21	5	27.1734	0.696667
SCEPRZ1009G03	40s ribosomal protein s2	_	9154.53	11.5	185.275	0
SCEZRZ1014D09	coatmer beta subunit related protein	_	7444.16	19	128.334	0
SCJFRZ2027G04	phenylalanyl trna synthetase beta chain	EC:6.1.1.20	1322.39	5	10.6695	0.113333
SCSGAM2104B04.b	splicing factor u2af 65 kda subunit	_	1050.75	3	11.9924	0.185
SCCCLR1069A12	60s ribosomal protein 9	_	766.512	7	52.6412	1.03
SCCCLR2001H02	ramosa 1 enhancer locus 2	_	1385.43	20.6667	20.3146	0.0733333
SCCCRZ1C02B12	26s proteasome non atpase regulatory subunit 13	_	4535.71	5.66667	0	0
SCJFRT2059E04	puromycin sensitive aminopeptidase isoform 1	_	796.741	8.66667	21.9861	0.856667
SCCCLR1001B07	atp synthase delta chain	_	4778.2	5.66667	154.778	0
SCCCLR1001G12	gdp dissociation inhibitor	_	10004.1	13.6667	122.428	0
SCEZRZ1017B08	guanine nucleotide binding protein subunit beta	_	800.544	9.5	6.8719	0.5
SCJFRZ2011A01	methionyl trna synthetase	_	697.576	9.66667	41.2598	1.28
SCJLRZ1021D03	acetyl-CoA synthetase	EC:6.2.1.1	1330.33	12.6667	25.299	0.0866667
SCVPRT2080B07	thaumatin precursor	_	4388.15	2.33333	95.8853	0
SCACAD1036F01	mitochondrial aldehyde dehydrogenase aldh2a	EC:1.2.1.3	1516.62	5	11.9886	0
SCACCL6007B03	eukaryotic translation initiation factor 4b	_	508.706	5.5	12.7539	2.13
SCACLR1036B11	60s acidic ribosomal protein p0	_	17060.7	11.6667	340.969	0
SCACLR1036C04	pp2a regulatory subunit tap46	_	1118.72	7.66667	27.4286	0.446667
SCACLR1127F07	elongation factor 1 beta	_	17199.3	9.66667	132.809	0
SCACLR2007B12	chloroplastidial quinone oxidoreductase	_	410.239	6.5	9.6645	2.985
SCACLR2007C03	guanine nucleotide binding protein beta subunit	_	32845.5	18.6667	598.856	0
SCACLR2007G05	remorin isoform 1	_	3816.6	6	33.9669	0
SCACLR2007H10	putative v proton pump atpase subunit vacuolar	_	2804.94	9.66667	78.7946	0
SCACLR2014B04	60s ribosomal protein 12	_	12937.3	8.66667	150.954	0
SCACLR2014D04	nadh ubiquinone oxidoreductase b14 subunit	_	4153.58	6	61.8293	0
SCACLR2014E12	ubiquitin conjugating enzyme	EC:6.3.2.21	25992.7	3	537.582	0
SCACLR2014H03	vamp protein sec22	_	1981.22	5	40.7079	0.05
SCACSB1036B05	ectonucleotide pyrophosphatase phosphodiesterase 1	EC:3.1.4.1	2557.54	5	44.8924	0
SCACST3159E08	ferredoxin nitrite reductase	EC:1.7.7.1	1280.41	14	57.1502	0.23
SCACST3160F03	ubiquitin 2	_	14335.8	3	0	0
SCAGFL3025H03	betaine aldehyde dehydrogenase	EC:1.2.1.8	3864.62	8.5	5.66775	0
SCAGLB1069A07	peroxisomal fatty acid beta oxidation multifunctional protein	EC:1.1.1.35	983.388	19.6667	74.9609	0.206667
SCAGLR1021D12	udp n acetylglucosamine pyrophosphorylase	EC:2.7.7.23	904.689	11.6667	14.2323	0.77
SCAGLR1021F12	argininosuccinate synthase	EC:6.3.4.5	2201.14	14	57.8244	0
SCAGLR1021H11	nadh ubiquinone oxidoreductase 13 kda b subunit	_	3967.31	8.33333	19.4094	0
SCAGLR1043C02	apx2 cytosolic ascorbate peroxidase	EC:1.11.1.11	47699.9	12.3333	557.236	0
SCAGLR1043D04	vacuolar proton pump atpase	_	34040.4	40.6667	275.88	0
SCAGLR1043E06	phospholipase d alpha 1	EC:3.1.4.4	6528.83	32.6667	220.913	0
SCAGLR1043F02	70kda heat shock protein	_	30865.8	24.6667	9.68613	0
SCAGLR1043G12	cbs domain protein	_	21195.6	10.6667	250.847	0
SCAGLR1043H01	porphobilinogen deaminase	EC:2.5.1.61	2671.74	16	27.4134	0
SCAGLR1064E01	protein usf	_	20796.2	10.6667	360.597	0
SCAGLR2011D03	putative protein SORBIDRAFT 03g008870 Sorghum bicolor	_	14856.9	10.3333	203.616	0
SCAGLR2011E07	transcription factor btf3 related protein	_	15966.3	5.66667	188.658	0
SCAGLR2018H07	leucine rich repeat family protein	_	949.774	11	24.3436	1.12667
SCAGLR2026C06	4 methyl 5 b hydroxyethyl thiazol monophosphate biosynthesis enzyme	_	2277.9	9	61.1463	0
SCAGLR2026H05	proteasome subunit alpha 5	EC:3.4.25.1	6793.57	9	79.8935	0
SCAGLR2033A03	suppressor of g2 allele of skp1	_	3672.05	11.6667	46.1237	0
SCAGLR2033D10	serine hydroxymethyltransferase	EC:2.1.2.1	2599.92	16.6667	71.0727	0.0333333
SCAGLR2033E02	clathrin light chain 2	_	8244.5	7.33333	85.2129	0
SCAGLR2033E03	aquaporin pip1 2	_	16430	9	164.716	0
SCAGSD1040G09	tubulin beta 2	_	6116.92	5.33333	70.8375	0.303333
SCBFLR1026E05	putative proton pump atpase catalytic subunit	_	19958.2	29.3333	53.9871	0
SCBFLR1026E07	coatomer subunit gamma related protein	_	2251.65	24.3333	82.4617	0
SCBFLR1039A03	polyphenol oxidase	EC:1.10.3.1	4865.31	6	118.382	0
SCBFLR1039B12	actin	_	67660.4	20	69.5589	0
SCBFLR1083D11	seryl trna synthetase	EC:6.1.1.11	1743.73	12.3333	33.6775	0
SCBFLR1083E01	glycosyl hydrolase family 38	EC:3.2.1.24	765.103	13	21.5173	0.823333
SCBFLR1083E03	nucleoside diphosphate kinase i	EC:2.7.4.6	1379.87	4.33333	20.9447	0.226667
SCBFLR1083E04	nucleic acid binding protein	_	2390.94	6.33333	15.9535	0
SCBFRZ2016G12	60s ribosomal protein 10 3	_	6131.43	5.33333	135.342	0
SCBFRZ2017F08	pantothenate kinase 4	_	4099.93	13.6667	94.503	0
SCBFST3136C07	profilin protein	_	8855.1	2.66667	145.491	0
SCBGAM1090F06	soluble inorganic pyrophosphatase	EC:3.6.1.1	15382.2	7	0	0
SCBGFL4048C01	co chaperone protein sba1	_	849.69	4	74.2546	1.06
SCBGFL5081F09	60s ribosomal protein 23a	_	7752.23	3.66667	88.1366	0
SCBGLR1002D03	proteasome subunit beta 1	EC:3.4.25.1	14197.4	9.66667	123.691	0
SCBGLR1003B07	gtp binding protein sar1a	_	9655.48	8.33333	40.067	0
SCBGLR1003G06	importin beta	_	1225.71	13.3333	16.2089	0.45
SCBGLR1023A04	blue copper binding protein	_	3892.84	6.66667	62.9256	0
SCBGLR1023G09	60s ribosomal protein 27	_	1244.37	3	26.3747	0.126667
SCBGLR1023H10	poly binding protein	_	8327.66	25.3333	235.127	0
SCBGLR1047D05	nascent polypeptide associated complex alpha subunit protein	_	22464.2	8.66667	156.717	0
SCBGLR1082H03	vacuolar atp synthase subunit g	EC:3.6.3.-	13869.2	5	233.291	0
SCBGLR1099C04	glyceraldehyde 3 phosphate dehydrogenase b	EC:1.2.1.12	776.295	8	19.4516	0.61
SCBGLR1114F09	chitinase iii	_	4041.3	5.66667	92.0976	0
SCBGLR1114G09	oxygen evolving enhancer protein 3 1	_	4130.04	9	96.4755	0
SCBGLR1117A05	rna binding protein 1	_	5978.18	7.66667	79.1246	0
SCBGLR1117A10	nucleoside-triphosphate phosphatase	EC:3.6.1.15	3983.83	24	25.8927	0
SCBGLR1117C04	aspartyl trna synthetase	EC:6.1.1.12	1675.01	15.3333	35.4081	0
SCBGST3105H08	regulator of ribonuclease activity a	EC:2.1.1.-	4662.7	5.66667	61.2439	0
SCCCCL1001C10.b	vacuolar atpase b subunit	_	79086.2	25.6667	477.048	0
SCCCCL1002A05.b	ubiquitin carboxyl terminal hydrolase 6	EC:3.1.2.15	2731.4	14.3333	106.735	0
SCCCCL1002D10.b	pyruvate dehydrogenase e1 component alpha subunit	EC:1.2.4.1	7482.91	20	173.993	0
SCCCCL1002F12.b	enoyl acp reductase	_	7958.95	11.6667	103.659	0
SCCCCL2001B01.b	gda1 cd39 family	_	2078.26	14.6667	131.883	0
SCCCCL3001A05	aconitate hydratase cytoplasmic-aconitase citrate hydrolyase	_	42638	44.6667	835.397	0
SCCCCL3001B04.b	prolyl trna synthetase	EC:6.1.1.15	5472.11	21.6667	96.6428	0
SCCCCL3001B07.b	pyrophosphate dependent phosphofructokinase alpha subunit	EC:2.7.1.90	2088.97	15.6667	68.334	0.0333333
SCCCCL3001B09.b	aconitate hydratase cytoplasmic	EC:4.2.1.3	5201.38	26.6667	127.87	0
SCCCCL3001C03	citrate synthase mitochondrial	EC:2.3.3.1	2153.82	14	47.5128	0.0966667
SCCCCL3001E09.b	40s ribosomal protein s5	_	26634.6	9.66667	285.189	0
SCCCCL3001E12.b	arabinogalactan protein	_	1552.39	7	21.6342	0.27
SCCCCL3001F05	ru large subunit binding protein subunit beta	_	15012.7	21.3333	79.666	0
SCCCCL3001F09	40s ribosomal protein s3	_	26866.3	12	384.824	0
SCCCCL3001F10.b	phosphoenolpyruvate carboxylase	EC:4.1.1.31	5945.56	36	136.306	0
SCCCCL3001G01.b	nucleoside-triphosphate phosphatase	EC:3.6.1.15	16966	20	65.4518	0
SCCCCL3001G02	glyceraldehyde 3 phosphate dehydrogenase	EC:1.2.1.12	60216.5	19.6667	1082.06	0
SCCCCL3001G05.b	dihydroxy acid dehydratase	EC:4.2.1.9	1863.12	13.6667	55.5901	0
SCCCCL3001G11.b	2 dehydro 3 deoxyphosphooctonate aldolase	EC:2.5.1.55	9490.83	11.6667	151.24	0
SCCCCL3002A02.b	chloride intracellular channel 6	_	14414.3	13.3333	54.8329	0
SCCCCL3002A03.b	4 coumarate CoA-ligase	EC:6.2.1.12	1057.05	13.3333	16.9929	0.506667
SCCCCL3002A09.b	alanine aminotransferase	EC:2.6.1.2	1062.21	13.3333	21.3694	0.18
SCCCCL3002C09.b	glutathione s transferase gstf2	EC:2.5.1.18	87915.7	9.33333	425.576	0
SCCCCL3002G03.b	eukaryotic translation initiation factor 3 subunit 6	_	2150.4	15	37.2889	0
SCCCCL3003A08.b	transketolase chloroplastidial	EC:2.2.1.1	10907.1	22	443.19	0
SCCCCL3003D06.b	importin subunit alpha 1b	_	12780.3	27.6667	217.668	0
SCCCCL3004B08.b	peptide methionine sulfoxide reductase msrb	EC:1.8.4.11	3062.68	3	60.1206	0
SCCCCL3004C10.b	transaminase transferring nitrogenous groups	EC:2.6.1.-	755.244	7.33333	17.5438	1.08
SCCCCL3004F01.b	elongation factor 1 alpha	_	29515.9	19	635.319	0
SCCCCL3004H02.b	proliferation associated protein 2g4	EC:3.4.11.18	4280.76	12	85.8934	0
SCCCCL3080B05	26s protease regulatory subunit 6a	EC:3.6.1.15	7660.9	20	43.8368	0
SCCCCL3080C04	60s ribosomal protein 6 isoform 1	_	9104.88	6.66667	95.2101	0
SCCCCL3080E05	40s ribosomal protein s4	_	5696.94	10	58.7819	0
SCCCCL3080E11	3 hydroxyisobutyryl coenzyme a hydrolase	_	1006.31	9.66667	15.7852	0.496667
SCCCCL3080H11	catalase isozyme b	EC:1.11.1.6	7289.33	15	139.587	0
SCCCCL3120B01	fructokinase 2	EC:2.7.1.4	74571.8	25	771.801	0
SCCCCL3120C03	fructose bisphosphate aldolase	EC:4.1.2.13	35776.8	23.3333	289.003	0
SCCCCL3120E12	uncharacterized protein	_	1401.3	15	93.4283	0.03
SCCCCL3120F02	t complex protein 1 subunit zeta	_	5474.29	24	135.391	0
SCCCCL3120F07	proteasome subunit beta 4 precursor	EC:3.4.25.1	2667.64	10.3333	86.7663	0
SCCCCL3120G07	heat shock cognate 70 kda protein 4 isoform 1	_	31650.8	30.6667	246.808	0
SCCCCL3140B03	xylose isomerase	EC:5.3.1.5	665.658	9	16.7484	1.10333
SCCCCL3140C10	cysteine synthase precursor	EC:2.5.1.47	8589.47	17.6667	98.3982	0
SCCCCL3140F07	plasminogen activator inhibitor 1 rna binding protein	_	2077.59	7.66667	51.4104	0
SCCCCL3140G05	26s proteasome non atpase regulatory subunit 11	_	1938.01	13.3333	71.0165	0
SCCCCL4002B05	t complex protein 1 subunit epsilon	_	11171.7	16.3333	78.5975	0
SCCCCL4002E08	adenine phosphoribosyltransferase 1	EC:2.4.2.7	14119.9	7.33333	216.161	0
SCCCCL4002H01	26s proteasome non atpase regulatory subunit 4	_	7672.84	7	0	0
SCCCCL4004C09	putative protein SORBIDRAFT 03g006650 Sorghum bicolor	_	2760.96	10	112.759	0
SCCCCL4004C11	malate dehydrogenase cytoplasmic	EC:1.1.1.37	37307.3	13	176.389	0
SCCCCL4005C02	eukaryotic translation initiation factor 2 gamma subunit	_	1083.51	10	36.2623	0.19
SCCCCL4005D12	26s proteasome regulatory subunit	_	3164.44	12	57.6335	0
SCCCCL4005G09	putative protein SORBIDRAFT 02g035390 Sorghum bicolor	_	2529.04	12.3333	44.6471	0
SCCCCL4006G12	ubiquitin family protein	_	514.812	5.33333	26.7425	2.25333
SCCCCL4006H08	alcohol dehydrogenase 2	EC:1.1.1.1	971.585	5.33333	8.2157	0.306667
SCCCCL4009B07	villin 2 isoform 1	_	5303.84	32.6667	87.4529	0
SCCCCL4009H11	af236369 1 prohibitin	_	1012.23	6.66667	112.786	0.613333
SCCCCL4011B08	2 isopropylmalate synthase b	EC:2.3.3.13	4604.26	22.3333	95.3078	0
SCCCCL4011C02	elongation factor 2 related protein	_	31459.1	21.5	0	0
SCCCCL4011D12	pyruvate decarboxylase	EC:4.1.1.1	10428.1	31.3333	199.676	0
SCCCCL4011G09	14 3 3 protein a	_	11801.3	11.3333	36.657	0
SCCCCL4012B03	xaa pro aminopeptidase 1	EC:3.4.11.9	2753.67	15.3333	64.1485	0
SCCCCL4012D10	polypyrimidine tract binding protein homolog 3	_	2022.08	12	65.5244	0.0333333
SCCCCL4012E07	s-(hydroxymethyl)glutathione dehydrogenase	EC:1.1.1.284	491.897	5	32.5324	2.59
SCCCCL4013D09	12 oxo phytodienoic acid reductase	_	913.406	8.66667	18.5567	0.276667
SCCCCL4013G04	heat shock 70 kda protein 4	_	11367.9	31.3333	104.132	0
SCCCCL4014A03	clathrin heavy chain 1	_	7488.27	7.33333	174.336	0
SCCCCL4015B08	skp1 protein 1a	_	24477.6	6.33333	255.934	0
SCCCCL4015D05	transport protein sec31a	_	809.461	5.66667	49.9829	0.6
SCCCCL4015F02	5 methyltetrahydropteroyltriglutamate homocysteine	EC:2.1.1.14	22968.5	35.6667	277.527	0
SCCCCL4015G12	coatomer subunit zeta 1	_	1921.2	5.33333	46.939	0.0266667
SCCCCL4017A09	nadp specific isocitrate dehydrogenase	EC:1.1.1.42	11910.6	19.6667	262.779	0
SCCCCL4017H12	gdp mannose epimerase 1	_	1956.34	4.33333	0	0.03
SCCCCL6005C02	eukaryotic translation initiation factor 2 alpha subunit	_	2610.03	4.33333	91.2912	0
SCCCFL1003H07	auxin induced protein pcnt115	_	3319.45	6.33333	16.8369	0
SCCCFL3002G06	hsp20 alpha crystallin family protein	_	6684.07	6	92.0421	0
SCCCFL5003G04	thioredoxin	_	951.928	3.66667	69.0246	0.446667
SCCCHR1002F08	prolyl carboxypeptidase precursor	_	1286.51	11.6667	30.6363	0.106667
SCCCHR1003C05	60s acidic ribosomal protein p2a	_	24124.6	5	89.7964	0
SCCCLB1001D05	putative protein SORBIDRAFT 04g031190 Sorghum bicolor	_	686.179	17	22.1239	1.00667
SCCCLB1003B08	5 enolpyruvylshikimate 3 phosphate	EC:2.5.1.19	3320.84	12.3333	69.6802	0
SCCCLB1003G10	disease resistance response protein 206	_	7925.81	5.33333	69.1592	0
SCCCLB1004B02	atpase subunit 1	_	33034	7.33333	645.298	0
SCCCLB1004B09	peroxidase 39 precursor	EC:1.11.1.7	5924.85	11.3333	90.7959	0
SCCCLB1004H02	ubiquitin activating enzyme e1	EC:6.3.2.19	7198.49	36.3333	189.271	0
SCCCLB1004H08	adenosine kinase	EC:2.7.1.20	36997.4	20	428.564	0
SCCCLB1021A03	putative protein SORBIDRAFT 01g028010 Sorghum bicolor	_	1218.98	14.3333	35.2247	0.206667
SCCCLB1024B11	diaminopimelate decarboxylase	EC:4.1.1.20	7195.45	11.6667	48.1296	0
SCCCLB1024C02	exocyst complex component related protein	_	538.816	12.6667	26.4186	1.78
SCCCLB1025B01	plasminogen activator inhibitor 1 rna binding protein	_	1970.39	6.33333	30.2001	0
SCCCLB1025B04	vacuolar atp synthase subunit e	_	6756.28	8	109.851	0
SCCCLB1025H11	protein transporter	_	1803.64	9	45.9943	0
SCCCLB1C03G10	dimethylmalate lyase isoform 1	_	5396.91	14	119.026	0
SCCCLR1001A05	sucrose synthase	EC:2.4.1.13	35549.8	45.3333	322.729	0
SCCCLR1001A07	glutathione transferase iii	EC:2.5.1.18	17249.6	7.33333	297.572	0
SCCCLR1001B04	alpha 1 subunit of 20s proteasome	EC:3.4.25.1	7347.75	11.6667	137.164	0
SCCCLR1001B11	pyridoxin biosynthesis protein er1	_	3404.25	9	48.2447	0
SCCCLR1001C09	proteasome subunit beta 3	EC:3.4.25.1	5027	7.5	125.312	0
SCCCLR1001E04	chloroplastidial ribulose bisphosphate carboxylase oxygenase small subunit	EC:4.1.1.39	13341.4	9.66667	120.789	0
SCCCLR1001E06	glyceraldehyde 3 phosphate dehydrogenase cytosolic	EC:1.2.1.12	25214.5	15.6667	585.488	0
SCCCLR1001F01	actin depolymerizing factor 3	_	64870.4	8	500.288	0
SCCCLR1001G06	s adenosylmethionine synthetase 1	EC:2.5.1.6	46193.2	20.6667	392.859	0
SCCCLR1022A05	mitochondrial processing peptidase alpha subunit	EC:3.4.24.64	7172.69	16.3333	131.707	0
SCCCLR1022B05	proteasome subunit alpha 5	EC:3.4.25.1	9147.7	9.66667	101.642	0
SCCCLR1022B11	cysteine protease 1 precursor	EC:3.4.22.-	6845.92	7.66667	124.585	0
SCCCLR1022D02	vacuolar atpase subunit h protein	_	6451.02	17	73.1162	0
SCCCLR1022D05	14 3 3 protein gf14 6	EC:3.6.1.-	46192.6	19.6667	557.753	0
SCCCLR1022E06	26s proteasome regulatory particle triple a atpase subunit4	EC:3.6.1.15	6153.64	13.6667	161.191	0
SCCCLR1022F10	serine hydroxymethyltransferase	EC:2.1.2.1	17619	27	379.979	0
SCCCLR1024A05	transaldolase 2	EC:2.2.1.2	19912.2	16.6667	127.266	0
SCCCLR1024C11	stromal 70 kda heat shock related protein	_	1962.24	16.6667	53.8391	0
SCCCLR1024D03	malate dehydrogenase cytoplasmic	EC:1.1.1.37	34519.6	16.6667	775.407	0
SCCCLR1024D10	40s ribosomal protein s13	_	5455.01	5	65.7569	0
SCCCLR1024D12	succinyl ligase beta chain	_	7227.43	14.6667	106.896	0
SCCCLR1024E09	stem specific protein	_	18008.3	12	195.184	0
SCCCLR1024E10	ketol acid reductoisomerase	EC:1.1.1.86	8349.3	20	98.8419	0
SCCCLR1024F02	dna repair protein rad23	_	6415.55	11.6667	101.499	0
SCCCLR1024G01	alanyl trna synthetase	EC:6.1.1.7	4352.74	21.3333	74.3544	0
SCCCLR1024H08	Adenylate kinase	EC:2.7.4.3	2934.39	8.33333	77.7972	0
SCCCLR1024H09	enoyl acp reductase	_	6538.53	9	15.0831	0
SCCCLR1048A06	superoxide dismutase	EC:1.15.1.1	6612.62	11	150.455	0
SCCCLR1048A09	60s ribosomal protein 5 1	_	2508.17	8.66667	45.3211	0
SCCCLR1048B04	c2 domain containing	_	1037.83	21.6667	41.887	0.693333
SCCCLR1048B12	elongation factor 1 gamma 3 related protein	_	19889.9	20.6667	351.954	0
SCCCLR1048D07	phenylalanine ammonia lyase	EC:4.3.1.24	29478.7	27	322.625	0
SCCCLR1048E07	tubulin alpha 1 chain	_	90837.9	28	297.957	0
SCCCLR1048F11	40s ribosomal protein s8	_	12102.4	9	115.783	0
SCCCLR1048F12	14 3 3 protein	_	20241.6	14.6667	314.311	0
SCCCLR1048G01	asparaginyl trna cytoplasmic 3	EC:6.1.1.22	3825.88	18.3333	103.597	0
SCCCLR1048G02	leucyl trna synthetase	EC:6.1.1.4	1491.31	25.6667	58.9113	0.0866667
SCCCLR1048G04	protein disulfide isomerase	EC:5.3.4.1	25303	29.3333	272.284	0
SCCCLR1048G11	26s proteasome non atpase regulatory subunit 3	_	612.015	11	15.6701	1.63333
SCCCLR1048G12	proteasome subunit beta 2	EC:3.4.25.1	11635.4	10.6667	116.577	0
SCCCLR1065B07	hsc70 interacting protein	_	5807.66	10.3333	98.748	0
SCCCLR1065E11	putative protein SORBIDRAFT 03g008950 Sorghum bicolor	_	3565.89	7	70.023	0
SCCCLR1065F02	aconitate hydratase cytoplasmic	EC:4.2.1.3	26824	36.3333	632.589	0
SCCCLR1065F10	ubiquitin conjugating enzyme spm2	EC:6.3.2.19	9925.63	7.33333	63.539	0
SCCCLR1065G03	26s protease regulatory subunit 7	EC:3.6.1.15	4743.85	13.6667	66.077	0
SCCCLR1066C11	ubiquitin smt3	_	22505.9	4.5	217.868	0
SCCCLR1066H04	tcp 1 cpn60 chaperonin family protein	_	11293.4	10	18.6849	0
SCCCLR1066H09	alcohol dehydrogenase class 3	EC:1.1.1.1	6113.33	13	132.069	0
SCCCLR1067B04	malate dehydrogenase cytoplasmic	EC:1.1.1.37	40728.8	14.6667	529.038	0
SCCCLR1068B06	tubulin beta 6 chain	_	71377.5	33.6667	570.899	0
SCCCLR1068B08	fiber protein fb19	_	733.467	4	12.2899	0.92
SCCCLR1068D10	endoplasmin precursor	_	6651.8	26.3333	49.1533	0
SCCCLR1069B04	glycyl trna synthetase	EC:6.1.1.14	2559.31	19.6667	92.2865	0
SCCCLR1070B07	kh domain containing protein	_	606.428	6.5	27.2571	2.085
SCCCLR1070D02	oxygen evolving enhancer protein 1	_	7556.6	17	178.212	0
SCCCLR1070D04	pyruvate kinase cytosolic isozyme	EC:2.7.1.40	4398.15	15	69.053	0
SCCCLR1070E06	eukaryotic translation initiation factor 5a2	_	14818.8	8.5	233.722	0
SCCCLR1070E07	karyopherin beta 3 isoform	_	1199.13	13.3333	26.5808	0.156667
SCCCLR1070G02	nuclear transport factor 2 related protein	_	17573.4	6	448.171	0
SCCCLR1070G05	putative bifunctional methylthioribulose 1 phosphate dehydratase enolase phosph	EC:4.2.1.109	1644.96	12.3333	24.1724	0.0833333
SCCCLR1070H07	nadh dehydrogenase	_	1734.71	10	67.6267	0.05
SCCCLR1072A12	malate dehydrogenase cytoplasmic	EC:1.1.1.37	6748.68	14.3333	67.9336	0
SCCCLR1072B04	glyceraldehyde 3 phosphate dehydrogenase	EC:1.2.1.12	61383.6	18	588.084	0
SCCCLR1072D06	cysteine synthase1	EC:2.5.1.47	4468.58	13.3333	43.4425	0
SCCCLR1072D09	coatomer subunit epsilon	_	2013.14	7.33333	57.9803	0
SCCCLR1072E04	usp family protein	EC:3.6.1.-	17788.3	8	188.211	0
SCCCLR1072F05	elongation factor 2 related protein	_	69551.5	54	1236.26	0
SCCCLR1072G07	translational initiation factor eif 4a	_	40524.6	25	574.647	0
SCCCLR1072G10	60s ribosomal protein 30	_	3650.64	4	29.8337	0
SCCCLR1072H03	cell death related protein	_	2172.67	3.66667	48.832	0
SCCCLR1075B02	ras related protein ric1	_	7737.58	7.33333	72.5866	0
SCCCLR1075G03	uncharacrerized protein	_	71022.7	11	322.667	0
SCCCLR1076C03	ketol acid reductoisomerase chloroplastidial	EC:1.1.1.86	7555.43	18.3333	55.9877	0
SCCCLR1076H02	nadp dependent oxidoreductase p2	EC:1.3.1.74	1562.36	6.33333	12.9296	0.0533333
SCCCLR1077D09	26s protease regulatory subunit 6b	EC:3.6.1.15	4638.95	15.3333	89.5714	0
SCCCLR1077F04	elongation factor tu related protein	_	7155.68	11	69.3736	0
SCCCLR1078H05	metal dependent hydrolase	_	754.976	3.5	19.4832	1.225
SCCCLR1079A02	caffeoyl 3 o methyltransferase 1	EC:2.1.1.104	14342.9	6	133.609	0
SCCCLR1079B06	cytosolic phosphoglycerate kinase 1	EC:2.7.2.3	22117	19	35.0986	0
SCCCLR1079C11	drepp2 protein	_	23968.1	8.66667	618.682	0
SCCCLR1079D10	monodehydroascorbate reductase	EC:1.6.5.4	5298.81	20.6667	184.319	0
SCCCLR1079E05	poly binding protein	_	1822.85	18	60.151	0
SCCCLR1C01B04	adp ribosylation factor related protein 8a	_	924.671	7.33333	26.3934	0.523333
SCCCLR1C01D02	transcription factor related protein	_	4264.6	7.33333	119.906	0
SCCCLR1C01D05	heat shock cognate 70 kda	_	26652.9	25.3333	78.0697	0
SCCCLR1C01F03	translational inhibitor protein	_	2175.6	8.66667	36.4166	0
SCCCLR1C01H02	peptidyl prolyl cis trans isomerase	EC:5.2.1.8	3268.81	9	66.7879	0
SCCCLR1C02A02	eukaryotic translation initiation factor 5a	_	26463.7	9.66667	0	0
SCCCLR1C02A03	formate dehydrogenase 1	EC:1.1.1.-	8367.23	16	153.419	0
SCCCLR1C02B02	aconitate hydratase cytoplasmic	EC:4.2.1.3	41289.9	12	122.958	0
SCCCLR1C02B03	beta 5 subunit of 20s proteasome	EC:3.4.25.1	6455.66	9.66667	66.1306	0
SCCCLR1C02E07	60s ribosomal protein 22 2	_	21001.7	5.33333	113.812	0
SCCCLR1C03A12	heat shock factor binding protein 1	_	16475.1	4	54.9037	0
SCCCLR1C03B07	23 kda polypeptide of photosystem ii	_	25578.5	8.66667	283.774	0
SCCCLR1C03D07	salt tolerance related gene product	_	1435.81	3	23.9033	0.0866667
SCCCLR1C03E08	grx s17 glutaredoxin subgroup ii	_	3193.39	17	52.8458	0
SCCCLR1C03G09	chalcone flavanone isomerase1	EC:5.5.1.6	6424.62	10.6667	92.3694	0
SCCCLR1C04A05	dead box atp dependent rna helicase 56	_	17899.4	5.66667	0	0
SCCCLR1C04E01	adenosylhomocysteinase	EC:3.3.1.1	24111.6	26.3333	509.201	0
SCCCLR1C04G09	nadp specific isocitrate dehydrogenase	EC:1.1.1.42	11071.1	20.3333	65.5783	0
SCCCLR1C05B06	eukaryotic translation initiation factor 3 subunit 3	_	2045.29	11.6667	47.0567	0
SCCCLR1C05G02	3 ketoacyl thiolase peroxisomal precursor	EC:2.3.1.-	1581.04	13	47.6951	0.06
SCCCLR1C05G05	60s ribosomal protein 10a 1	_	5110.17	8	93.0609	0
SCCCLR1C06C11	atp citrate synthase beta chain	EC:2.3.3.8	10069.5	28	135.516	0
SCCCLR1C06F07	t complex protein 1 subunit gamma	_	5074.06	22.6667	113.894	0
SCCCLR1C07F01	act domain containing protein	_	883.687	12	36.7792	0.27
SCCCLR1C07F11	60s ribosomal protein 32	_	12860.8	4.66667	126.096	0
SCCCLR1C07G05	tubulin alpha 1 chain	_	50299.5	29	571.94	0
SCCCLR1C07G09	apospory associated protein c	EC:5.1.3.15	2407.26	10.3333	31.3314	0
SCCCLR1C07G11	eukaryotic initiation factor 4a	_	32541.7	24	195.798	0
SCCCLR1C08H04	putative protein SORBIDRAFT 10g000230 Sorghum bicolor	_	9370.45	3.33333	94.1421	0
SCCCLR1C10C03	eukaryotic translation initiation factor 3 subunit 1 35kda	_	2109.63	7	44.0346	0.0866667
SCCCLR1C10E12	60s ribosomal protein 7 1	_	2701.13	8	23.8477	0
SCCCLR2001A06	auxin induced protein pcnt115	_	3961.11	12.6667	67.5752	0
SCCCLR2001A08	putative r40c1 protein	_	104039	22.3333	913.528	0
SCCCLR2001A12	minor allergen alt a 7 protein	_	4806.64	8	104.293	0
SCCCLR2001C05	stem specific protein tsjt1	_	816.576	3	13.6551	1.87
SCCCLR2001E04	huntingtin interacting protein k	_	2180.15	4	26.2611	0
SCCCLR2001F05	delta 1 pyrroline 5 carboxylate synthetase	EC:2.7.2.11	1662.26	16.3333	59.7476	0.0833333
SCCCLR2001F07	40s ribosomal protein s20	_	21187.6	4	201.123	0
SCCCLR2001F09	40s ribosomal protein s3a	_	8918.85	10.5	111.647	0
SCCCLR2001G06	peptidyl prolyl cis trans isomerase	EC:5.2.1.8	48926.3	9.33333	765.315	0
SCCCLR2001G08	gtp binding protein rab7a	_	5976.45	12.3333	35.8112	0
SCCCLR2001G09	translationally controlled tumor protein	_	33473.2	7.66667	281.694	0
SCCCLR2001H05	alcohol dehydrogenase 1	EC:1.1.1.1	11182	14.6667	168.626	0
SCCCLR2001H09	thioredoxin h	_	27385	5.66667	227.674	0
SCCCLR2002A05	40s ribosomal protein s16	_	3086.41	3.66667	56.0009	0
SCCCLR2002B07	chaperone protein dnaj 10	_	3589.04	14	79.3647	0
SCCCLR2002C01	40s ribosomal protein s9	_	3266.61	9.33333	44.4248	0
SCCCLR2002E05	60s ribosomal protein 7 2	_	14546.3	11	282.236	0
SCCCLR2002F10	histidine triad nucleotide binding protein	_	13104	6.66667	79.8272	0
SCCCLR2002G02	d 3 phosphoglycerate dehydrogenase	EC:1.1.1.95	9788.89	16	206.63	0
SCCCLR2002G03	inorganic pyrophosphatase	EC:3.6.1.1	2560.99	8.66667	45.7781	0
SCCCLR2002H12	rna binding protein 1	_	15643.4	9	321.914	0
SCCCLR2004B02	aldose reductase	_	2794.24	14	177.397	0
SCCCLR2004E06	60s ribosomal protein 2	_	2325.35	5	56.7333	0
SCCCLR2004F06	peptidyl prolyl cis trans isomerase	EC:5.2.1.8	57577.7	10.3333	507.437	0
SCCCLR2C01A08	tubulin beta 7	_	53191.4	32.3333	145.039	0
SCCCLR2C01C12	phosphatase 2c isoform epsilon	_	1577.88	6	38.5031	0.536667
SCCCLR2C01F11	40s ribosomal protein s10	_	11799	7	126.683	0
SCCCLR2C01H02	endo beta d glucanase precursor	_	14467.5	8	173.26	0
SCCCLR2C01H04	wound stress protein precursor	_	3796.11	5.33333	128.957	0
SCCCLR2C02D12	chlorophyll a b binding apoprotein cp26 precursor	_	2624.01	8	83.7876	0
SCCCLR2C02H08	putative protein SORBIDRAFT 03g025500 Sorghum bicolor	_	2158.94	8	37.8636	0
SCCCLR2C03C10	hydroquinone glucosyltransferase	EC:2.4.1.218	824.157	13	17.7829	0.78
SCCCLR2C03D05	superoxide dismutase 2	EC:1.15.1.1	16039.9	5.33333	165.485	0
SCCCLR2C03F11	annexin p33	_	32949.4	17.3333	222.507	0
SCCCRT1001E01	af271894 1 lipoxygenase	EC:1.13.11.12	1895.44	26.3333	39.3916	0
SCCCRT1001G12	bacterial induced peroxidase precursor	EC:1.11.1.7	13779.9	14.6667	180.182	0
SCCCRT1002F07	plasma membrane atpase proton pump	_	1092.93	20.6667	33.2561	0.25
SCCCRT1002F10	late embryogenesis related protein	_	9875.12	6	347.459	0
SCCCRT1003F01	cytosolic glutathione reductase	EC:1.8.1.7	1043.66	13.3333	76.1039	0.223333
SCCCRT2004B11	abscisic stress ripening protein 2	_	34395.6	4	253.824	0
SCCCRT2004D12	snare domain containing protein	_	1006.75	6.33333	17.6802	0.236667
SCCCRT3002G10	hessian fly response gene 1 protein	_	3344.55	15	88.4669	0
SCCCRZ1001B08	triosephosphate isomerase cytosolic	EC:5.3.1.1	61435.4	16	614.727	0
SCCCRZ1001C05	phosphoglycerate kinase	EC:2.7.2.3	37624.8	22.3333	643.834	0
SCCCRZ1001C08	60s ribosomal protein 4	_	11059.9	13.6667	90.3403	0
SCCCRZ1001D02	14 3 3 protein	_	49225	21	412.435	0
SCCCRZ1001D04	phosphoglucomutase cytoplasmic 2	EC:5.4.2.2	11360.6	26.6667	226.617	0
SCCCRZ1001E04	nascent polypeptide associated complex alpha subunit protein	_	22982.6	8.66667	185.084	0
SCCCRZ1001E09	uncharacterized protein LOC100191561 Zea mays	_	52084.1	19.5	583.343	0
SCCCRZ1001E11	ankyrin repeat domain containing protein 2	_	2115.46	10	34.2175	0
SCCCRZ1001F01	chaperone dna j2	_	3613.2	5.33333	0	0.526667
SCCCRZ1002A01	vhs and gat domain protein	_	2186.37	11	56.9416	0
SCCCRZ1002B03	tpa class iii peroxidase 39 precursor	EC:1.11.1.7	1850.07	7.33333	73.1088	0
SCCCRZ1002E05	pyruvate kinase cytosolic isozyme	EC:2.7.1.40	6705.75	17.6667	150.186	0
SCCCRZ1002F04	hypersensitive induced response protein	_	2040.7	11.6667	32.2201	0
SCCCRZ1002F06	enolase	EC:4.2.1.11	49859.4	28	769.297	0
SCCCRZ1002F11	beta tubulin r2242	_	54907.9	31.6667	563.703	0
SCCCRZ1002G01	dnak molecular chaperone hsp70	_	46907.1	34.3333	912.085	0
SCCCRZ1002G03	actin 3	_	42440.4	22.3333	340.127	0
SCCCRZ1002H03	tubulin alpha 3 chain	_	58603.8	24.3333	166.922	0
SCCCRZ1002H09	nitrilase associated protein	_	3253.23	4.33333	50.8011	0
SCCCRZ1003A03	heat shock 70 kda protein	_	6652.43	24.3333	105.693	0
SCCCRZ1003A10	nucleoside-triphosphate phosphatase	EC:3.6.1.15	18894.7	26.6667	363.517	0
SCCCRZ1003D03	aminoacylase 1 precursor	EC:3.5.1.14	867.704	4.5	39.4413	0.67
SCCCRZ1004C09	26s proteasome non atpase regulatory subunit 13	_	5755.05	10	79.5912	0
SCCCRZ1004G02	acetylornithine deacetylase	_	3733.45	16.3333	47.0688	0
SCCCRZ1004H06	glutaredoxin subgroup i	_	3449.19	6.5	71.9318	0
SCCCRZ1C01A05	nls receptor	_	6474.07	18.6667	125.955	0
SCCCRZ1C01A09	proteasome regulatory non atpase subunit	_	573.952	8	13.347	1.57
SCCCRZ1C01H05	loc100285980 precursor	_	2198.09	18	104.478	0.03
SCCCRZ1C01H06	putative protein SORBIDRAFT 08g001950 Sorghum bicolor	_	4169.15	12.3333	88.4307	0
SCCCRZ2001A04	2 hydroxy 3 oxopropionate reductase	EC:1.1.1.31	2044.36	19	114.898	0.03
SCCCRZ2001B06	gtpase sar1	_	10954.6	8	22.7041	0
SCCCRZ2001D03	cysteine proteinase 2 flags precursor	EC:3.4.22.10	6852.37	5.66667	46.2567	0
SCCCRZ2001D06	atp synthase beta chain	EC:3.6.3.6	39647.5	26.6667	669.454	0
SCCCRZ2001D09	substrate binding domain containing protein	_	33249.6	17.6667	1130.04	0
SCCCRZ2001F03	fructose bisphosphate aldolase cytoplasmic isozyme	EC:4.1.2.13	54013.8	23	656.506	0
SCCCRZ2001F10	mitochondrial aldehyde dehydrogenase	EC:1.2.1.3	2555.97	15.6667	69.8915	0
SCCCRZ2002A08	peptidyl prolyl cis trans isomerase	EC:5.2.1.8	46385	9.33333	278.451	0
SCCCRZ2002C09	tubulin alpha 1 chain	_	95411.7	30.5	134.044	0
SCCCRZ2002C11	uncharacterized cytosolic factor related protein	_	1042.29	9.33333	28.5459	0.45
SCCCRZ2002D07	elongation factor 1 delta 1	_	25753.5	14	221.237	0
SCCCRZ2002F04	clathrin heavy chain 1	_	9604.89	36.3333	278.451	0
SCCCRZ2002G01	atp synthase beta chain	EC:3.6.3.6	36216.9	28.3333	456.589	0
SCCCRZ2003A07	aminopeptidase m	_	725.364	16	32.404	0.77
SCCCRZ2004A06	nadp dependent glyceraldehyde 3 phosphate dehydrogenase	EC:1.2.1.9	659.348	10.3333	15.4988	1.46333
SCCCRZ2004A11	annexin p33	_	30166.9	21.3333	131.08	0
SCCCRZ2004B10	3 isopropylmalate dehydrogenase	EC:1.1.1.41	2606.12	9.66667	42.521	0
SCCCRZ2C01A07	fructose tagatose bisphosphate aldolase	EC:1.1.1.31	646.893	6.5	28.2361	0.98
SCCCRZ2C01B09	eukaryotic translation initiation factor 5a protein	_	10152.1	9.33333	169.195	0
SCCCRZ2C01E11	amino acid hydrolase ilr1 flags precursor	_	1814.97	10	48.3706	0.0333333
SCCCRZ2C01F01	glutathione peroxidase	EC:1.11.1.9	3671.02	6.5	64.2357	0
SCCCRZ2C01F05	cinnamyl alcohol dehydrogenase 2	EC:1.1.1.195	7582.06	4.66667	39.0277	0
SCCCRZ2C03A09	5 methyltetrahydropteroyltriglutamate homocysteine	EC:2.1.1.14	54067.5	42.3333	1714.02	0
SCCCRZ2C03D05	glutamate decarboxylase	EC:4.1.1.15	5517.29	20.3333	115.034	0
SCCCRZ2C03F04	isoaspartate o methyltransferase isoform 1	EC:2.1.1.77	1612.74	3.5	39.9594	0.05
SCCCRZ2C03F07	pto kinase interactor 1	EC:2.7.11.1	1928.99	9.33333	17.218	0.0333333
SCCCRZ2C04F03	thioredoxin dependent peroxidase	EC:1.11.1.7	11400.1	9.33333	284.444	0
SCCCRZ2C04G04	vacuolar atp synthase subunit c	EC:3.6.3.-	3679.17	12.3333	67.8406	0
SCCCRZ2C04H01	ubiquitin conjugating enzyme spm2	EC:6.3.2.19	6210.33	6	21.2028	0
SCCCST1001B11	chlorophyll a b binding protein 1	_	5431.31	7	29.2925	0
SCCCST1002D05	plant specific domain tigr01627 family protein	_	1553.38	6	25.1446	0.04
SCCCST1002H09	pi starvation induced protein	EC:3.4.21.-	1611.81	3.66667	29.0888	0.0866667
SCCCST1006A11	glycine dehydrogenase	EC:1.4.4.2	1409.08	25	73.1816	0.0533333
SCCCST2001A03	uncharacrerized protein	_	45579.1	5.33333	75.9268	0
SCCCST2003C12	alcohol dehydrogenase 1	EC:1.1.1.1	7250.3	13	151.976	0
SCCCST2003F12	bifunctional aspartokinase homoserine dehydrogenase	EC:1.1.1.3	2095.33	12.6667	71.7924	0
SCEPAM1015F11	n acetyl gamma glutamyl phosphate reductase	EC:1.2.1.38	1148.59	11.6667	35.0603	0.136667
SCEPAM1020G12	nadp dependent oxidoreductase p1	EC:3.2.1.15	1611.1	3	16.8946	0
SCEPAM1051D07	polyphenol oxidase	EC:1.10.3.1	17404.4	24	330.404	0
SCEPAM2053F09	cyclase dehydrase family protein	_	12463.5	9.66667	76.5715	0
SCEPAM2055H02	legumin protein	_	18299	8	178.571	0
SCEPCL6018F02	glycyl trna synthetase	EC:6.1.1.14	551.9	16.5	22.3196	1.655
SCEPCL6019E04	nadp dependent malate dehydrogenase	EC:1.1.1.38	393.447	5.5	13.8052	3.685
SCEPCL6020A07	gtp binding protein ptd004	_	5178.6	15.6667	87.307	0
SCEPFL3080C01	er6 protein	_	5605.08	4	35.7549	0
SCEPLB1041G09	proteasome subunit alpha 1	EC:3.4.25.1	7449.74	14	64.2874	0
SCEPLB1043E09	rab gdp dissociation inhibitor alpha	_	4542.61	17.3333	72.4937	0
SCEPLB1044F03	vacuolar atp synthase subunit d 1	_	2225.25	10	55.5996	0
SCEPLR1030F01	nucleosome chromatin assembly factor group a	_	2267.44	10.3333	53.7568	0
SCEPLR1051C09	multidomain cystatin	_	9230.53	11	82.5296	0
SCEPLR1051D01	glycerophosphoryl diester phosphodiesterase 2	EC:3.1.4.46	826.919	6.66667	20.0954	0.84
SCEPRZ1008G07	putative protein SORBIDRAFT 04g007950 Sorghum bicolor	_	1694.35	9.66667	48.6489	0.03
SCEPRZ1009A12	calcium dependent protein isoform 2	EC:2.7.11.1	944.903	11.3333	41.1462	0.73
SCEPRZ1009H01	catalase isozyme b	EC:1.11.1.6	6384.92	7.33333	0	0
SCEPRZ1009H12	thioredoxin peroxidase	_	4178.6	8	71.9828	0
SCEPRZ1010A03	protein phosphatase 2a structural subunit	_	5999.85	20.6667	146.474	0
SCEPRZ1010D03	outer plastidial membrane protein porin	_	634.1	4	81.8995	1.885
SCEPRZ1010G06	6-phosphogluconolactonase	EC:3.1.1.31	6980.73	12.6667	258.75	0
SCEPRZ1010H09	dynamin related protein 1a	_	4946.05	21	99.3962	0
SCEPRZ1010H10	kinesin light chain	_	679.183	12	25.088	1.09333
SCEPRZ1011G11	tip120 protein	_	1910.22	17.6667	38.7731	0.03
SCEPRZ3047F05	dihydrolipoamide s acetyltransferase1	EC:2.3.1.12	2101.3	16.6667	74.0648	0.0533333
SCEPRZ3084H02	malate dehydrogenase	EC:1.1.1.37	34492.1	5.33333	0	0
SCEPRZ3087H07	nadh ubiquinone oxidoreductase 75 kda subunit	EC:1.6.5.3	5124.94	24	140.964	0
SCEQLB1063E01	60s ribosomal protein 6	_	9557.82	7	103.747	0
SCEQLB1065A03	translational elongation factor ef	_	7037.7	14.3333	96.1345	0
SCEQLB1066E08	non-specific glucosidase	EC:3.2.1.-	1667.27	14	74.6175	0.0333333
SCEQLB1067D06	chaperonin cpn60 mitochondrial	_	2098.31	14.3333	18.8435	0.06
SCEQLR1007A06	profilin 2	_	45417.3	6	388.557	0
SCEQLR1007C02	adapter related protein complex 1 beta 1	_	1418.57	21.3333	68.4984	0.06
SCEQLR1007G01	3 n debenzoyl 2 deoxytaxol n benzoyltransferase	EC:2.3.1.-	4825.02	17	64.5191	0
SCEQLR1007G11	rna gtpase activating protein	_	850.917	14.6667	29.633	0.343333
SCEQLR1029D06	nadp dependent oxidoreductase p1	_	3715.29	10.3333	46.5003	0
SCEQLR1029E05	putative cinnamyl alcohol dehydrogenase 8c	EC:1.1.1.195	3411.52	12.6667	41.8698	0
SCEQLR1050E07	elongation factor 1 gamma 2	_	3452.58	9.66667	40.246	0
SCEQLR1050G05	elongation factor 1 beta related protein	_	16610.1	9	86.7576	0
SCEQLR1050H09	drepp4 protein	_	27335.7	8	330.207	0
SCEQLR1091B01	copper chaperone	_	7698.52	3.33333	75.367	0
SCEQLR1091B11	40s ribosomal protein s12	_	31119.4	5	87.9284	0
SCEQLR1091D05	60s ribosomal protein 5 1	_	7133.06	10.3333	58.5818	0
SCEQLR1091F06	sorbitol dehydrogenase	_	1065.29	11	15.0613	0.88
SCEQLR1093B12	transposon protein	_	1438.95	7.33333	16.8435	0.2
SCEQLR1093F09	glycosyl hydrolase family 3 n terminal domain containing	EC:3.2.1.58	4958.37	15.3333	69.0121	0
SCEQRT1025E05	apx2 cytosolic ascorbate peroxidase	EC:1.11.1.11	37299.6	10	64.6558	0
SCEQRT1026A03	putative protein SORBIDRAFT 01g028410 Sorghum bicolor	_	477.739	8	9.1119	2.58
SCEQRT1026G11	leucine aminopeptidase	EC:3.4.11.5	19247.3	25.3333	175.231	0
SCEQRT1028A02	mannose epimerase 2	_	2824.75	8.66667	15.2053	0
SCEQRT1028A11	eukaryotic translation initiation factor 6	_	5696.79	8.33333	67.5379	0
SCEQRT1029D09	glucose 6 phosphate isomerase	EC:5.3.1.9	1249.65	26.6667	34.312	0.11
SCEQRT1030A09	aba stimulation map kinase	EC:2.7.11.24	680.974	5.66667	16.7256	1.05333
SCEQRT1030G05	ribose phosphate pyrophosphokinase 4	EC:2.7.6.1	1342.4	11	34.8136	0.0766667
SCEQRT1031A11	27kda vesicle associated membrane protein	_	1276.63	5.5	8.0796	0.085
SCEQRT1033D01	acid phosphatase	EC:3.1.3.2	12836.4	10.3333	173.758	0
SCEQRT1033F03	26s proteasome non atpase regulatory subunit 6	_	658.047	8	14.8451	1.21
SCEQRT2028E03	gtp binding nuclear protein rna 3	_	9028.1	8.33333	255.288	0
SCEQRT2094H09	receptor mediated endocytosis 1 isoform i	_	649.577	11.3333	9.62363	1.18
SCEQRT2095D10	gdp mannose epimerase 1	_	2410.79	9	27.5861	0.05
SCEQRT2098D07	mitochondrial atp synthase precursor	_	15347.8	11.6667	17.0807	0
SCEQRT2099G01	ascorbate peroxidase chloroplastidial isoform 1	EC:1.11.1.11	2614.03	10.6667	49.3451	0
SCEZAM2035A06	gtp binding protein	_	5753.27	9	5.30097	0
SCEZAM2058E08	protein kinase 1 receptor	_	948.87	7	24.7716	0.63
SCEZLB1006F11	phosphoglycerate kinase	EC:2.7.2.3	12872.4	20.3333	136.679	0
SCEZLB1006G09	pyruvate kinase cytosolic isozyme	EC:2.7.1.40	4387.97	18	18.2512	0
SCEZLB1007D07	polyphenol oxidase	EC:1.10.3.1	30158.5	21	299.565	0
SCEZLB1008B10	uncharacterized protein	_	663.295	13.5	29.6144	1.65
SCEZLB1009B03	eukaryotic peptide chain release factor gtp binding subunit erf3a	_	520.666	3	19.9555	2.11
SCEZLB1009E05	proteasome alpha subunit	EC:3.4.25.1	4656.69	7.66667	41.4785	0
SCEZLB1009E10	40s ribosomal protein	_	14531.5	6.33333	89.4744	0
SCEZLB1010A03	spermidine synthase 1	EC:2.5.1.16	9340.46	12.6667	208.879	0
SCEZLB1010C01	annexin d4	_	3515.64	5.33333	20.3447	0
SCEZLB1012H08	actin 6a	_	727.102	11.6667	11.8449	0.96
SCEZLB1014D11	ubiquitin thioesterase otu1	_	3472.94	6.33333	45.8251	0
SCEZLB1014F09	dihydrolipoyl dehydrogenase mitochondrial	EC:1.8.1.4	3372.15	14.6667	61.4356	0
SCEZLB1014G09	putative 26s proteasome non atpase regulatory subunit 7	_	10950.8	6.5	0	0
SCEZLR1009B09	actin 1	_	16166.2	15	23.3474	0
SCEZLR1052C03	sucrose synthase	EC:2.4.1.13	17632.8	14	282.125	0
SCEZLR1052D02	26s proteasome non atpase regulatory subunit 11	_	953.562	15.3333	24.1168	0.54
SCEZLR1052F04	mitochondrial atp synthase precursor	_	18877.5	13	311.198	0
SCEZLR1052F07	protein phosphatase 2a structural subunit	_	2994.38	18.6667	40.0955	0
SCEZLR1052G11	ubiquitin activating enzyme	EC:6.3.2.19	556.59	9	11.3789	1.72
SCEZRT2024B10	isoamyl acetate hydrolyzing esterase	_	854.653	6.33333	17.565	0.403333
SCEZRZ1012D01	dead box atp dependent rna helicase 37	_	2734.63	13.3333	16.5506	0
SCEZRZ1012F05	methylenetetrahydrofolate	EC:1.5.1.20	7641.47	30	190.471	0
SCEZRZ1012H03	putative protein SORBIDRAFT 01g011580 Sorghum bicolor	_	4754.38	6	38.3124	0
SCEZRZ1014B04	af083256 1small gtp binding protein rab2	_	2679.58	8	8.76905	0
SCEZRZ1014F10	thioredoxin peroxidase 1	_	3327.91	7.33333	69.944	0
SCEZRZ1015F05	26s proteasome regulatory subunit s2	_	3241.98	20	54.278	0
SCEZRZ1016D05	polyphenol oxidase	EC:1.10.3.1	11231.1	11.6667	120.818	0
SCEZRZ3099D06	sucrose synthase	EC:2.4.1.13	9414.47	13	15.6245	0
SCJFAD1012C08	translation elongation factor 1	_	25829.2	7.5	0	0
SCJFHR1034E09	acetylornithine deacetylase	_	4046.72	6	2.09325	0
SCJFLR1013B03	bisphosphoglycerate independent phosphoglycerate mutase	EC:5.4.2.1	11828.2	23.6667	882.935	0
SCJFLR1013C03	atp synthase gamma chain	_	28412.8	13	252.986	0
SCJFLR1013D01	60s ribosomal protein 18a	_	811.563	4.66667	24.7045	1.98
SCJFLR1013D03	cop9 signalosome complex subunit 4	_	1188.57	16.3333	27.5954	0.366667
SCJFLR1013D11	remorin isoform 1	_	3623.25	6.33333	49.4553	0
SCJFLR1013F02	glutamine synthetase	EC:6.3.1.2	33478.8	16.6667	350.258	0
SCJFLR1017B03	sex determination protein tasselseed 2	_	3659.74	8.66667	74.3137	0
SCJFLR1035G04	pro resilin precursor	_	2620.01	10	85.4813	0
SCJFLR1073B11	transcription factor	_	5861.91	4.33333	80.4409	0
SCJFLR1073D07	annexin d3	_	1280.8	8	30.3652	0.156667
SCJFLR1073D12	mitochondrial aldehyde dehydrogenase aldh2a	EC:1.2.1.3	1411.33	16.6667	21.6411	0.0866667
SCJFLR1073E09	ribulose bisphosphate carboxylase oxygenase large subunit	EC:4.1.1.39	9190.21	21	200.944	0
SCJFLR1073H09	enolase 1	EC:4.2.1.11	18781.1	22.6667	217.07	0
SCJFLR1074A11	chlorophyll a b binding protein 2	_	6728.76	8.33333	118.174	0
SCJFLR1074C10	putative protein SORBIDRAFT 06g014260 Sorghum bicolor	_	2499.25	11.3333	37.4857	0.03
SCJFLR1074G03	vacuolar proton pump atpase	_	17835	17	170.372	0
SCJFLR1074H03	low molecular weight protein tyrosine phosphatase slr0328	EC:3.1.3.48	1713.17	6.66667	16.3282	0
SCJFRT1005C11	leucoanthocyanidin dioxygenase	EC:1.13.11.-	2693.09	12	52.9927	0
SCJFRT1005D04	pyruvate decarboxylase	EC:4.1.1.1	5403.2	17.6667	21.3118	0
SCJFRT1007H07	af271894 1 lipoxygenase	EC:1.13.11.12	3888.97	20	102.721	0
SCJFRT1008E10	cytosolic 6 phosphogluconate dehydrogenase	EC:1.1.1.44	7213.18	20.3333	75.9652	0
SCJFRT1010A12	fumarylacetoacetase	EC:3.7.1.2	6809.52	5	16.1314	0
SCJFRT1060F07	uncharacterized protein LOC100276755 Zea mays	_	17499.6	6.66667	187.271	0
SCJFRT2054E01	3 n debenzoyl 2 deoxytaxol n benzoyltransferase	EC:2.3.1.-	1461.67	6	24.1054	0.53
SCJFRT2059C12	aminotransferase	EC:2.6.1.-	2214.93	10.3333	56.9284	0.03
SCJFRZ1005C03	3 n debenzoyl 2 deoxytaxol n benzoyltransferase	EC:2.3.1.-	2775.74	10.6667	52.2511	0
SCJFRZ1005F06	dimethyl 8 ribityllumazine synthase	EC:2.5.1.9	2901.07	7	40.4193	0.0333333
SCJFRZ1005G06	aconitate hydratase cytoplasmic	EC:4.2.1.3	16335.7	13	75.9412	0
SCJFRZ1006E06	beta tubulin r2242	_	46196.2	29.6667	741.692	0
SCJFRZ1007A10	betaine aldehyde dehydrogenase	EC:1.2.1.8	7013.04	17.6667	130.263	0
SCJFRZ2007H09	glutamate decarboxylase	EC:4.1.1.15	4204.54	18	41.3505	0
SCJFRZ2015C05	annexin d4	_	7553.35	9	158.177	0
SCJFRZ2015G01	60s ribosomal protein 18	_	9500.05	4	98.1874	0
SCJFRZ2025B07	putative protein SORBIDRAFT 06g030050 Sorghum bicolor	_	483.427	14.3333	22.3472	2.37333
SCJFRZ2025G07	ankyrin repeat domain containing protein 2	_	3881.18	10.6667	140.894	0
SCJFRZ2026E06	adenylosuccinate synthetase chloroplastidial	EC:6.3.4.4	1138.25	6.33333	17.9128	0.556667
SCJFRZ2027B03	nadph thioredoxin reductase	EC:1.8.1.9	2273.35	6.66667	20.4116	0.0333333
SCJFRZ2027F12	putative 26s proteasome non atpase regulatory subunit 7	_	13762.7	10.6667	169.734	0
SCJFRZ2028D05	esterase d	EC:3.1.1.1	1992.87	7	34.458	0.03
SCJFRZ2029D10	pyruvate kinase cytosolic isozyme	EC:2.7.1.40	2164.68	18	41.0726	0.03
SCJFRZ2031H09	membrane steroid binding protein 1	_	11779	5.66667	114.762	0
SCJFRZ2032H05	tubulin specific chaperone a	_	3313.11	2	42.1793	0
SCJFRZ2033C02	40s ribosomal protein s4	_	4975.82	7	0	0
SCJFRZ2033C10	ras association and pleckstrin homology domain 1 isoform 2	_	552.918	3	20.945	1.59
SCJFRZ3C04G04.b	aconitate hydratase cytoplasmic	EC:4.2.1.3	38326.6	4	0	0
SCJFSB1014F03.b	chlorophyll a b binding protein cp24	_	2179.65	2.66667	44.8931	0
SCJFST1015H12	mitochondrial import receptor subunit tom40	_	1480.12	8	33.0722	0.11
SCJLAM1061C04	diaminopimelate decarboxylase	EC:4.1.1.20	5167	5	10.1384	0
SCJLAM1062A02	proteasome subunit beta 5 precursor	EC:3.4.25.1	5650.51	7.66667	16.0473	0
SCJLLR1011C10	aspartate aminotransferase	EC:2.6.1.1	5645.17	16.3333	106.091	0
SCJLLR1011E03	heat shock protein 82	_	33172.7	34.6667	196.328	0
SCJLLR1011F11	acyl-CoA oxidase	EC:1.3.3.6	805.07	18.3333	29.0956	0.713333
SCJLLR1033A07	hydroxyacylglutathione hydrolase	EC:3.1.2.6	1388.34	6	24.8514	0.03
SCJLLR1033F07	2 cys peroxiredoxin bas1	EC:1.11.1.15	8661.66	10	176.566	0
SCJLLR1054B02	beta tubulin 4	_	75613.6	32.3333	841.808	0
SCJLLR1054C04	transcription factor apfi	_	3160.7	9	29.7141	0
SCJLLR1054C07	mitochondrial processing peptidase beta subunit	EC:3.4.24.64	9148.95	23.3333	309.369	0
SCJLLR1054C12	40s ribosomal protein s24	_	6118.85	2	71.3725	0
SCJLLR1054E03	macrophage migration inhibitory factor	_	8016.84	5	177.102	0
SCJLLR1054F05	dnak molecular chaperone	_	37463.6	31.3333	313.216	0
SCJLLR1054H06	transcription factor pur alpha 1	_	3110.86	11.3333	57.9673	0
SCJLLR1101A02	histone h2a isoform 3	_	36350.7	4.33333	210.465	0
SCJLLR1101E05	cell death associated protein	_	4552.22	7	44.1373	0
SCJLLR1103G09	ef hand family protein	_	1770.65	5	15.222	0.06
SCJLLR2013G10	putative protein SORBIDRAFT 01g033730 Sorghum bicolor	_	1729.5	7.66667	30.0364	0.156667
SCJLRT1014F08	progesterone 5 beta	_	1916.27	7.66667	58.6127	0.0333333
SCJLRT1015H03	gibberellin receptor gid1l2	_	2588.18	9.66667	28.7234	0
SCJLRT1015H07	protein z	_	1099.08	10	33.78	0.16
SCJLRT1016A04	plastid lipid associated protein 2	_	1119.86	6.5	33.4586	0.155
SCJLRT1018H05	protease 2	EC:3.4.21.-	628.123	11.5	23.2705	2.105
SCJLRT1021G03	mitochondrial processing peptidase	EC:3.4.24.64	5076.03	15.3333	95.2909	0
SCJLRT2050C09	caffeoyl-CoA O-methyltransferase	EC:2.1.1.104	2046.61	6.33333	27.573	0.0333333
SCJLRZ1021C03	ubiquitin isopeptidase t ubiquitin specific protease 5	EC:3.1.2.15	1583.93	16.3333	67.9892	0.0866667
SCJLRZ1021E10	fructokinase 2	EC:2.7.1.4	72976.5	27.3333	972.362	0
SCJLRZ1023F05	methyl binding domain106	_	7513.94	7	28.4471	0
SCJLRZ1024A01	phosphoenolpyruvate carboxylase	EC:4.1.1.31	1274.96	11.6667	11.702	0.11
SCJLRZ1024H09	salt tolerance related protein	_	33294.8	14.3333	395.274	0
SCJLRZ1027C05	dna damage inducible protein	EC:3.4.23.-	4888.04	14	71.9658	0
SCJLRZ1027F05	transducin wd 40 repeat	_	1164.73	19.6667	27.6035	0.136667
SCJLRZ1027G11	glutathione transferase	EC:2.5.1.18	2496.43	11.6667	57.2948	0
SCJLST1021G05	cinnamyl alcohol dehydrogenase	EC:1.1.1.195	2561.45	6	7.0157	0
SCJLST1022G06	chlorophyll a b binding protein	_	1952.11	6	29.0989	0.59
SCJLST1027D09	glutathione s transferase	EC:2.5.1.18	14134.2	15	114.243	0
SCMCAM1101A10	karyopherin beta 3 isoform	_	4526.64	8.33333	61.5977	0
SCMCCL6049H03	achain complex of hsp90 n terminal and sgt1 cs domain	_	16995.8	7.5	0	0
SCMCFL5012A09	heat shock 70 kda protein 4	_	9577.07	8.33333	0	0
SCMCLR1053H06	lysyl trna synthetase	EC:6.1.1.6	880.866	11.6667	46.3714	0.496667
SCMCLR1123A09	alpha soluble nsf attachment protein	_	13055.4	12.3333	65.1068	0
SCMCLV1030C12	fructose bisphosphate aldolase chloroplastidial	EC:4.1.2.13	7881.2	6.33333	0	0
SCMCRT2085B01	c terminal region family protein	_	1712.94	5	19.7871	0
SCMCRT2088G02	putative protein SORBIDRAFT 03g043560 Sorghum bicolor	_	5774.77	7	56.4712	0
SCMCRZ3064B09	hemoglobin 2	_	1019.9	5.5	22.3937	0.22
SCMCST1049F11	6 phosphogluconate dehydrogenase isoenzyme a	EC:1.1.1.44	5053.42	9	0	0
SCMCST1051C02	uncharacterized protein LOC100272926 Zea mays	_	3931.74	6	75.8134	0
SCQGAM2030C12	nucleoside diphosphate kinase 1	EC:2.7.4.6	14489.5	9.33333	199.736	0
SCQGLB1027A01	ras related protein rab11a	_	4269.86	7.66667	21.3663	0
SCQGLR1019A10	gtp binding nuclear protein ran a1	_	19216.5	7	64.0864	0
SCQGLR1019B02	ferredoxin sulfite reductase precursor	EC:1.8.7.1	1076.97	14.3333	54.0296	0.203333
SCQGLR1019D06	legumin protein	_	4465.33	5	54.3654	0
SCQGLR1019G02	udp glucose 6 dehydrogenase	EC:1.1.1.22	43974.3	29	1250.43	0
SCQGLR1019H01	26s proteasome non atpase regulatory subunit 4	_	8036.97	9.66667	69.6963	0
SCQGLR1041A05	heat shock protein sti	_	9833.19	26.6667	129.731	0
SCQGLR1062D04	udp glucose pyrophosphorylase	EC:2.7.7.9	34799.5	29	621.458	0
SCQGLR1062E12	glyoxalase i	EC:4.4.1.5	7830.51	11.3333	127.821	0
SCQGLR1062G10	c 1 tetrahydrofolate cytoplasmic	EC:1.5.1.5	2274.44	9.66667	35.6207	0
SCQGLR1085B04	pp2ac 2 phosphatase 2a isoform 2 belonging to family 2	EC:3.1.3.16	3590.08	9.33333	51.2932	0
SCQGLR1085E02	putative protein SORBIDRAFT 04g001720 Sorghum bicolor	_	25932	3.33333	218.924	0
SCQGLR1085E12	kelch repeat containing protein	_	10257.7	18	113.245	0
SCQGLR1086H03	hsp20 alpha crystallin family protein	_	5208.57	6.33333	91.037	0
SCQGLR2010E11	ascorbate peroxidase chloroplastidial	EC:1.11.1.11	1607.7	6.66667	27.3078	0.0866667
SCQGRT1043B02	udp n acetylglucosamine pyrophosphorylase	EC:2.7.7.23	909.391	7.66667	8.0812	0.0333333
SCQGST1032H01	uncharacterized protein	_	758.893	6.5	34.2346	0.63
SCQSAM1032A01	macrophage migration inhibitory factor	_	12465.6	4	236.47	0
SCQSAM1032E01	proteasome subunit beta 6 precursor	EC:3.4.25.1	13034.7	7.66667	0	0
SCQSLB1049A06	cytochrome c oxidase subunit vb precursor	EC:1.9.3.1	15671	7.33333	139.061	0
SCQSLB1049C04	glutathione s transferase 6	EC:2.5.1.18	17095	14.6667	393.793	0
SCQSLB1052F09	10 deacetylbaccatin iii 10 o acetyltransferase	EC:2.3.1.167	2071.03	11.3333	22.9523	0.03
SCQSLR1018C05	actin 2	_	65820.2	20.6667	140.816	0
SCQSLR1018D04	proteasome subunit alpha 2	EC:3.4.25.1	610.291	4.33333	24.7496	1.44667
SCQSLR1018F09	eukaryotic translation initiation factor 3 subunit a	_	1112.83	17.3333	15.2112	0.556667
SCQSLR1040D11	dihydroxy 3 keto 5 methylthiopentene dioxygenase 2	EC:1.13.11.54	1182.89	8.33333	17.6061	0.586667
SCQSLR1040E09	NAD-P-dependent 6 phosphogluconate dehydrogenase2	EC:1.1.1.44	10836.7	27	114.218	0
SCQSLR1061E07	glucose 6 phosphate isomerase	EC:5.3.1.9	2221.45	18.6667	49.1963	0
SCQSLR1089G05	vacuolar atpase b subunit	_	54145.8	4.66667	0	0
SCQSLR1090G03	aspartate aminotransferase	EC:2.6.1.1	1727.02	15	60.8022	0.0333333
SCQSRT1034D03	non-reducing end alpha-L-arabinofuranosidase	EC:3.2.1.55	2127.13	10.3333	36.979	0.106667
SCQSRT1036H06	importin beta n terminal domain containing	_	1896.17	5.66667	36.9073	0
SCQSRT2031F03	monodehydroascorbate reductase	_	1778.34	6.33333	43.0618	0.0333333
SCQSRZ3037D06	ferredoxin nadp leaf isozyme	EC:1.18.1.2	5761.75	11.6667	37.8645	0
SCRFFL1033C06	dihydrolipoamide s acetyltransferase1	EC:2.3.1.12	1660.96	9	0	0.05
SCRFFL4006E01	drepp4 protein	_	24355.1	4	0	0
SCRFHR1007E04	subtilisin proteinase	EC:3.4.21.48	4213.75	9.66667	125.679	0
SCRFLB1053B01	ankyrin repeat domain protein	_	2468.47	10.6667	56.4212	0
SCRFLB1054D10	hsp20 alpha crystallin family protein	_	3787.87	5	51.5806	0
SCRFLR1012B07	succinate dehydrogenase flavoprotein precursor	_	4411.57	19.6667	178.808	0
SCRFLR1012B11	eukaryotic initiation factor 4f subunit p82 34 eif 4f p82 34	_	1933	19.6667	72.3814	0.03
SCRFLR1012C07	60s ribosomal protein	_	3498.23	6	51.1144	0
SCRFLR1012E06	fructokinase 1	EC:2.7.1.4	9795.91	13.3333	97.5034	0
SCRFLR1012F02	alpha glucan protein synthase	EC:2.4.1.186	4431.43	19.3333	111.281	0
SCRFLR1012F12	caffeic acid 3 o methyltransferase	EC:2.1.1.68	55928.4	21.3333	801.793	0
SCRFLR1012G07	heat shock protein	EC:1.3.1.74	2057.31	12	33.4637	0
SCRFLR1012H05	actin 1	_	62458	21.6667	495.844	0
SCRFLR1034A04	sec13 related protein	_	3485.66	10	72.6692	0
SCRFLR1034F01	eukaryotic translation initiation factor 3 subunit 4	_	1213.18	7.33333	35.2793	0.106667
SCRFLR1055B04	gtp binding protein	_	3719.38	4.66667	39.6814	0
SCRFLR2034C11	membrane steroid binding protein 1	_	8541.89	6.33333	90.7277	0
SCRFLR2037A12	latex abundant protein	EC:3.4.22.-	4476.57	13.6667	103.818	0
SCRFLR2038F04	heat shock 70 kda protein 4	_	14039.7	31.3333	116.822	0
SCRLCL6031B10	nad dependent isocitrate dehydrogenase	EC:1.1.1.41	1585.11	9	29.8195	0.0966667
SCRLFL1011G08	40s ribosomal protein s17 4	_	23476.1	6.33333	100.951	0
SCRLFL4108D12	60s acidic ribosomal protein p1	_	18996.4	3.66667	32.7541	0
SCRLLR1038A10	transaldolase 2	EC:2.2.1.2	14201.8	6	25.344	0
SCRLLR1038C12	allene oxide cyclase 4	_	1127.64	4.33333	21.7238	0.743333
SCRLLR1038D01	uracil phosphoribosyltransferase	EC:2.4.2.9	1716.66	7.33333	33.7582	0.16
SCRLLR1038G11	t complex protein 1 subunit alpha	_	13071.6	19.3333	155.51	0
SCRLSB1041B09	nadp dependent oxidoreductase p2	EC:1.3.1.74	3585.56	12	42.2114	0
SCRLSB1044G06	uncharacterized protein	_	915.982	7	32.1161	0.56
SCRUFL1119D04.b	nadp dependent oxidoreductase p2	_	5952.95	3	64.6619	0
SCRULR1020D09	phosphoenolpyruvate carboxylase	EC:4.1.1.31	573.28	7.33333	14.457	0.753333
SCRULR1020D11	fructose bisphosphate aldolase	EC:4.1.2.13	8918.78	10.6667	70.4483	0
SCRULR1042G12	glutathione s transferase gstf2	EC:2.5.1.18	78201.6	2.33333	0	0
SCRURT2005F01	chloride intracellular channel 6	_	17493.6	11.3333	159.528	0
SCRURT2010D12	diaminopimelate epimerase	EC:5.1.1.7	1586.3	9.66667	28.2189	0.0266667
SCRURT3064F04	apx1 cytosolic ascorbate peroxidase	EC:1.11.1.11	34004.8	8.66667	950.486	0
SCRUSB1064E09	cysteine proteinase 2 flags precursor	EC:3.4.22.10	6708	3.33333	12.1703	0
SCSBLB1033F12	ufm1 conjugating enzyme 1	EC:6.3.2.19	1945.15	7.33333	27.3701	0
SCSBSB1052D07	glyceraldehyde 3 phosphate dehydrogenase	EC:1.2.1.13	2826.76	10	65.9818	0
SCSBSB1096D03	fructose bisphosphate aldolase chloroplastidial flags precursor	EC:4.1.2.13	4600.09	9	52.0027	0
SCSBST3096H07	isoflavone reductase irl	_	12497.2	9.33333	14.6878	0
SCSBST3098G08	annexin p35	_	10934.2	15.3333	157.698	0
SCSFLR2009H11	ankyrin repeat domain containing protein 2	_	2772.57	11.5	22.5256	0
SCSFLR2031H06	cytochrome c oxidase subunit vb precursor	EC:1.9.3.1	3062.38	3.33333	18.2103	0
SCSFRT2068D12	abscisic stress ripening related protein 2	_	15280.6	4	97.9723	0
SCSFRT2070A04	protein lrp16	_	1732.41	6	16.5454	0.0733333
SCSFRT2072D02	eukaryotic translation initiation factor 5a	_	26463.7	9.66667	141.83	0
SCSFSB1106D06	nadp dependent oxidoreductase p2	_	10019.3	5	113.129	0
SCSGAD1009E08.b	atp synthase delta chain	_	3059.16	5.33333	54.887	0.0533333
SCSGAM1095C10	26s protease regulatory subunit 4 tat binding protein homolog	EC:3.6.1.15	3605.17	13.6667	113.999	0
SCSGFL1078A06.b	endoplasmin precursor	_	3784.49	6	45.6525	0
SCSGHR1071C12	quinone oxidoreductase	_	642.538	6.33333	17.7154	1.60667
SCSGLR1045A03	shikimate dehydrogenase1	EC:4.2.1.10	1062.27	13.6667	63.852	0.183333
SCSGLR1045A10	diphenol oxidase	EC:1.10.3.1	12307.7	17	246.862	0
SCSGLR1045F04	3 isopropylmalate dehydrogenase 2	EC:1.1.1.85	1653.56	15.6667	36.519	0.0333333
SCSGLR1045G11	putative calcium binding protein 7	_	23774.9	12.6667	161.572	0
SCSGLR1084C03	r40c1 protein	_	100805	23.6667	187.722	0
SCSGRT2066A01	fumarylacetoacetate hydrolase	EC:3.7.1.2	9509.88	13.6667	88.0705	0
SCSGRT2066C02	apx1 cytosolic ascorbate peroxidase	EC:1.11.1.11	24590	12	185.118	0
SCSGST1070D06	vacuolar atpase subunit h protein	_	4586.22	7.33333	0	0
SCUTAM2005A11	putative protein SORBIDRAFT 01g011580 Sorghum bicolor	_	4219.6	4.5	0	0.045
SCUTAM2089E05	beta amylase alpha d glucan maltohydrolase	EC:3.2.1.2	3920.49	14	59.5292	0
SCUTLR1037D04	methyl binding domain106	_	8601.92	10.3333	56.703	0
SCUTLR1037F10	glutathione s c terminal domain containing protein	_	19075.9	14.3333	580.221	0
SCUTLR1058B02	s adenosylmethionine synthetase 1	EC:2.5.1.6	45335.4	20.3333	569.079	0
SCUTLR1058B04	dihydrolipoyllysine residue succinyltransferase component of 2 oxoglutarate dehydrogenase complex	EC:2.3.1.61	2657.58	7.33333	43.6616	0
SCUTLR2008B03	putative protein SORBIDRAFT 09g026550 Sorghum bicolor	_	3427.85	11	99.9883	0
SCUTLR2008B04	3 oxoacyl synthase i	EC:2.3.1.179	3958.91	12.6667	104.572	0
SCUTLR2023A09	cortical cell delineating protein precursor	_	7483.56	4.66667	112.257	0
SCUTLR2030A05	importin subunit beta 1	_	3177.25	15	93.1463	0
SCUTLR2030B03	linoleate 13S-lipoxygenase	EC:1.13.11.12	2891.4	33.3333	56.764	0
SCUTST3086G11	chlorophyll a b binding protein	_	1715.63	7.33333	20.6516	0.05
SCVPAM1055G01	phosphoglycerate dehydrogenase	EC:1.1.1.95	2936.2	16.3333	63.8031	0
SCVPAM1057B08	nodulin protein 5ng4	_	3979.03	2	13.9816	0
SCVPCL6041E09	leukotriene a 4 hydrolase	_	1251.39	15.6667	43.8301	0.116667
SCVPCL6042B11	salt induced map kinase 1	EC:2.7.11.24	1260.36	9.66667	35.8935	0.14
SCVPFL3040H07	salt tolerance related protein	_	25886.3	8.33333	4.00977	0
SCVPLB1016F07	polyphenol oxidase	EC:1.10.3.1	15657.5	18	174.658	0
SCVPLB1017E07	shikimate biosynthesis protein arode	EC:4.2.1.10	875.559	4.33333	18.0162	1.51
SCVPLB1020E05	isoflavone reductase irl	_	15546.9	17	184.457	0
SCVPLB1020E07	elongation factor 1 alpha	_	25755.7	19	440.62	0
SCVPLB1020F02	coatomer subunit alpha 3	_	817.781	17.5	23.021	0.545
SCVPLB1020H01	40s ribosomal protein s11	_	4458.62	4	10.2078	0
SCVPLR1028C10	ornithine carbamoyltransferase	EC:2.1.3.3	851.27	8	32.0079	0.403333
SCVPLR1028C12	60s ribosomal protein 7a	_	2473.11	5.66667	65.1047	0
SCVPLR1028D03	rna binding protein rp120	_	2618.96	38.3333	78.8352	0
SCVPLR1028E03	pci domain containing protein	_	2644.91	11.6667	39.2679	0.68
SCVPLR1028G12	disulfide reductase	EC:1.8.1.8	2444.18	14.6667	58.7741	0
SCVPLR1049C03	methylmalonate semi aldehyde dehydrogenase	EC:1.2.1.27	2308.9	14.6667	40.0471	0
SCVPLR1049C09	nucleoside-triphosphate phosphatase	EC:3.6.1.15	24334.5	37	239.996	0
SCVPLR1049D05	beta tubulin r2242	_	61440.3	29.6667	157.358	0
SCVPLR2005E09	40s ribosomal protein s7	_	5777.08	8	67.461	0
SCVPLR2012D11	sucrose cleavage	_	1319.18	10.6667	35.0753	0.113333
SCVPLR2012F11	atp citrate synthase	_	13949.1	19	144.306	0
SCVPLR2012H07	soluble inorganic pyrophosphatase	EC:3.6.1.1	16307.1	10	135.105	0
SCVPLR2012H12	glutathione s transferase	EC:2.5.1.18	35912.3	14	667.257	0
SCVPLR2019H10	proteasome subunit alpha 3	EC:3.4.25.1	4697.41	9.33333	51.4206	0
SCVPLR2027A09	nucleic acid binding protein	_	700.582	6.5	17.0941	1.07
SCVPLR2027C10	tcp 1 cpn60 chaperonin family protein	_	13087	20.3333	206.649	0
SCVPRT2074E05	auxin induced protein pcnt115	_	1523.36	10	17.5738	0.0866667
SCVPRT2077G09	atp synthase subunit mitochondrial isoform 1	_	6325.73	9.66667	107.393	0
SCVPRT2078D02	chaperonin cpn60 mitochondrial precursor	_	11740	22	130.134	0
SCVPRT2081E06	elongation factor 1 beta	_	15157.8	5	0	0
SCVPRT2083C11	putative protein SORBIDRAFT 01g030340 Sorghum bicolor	_	996.07	10.3333	31.5194	0.75
SCVPRZ2035F03	peroxidase 2	EC:1.11.1.7	2679.33	6	25.1749	1.025
SCVPRZ2036H04	farnesyl pyrophosphate synthetase	EC:2.5.1.1	1113.76	7	48.2445	0.3
SCVPRZ2037B11	dihydropyrimidine dehydrogenase	EC:1.3.3.1	2556.19	11.3333	77.4003	0
SCVPRZ2039D07	vacuolar atp synthase subunit c	EC:3.6.3.-	4925.98	12.6667	106.09	0
SCVPRZ2042B04	protease candidate1	EC:3.4.24.-	1691.61	20.6667	61.0157	0.0333333
SCVPRZ2043A12	usp family protein	_	6309.54	6.66667	58.678	0
SCVPST1061C06	sucrose synthase 5	_	1043.77	8	26.6901	0.586667

## Sheet: Unique Proteins_4M-I5
Protein Parameters 4M-I5			Protein quantification _ additional information
Accession number	Protein Description	Enzyme Code	ScoreAVG	Matched PeptidesAVG	FmolAVG	False Positive Rate %
SCACAD1035F09	gpi anchored protein	_	1929.75	3	63.2899	0
SCACAM1072B08.b	ubiquitin activating enzyme e1 1	EC:6.3.2.19	6535.95	5.5	0	0
SCACAM1072F01	pci domain containing protein	_	2712.23	4.5	0	0
SCACFL5027E11	pyruvate kinase isozyme chloroplastidial precursor	EC:2.7.1.40	1119.5	5.5	0	0.42
SCACLR1057G08	activator of 90 kda heat shock protein atpase	_	1447.46	11	35.3884	0
SCACLR1057H07	magnesium chelatase subunit chli	EC:6.6.1.1	1301.24	16	57.1191	0.11
SCACLR1127E10	nadh ubiquinone oxidoreductase subunit	_	2041.64	3.5	23.4881	0
SCACLR2022B01	acetyl_CoA C_Acetyltransferase cytosolic 1	EC:2.3.1.9	7046.6	14.6667	66.8319	0
SCACLR2022D05	transaldolase 2	_	3896.91	11.6667	50.3288	0
SCACLR2029B05	pop3 peptide	_	15508	3	0	0
SCACRZ3107F03	dirigent protein pdir9 precursor	_	1188.24	3.5	35.5906	0.69
SCACSB1037G08	fructose bisphosphate aldolase cytoplasmic isozyme	EC:4.1.2.13	59270.2	4	148.165	0
SCACSB1117F02	glutamate decarboxylase	EC:4.1.1.15	738.127	6.5	3.4361	1.05
SCAGAM2125F11	wd repeat containing protein 61	_	2150.59	5	23.097	0.0533333
SCAGFL1087C05	elongation factor tu related protein	_	1761.49	4.5	44.7876	0.04
SCAGFL1089C05	putative protein SORBIDRAFT 08g018710 Sorghum bicolor	_	34902.3	6.33333	0	0
SCAGFL1094D05	aldose 1 epimerase	_	1175.52	5.5	13.547	0.13
SCAGLB1070D03	protein disulfide isomerase	_	1502.39	14	47.9664	0.0333333
SCAGLB1071F12	glutaredoxin subgroup ii	_	564.721	5.33333	17.3941	1.56
SCAGLR1021B10	phosphoribosylanthranilate transferase	_	1644.5	11.5	14.5991	0.08
SCAGLR1021C06	40s ribosomal protein s11	_	4942.5	5.33333	53.9592	0
SCAGLR1021D07	acetohydroxyacid synthase	EC:2.2.1.6	756.016	15.5	23.1167	0.54
SCAGLR1043E04	cytochrome p450 cyp74a19	_	708.035	13.5	31.708	1.385
SCAGLR2011F12	temperature induced lipocalin 1	_	979.268	5	40.5418	0.38
SCAGLR2033B02	ap 2 complex subunit	_	580.729	20	22.438	1.53
SCAGRT2037H11	udp n acetylglucosamine pyrophosphorylase	EC:2.7.7.23	327.498	5.5	5.3323	1.115
SCAGRT2042G05	npl4 family protein	_	654.973	3.5	13.1735	1.17
SCBFAD1046B06	pyruvate kinase isozyme chloroplastidial precursor	EC:2.7.1.40	1201.6	7.5	13.3582	0.235
SCBFAD1096G07	heat shock 70 kda protein 4	_	8666.87	5	0	0
SCBFAM2023E02	homoserine kinase	EC:2.7.1.39	2218.49	5	19.0359	0
SCBFFL5074B10	eukaryotic translation initiation factor 3 subunit 2	_	2504.63	5	23.6316	0
SCBFLR1026B05	transaminase transferring nitrogenous groups	EC:2.6.1.83	1151.71	11.6667	40.7346	0.256667
SCBFLR1026B07	nucleolar protein nop56	_	621.065	12	12.0501	1.425
SCBFLR1026G11	fatty acid biosynthesis1	EC:1.1.1.100	1251.23	6.33333	26.4843	0.246667
SCBFLR1039D09	ruvbl1 protein	_	897.638	8.66667	16.0379	1.67333
SCBFLR1046E10	xyloglucan endotransglycosylase	EC:2.4.1.207	5884.98	6	52.2321	0
SCBFLR1083D01	mitochondrial import receptor subunit tom40	_	723.151	6	19.1714	1.49
SCBFLR1083D06	protein phosphatase 2c isoform epsilon	_	1423.25	6	22.4682	0.113333
SCBFLR1083F02	40s ribosomal protein s9	_	1535.97	5.66667	11.926	0.0833333
SCBFLR1083G01	ac034258 17 thiolase	EC:2.3.1.-	1141.04	16.6667	33.6959	0.166667
SCBFLR1083H11	rae1 protein	_	553.762	4.5	10.5969	2.19
SCBFRT1064B08	plasma membrane h atpase	_	516.463	9.5	11.5998	2.035
SCBFRT1068C11	enolase	EC:4.2.1.11	1856.09	6.33333	46.2463	0.03
SCBFRZ2016E05	zinc finger transcription factor zfp30	_	1835.6	4.5	44.4978	0
SCBFRZ2017C11	plasma membrane bound peroxidase 1 flags precursor	EC:1.11.1.7	6777.79	12	44.2357	0
SCBFRZ2017D03	tonneau protein	_	1172.83	7	36.4639	0.183333
SCBFRZ2018A07	nonclathrin coat protein zeta2 cop	_	1809.6	3.5	34.417	0
SCBFSB1045E12.b	nucleic acid binding protein	_	1351.93	3	22.0436	0.08
SCBGAM1091C03	pollen specific protein	_	1453.09	3.33333	22.0549	0.35
SCBGFL4048E07	adaptin n terminal	_	6657.76	5	3.25797	0
SCBGLR1002A11	seed maturation protein	_	736.411	2.5	27.4892	0.72
SCBGLR1002H03	prefoldin subunit 3	_	3007.78	5.33333	39.4632	0.0333333
SCBGLR1023C09	acidic ribosomal protein p2a 2	_	6745.01	5.33333	21.4355	0
SCBGLR1027B09	rubisco subunit binding protein beta subunit	_	1562.07	8.5	15.7495	0
SCBGLR1082E09	ras related protein ric2	_	5943.19	10.6667	26.7842	0
SCBGLR1095G03	actin depolymerizing factor 3	_	68760	8	180.297	0
SCBGLR1096F04	acyl-CoA-binding protein	_	14398.9	3.33333	218.489	0
SCBGLR1098A04	lsm protein family member	_	5661.26	5	19.0912	0
SCBGLR1119D03	protochlorophyllide reductase a	EC:1.3.1.33	7034.8	14	69.1164	0
SCBGLR1120D07	t complex protein 1 subunit alpha	_	11431.2	10	49.7569	0
SCBGLR1120F10	60s ribosomal protein 17	_	3283.9	3.33333	100.086	0
SCBGLR1120G03	grf interacting factor 2	_	946.869	6.5	27.6538	0.375
SCBGRT1047E08	putative uncharacterized protein LOC100840916 Brachypodium distachyon	_	764.804	3.5	2.87435	0.995
SCBGRT3073A05	skp1 protein 1a	_	1706.76	5.33333	24.2011	0.0333333
SCBGRT3075H03	ubiquitin protease	EC:3.1.2.15	1605.06	6.5	1.52445	0
SCBGSB1025F02	hydrolyzing o glycosyl compounds precursor	EC:3.2.1.-	815.14	5	13.7685	0.54
SCBGST3104A04	membrane steroid binding protein 2	_	1665.32	4	8.082	0.04
SCBGST3105A06	sedoheptulose chloroplastidial	EC:3.1.3.37	2088.82	2.66667	28.4005	0.11
SCBGST3106E01	xyloglucan endotransglucosylase hydrolase protein 23 precursor	EC:3.2.1.-	8185.4	5.33333	28.6316	0
SCCCAM1C04B04	10 kda chaperonin	_	1323.68	2.5	37.7311	0.12
SCCCCL3001B10.b	b chain glucosidase	EC:3.2.1.-	8598.87	17.3333	119.307	0
SCCCCL3001C07	tba3 horvu tubulin alpha 3 chain	_	89474.2	28	470.537	0
SCCCCL3001C09.b	heat shock protein	_	3843.43	2.5	33.2077	0
SCCCCL3002G07.b	elongation factor 2	_	44539.7	8	0	0
SCCCCL3003B02.b	tpa class iii peroxidase 60 precursor	EC:1.11.1.7	1395.85	6.66667	17.3249	0.0833333
SCCCCL3003F11.b	citrate glyoxysomal precursor	EC:2.3.3.-	796.395	7.66667	19.8945	0.833333
SCCCCL3004H04.b	carbonyl reductase 1	_	1334.7	8.66667	24.7889	0.463333
SCCCCL3080D07	40s ribosomal protein s20	_	1745.51	4	35.4172	0.0966667
SCCCCL3120B06	putative protein SORBIDRAFT 01g033740 Sorghum bicolor	_	409.161	4	6.8868	0.3
SCCCCL3120D03	gst6 protein	EC:2.5.1.18	1249.63	5	17.8538	0.16
SCCCCL3120F12	dead box atp dependent rna helicase 40	_	919.214	12.6667	11.3089	1.36667
SCCCCL3120G06	putative protein SORBIDRAFT 01g011720 Sorghum bicolor	_	3953.56	4.66667	32.5001	0
SCCCCL3120H09	mitochondrial prohibitin complex protein 2	_	1736.03	4.5	23.396	0
SCCCCL3140H01	putative protein SORBIDRAFT 08g018710 Sorghum bicolor	_	45904.2	8.66667	455.598	0
SCCCCL4001H04	coatomer subunit delta	_	8069.59	7.66667	16.7361	0
SCCCCL4002C06	serine threonine protein phosphatase 6	_	549.188	4.66667	15.2266	2.13
SCCCCL4002F06	tryptophan synthase alpha	EC:4.2.1.20	1472.05	8.5	19.2028	0.125
SCCCCL4003G01	serine threonine kinase receptor associated protein	_	1205.48	10.6667	26.0691	0.556667
SCCCCL4004A04	ras related protein rab 2 a	_	2321.39	8	58.9197	0
SCCCCL4005E10	protein-serine/threonine phosphatase	EC:3.1.3.16	1049.68	6.5	2.9822	0.205
SCCCCL4006D02	dag protein	_	2668.08	5	44.9288	0
SCCCCL4007B04	uncharacterized protein	_	1206.8	14	47.2926	0.21
SCCCCL4009G04	putative protein SORBIDRAFT 01g004270 Sorghum bicolor	_	15674.8	9.66667	205.674	0
SCCCCL4009G05	adp ribosylation factor 3	_	1114.91	4	39.7008	0.543333
SCCCCL4010H08	atp adp carrier protein	_	727.928	5.5	7.31825	1.265
SCCCCL4011D01	phospho 2 dehydro 3 deoxyheptonate aldolase 1	EC:2.5.1.54	1882.49	11	56.2882	0
SCCCCL4011F03	cycloartenol c 24 methyltransferase 1	EC:2.1.1.41	2269.28	10	25.0154	0
SCCCCL4011F04	uncharacterized protein LOC100279373 Zea mays	_	1554.75	11	28.8084	0
SCCCCL4013E03	uncharacterized protein AAP03423 Saccharum hybrid cultivar R570	_	671.35	14.3333	18.51	1.4
SCCCCL4017G09	dynamin homolog	_	1192.89	5	12.4566	0.23
SCCCCL5002C02	isopenicillin n epimerase	_	599.525	7	35.3191	1.565
SCCCCL5004G07	glycoside family 28 precursor	EC:3.2.1.15	2895.86	6.66667	43.4477	0
SCCCCL6004A11	salt inducible protein serine threonine tyrosine kinase	EC:2.7.10.-	306.808	3.5	6.19675	1.795
SCCCCL6004H07	beta galactosidase	EC:3.2.1.23	862.686	9	30.9579	0.57
SCCCCL7001D08	cold shock protein 1	_	9073.95	3.33333	92.1513	0
SCCCCL7C03C05	af467541 1 aldehyde dehydrogenase mis1	EC:1.2.1.-	710.542	4	13.6566	1.12
SCCCFL1001E01	non-specific peptidase	EC:3.4.22.-	1692.46	7	23.5187	0
SCCCFL4091H01	putative protein SORBIDRAFT 03g027650 Sorghum bicolor	_	2123.31	4.5	21.718	0.045
SCCCFL8002D09	aspartate aminotransferase	EC:2.6.1.1	4010.11	5	1.37047	0
SCCCLB1001H09	methyl binding domain protein mbd111	_	630.834	6.33333	14.3947	2.46667
SCCCLB1002C04	nucleolar protein	_	670.439	9.33333	22.2641	1.97
SCCCLB1003D03	60 ribosomal protein 14	_	7809.78	4.5	61.3463	0
SCCCLB1004E10	achain crystal structure of the sorghum bicolor dhurrinase 1	EC:3.2.1.-	11485.6	28	346.586	0
SCCCLB1004G11	transcription factor apfi	_	1054.82	8	19.6036	0.19
SCCCLB1021B10	eukaryotic translation initiation factor	_	553.278	7.33333	23.4968	1.58667
SCCCLB1021E12	protoporphyrinogen ix oxidase 1	EC:1.3.3.4	840.089	6	16.6789	0.903333
SCCCLB1023A12	proline iminopeptidase	EC:3.4.11.5	1386.32	10	28.8176	0.08
SCCCLB1024F11	cop1 interacting protein 7	_	554.44	11.6667	21.7208	1.59
SCCCLB1C04H06	dihydrolipoyllysine residue acetyltransferase component of pyruvatedehydrogenase complex	_	1542.17	4.5	67.0881	0.04
SCCCLR1001A02	cop9 signalosome complex subunit 8	_	685.903	3.5	32.9018	1.22
SCCCLR1001E03	apx4 peroxisomal ascorbate peroxidase	EC:1.11.1.11	1589.38	7.33333	27.3117	0.106667
SCCCLR1001F04	dhn2 protein	_	10838.4	6.33333	344.33	0
SCCCLR1001H11	costars family protein	_	5152.43	5	106.29	0
SCCCLR1022C06	acireductone dioxygenase	EC:1.13.11.54	1344.71	7.33333	11.4662	0.61
SCCCLR1022E03	ribosomal protein l35a	_	5929.9	2	45.6133	0
SCCCLR1022H03	glycine cleavage system h protein 1	_	10221.3	4.66667	126.505	0
SCCCLR1024A12	serine carboxypeptidase precursor	EC:3.4.16.5	819.265	9.66667	48.1726	0.643333
SCCCLR1024F01	putative glutamyl chloroplastidial flags precursor	_	867.332	12.3333	15.0904	1.17
SCCCLR1024F10	auxin response factor 9 related protein	_	148.156	2.5	0	0
SCCCLR1024G02	oxysterol binding protein	_	1077.53	8	18.1344	0.92
SCCCLR1024H11	dormancy auxin associated protein	_	1449.15	2	13.8801	0.0266667
SCCCLR1048A01	thioredoxin m	_	1836.74	3.5	26.5121	0
SCCCLR1048C11	loc100285177 precursor	_	546.848	5	21.2148	1.84
SCCCLR1048F09	nadph dependent reductase a1 b	EC:1.1.1.219	500.854	9.33333	14.1804	2.47667
SCCCLR1065C05	endochitinase a2 precursor	EC:3.2.1.14	790.367	7.66667	41.3421	0.863333
SCCCLR1065F08	phosphoserine phosphatase	EC:3.1.3.3	734.528	5	9.36055	2
SCCCLR1066D10	adp ribosylation factor 1	_	34133.2	12	243.348	0
SCCCLR1066G10	syntaxin 132	_	872.228	4.5	17.2345	1.355
SCCCLR1066H08	thioredoxin h	_	1176.07	5	19.3722	0.733333
SCCCLR1067C10	nad dependent epimerase dehydratase	EC:1.1.1.145	1751.64	11	26.354	0.03
SCCCLR1068B02	bri1 kd interacting protein 103	_	627.369	10	32.4402	1.73667
SCCCLR1068D06	calcyclin binding protein	_	1011.73	5.33333	21.7375	0.353333
SCCCLR1068E01	ap 1 complex subunit sigma 2	_	1267.14	2	22.4	0.145
SCCCLR1069D01	gtp binding protein yptm2	_	4793.75	5.33333	34.3727	0
SCCCLR1069D03	uncharacterized protein LOC100278826 Zea mays	_	1711.2	7	13.4286	0.09
SCCCLR1069D05	actin	_	63597.1	22.6667	318.341	0
SCCCLR1070A01	eukaryotic translation initiation factor 4e 2	_	976.258	5	40.0322	1.00333
SCCCLR1072C05	non-specific serine/threonine protein kinase	EC:2.7.11.1	560.388	7.5	7.4064	1.885
SCCCLR1072C08	uncharacrerized protein	_	2365.31	6.66667	24.8644	0
SCCCLR1076B11	tetratricopeptide repeat protein kiaa0103	_	845.083	9.33333	18.3711	0.673333
SCCCLR1077G10	protein disulfide isomerase related protein	_	661.42	7.66667	25.0349	1.16
SCCCLR1078C01	rna binding protein	_	987.961	4.66667	27.2929	0.553333
SCCCLR1078D01	phospho 2 dehydro 3 deoxyheptonate aldolase 2	EC:2.5.1.54	1740.6	9.5	4.0138	0
SCCCLR1078D11	sorting nexin 1	_	640.647	10.5	25.7886	1.415
SCCCLR1080E07	heat shock 70 kda protein	_	4003.63	11.5	26.959	0
SCCCLR1080G12	pre mrna splicing factor 19	EC:6.3.2.19	1449.79	11.3333	38.7126	0.14
SCCCLR1C02F07	inositol 3 phosphate synthase	EC:5.5.1.4	3987.26	16.6667	50.9292	0
SCCCLR1C02F08	replication protein a2	_	697.199	5	16.8411	1.69
SCCCLR1C02H11	adp ribosylation factor	_	32621.7	11.5	37.5178	0
SCCCLR1C03B10	uncharacterized protein	_	705.792	12	17.4702	0.9
SCCCLR1C03D02	splicing factor u2af 38 kda subunit	_	661.961	4	22.3146	1.00667
SCCCLR1C04H06	26s proteasome non atpase regulatory subunit 1	_	498.525	12	118.825	2.675
SCCCLR1C05B10	heat repeat family protein	_	980.862	8.5	30.6033	0.2
SCCCLR1C05E12	60s ribosomal protein 32	_	10357.8	5	22.4085	0
SCCCLR1C06D07	aldehyde dehydrogenase family 2 member c4	EC:1.2.1.-	655.941	11.6667	24.5275	1.24667
SCCCLR1C07D08	ras related protein rab7	_	4157.5	8.66667	20.266	0
SCCCLR2001B04	glycine rich rna binding protein	_	6761.65	4.66667	109.636	0
SCCCLR2001B06	serine threonine phosphatase	_	733.078	8	17.7381	1.9
SCCCLR2001B09	putative protein SORBIDRAFT 03g046030 Sorghum bicolor	_	828.459	8.33333	36.3427	0.43
SCCCLR2001H12	mnd1 interacting protein 1	_	27229.2	7.5	122.861	0
SCCCLR2002D08	translocon tic40	_	562.683	2.5	6.96105	1.5
SCCCLR2004H07	uncharacterized protein LOC100383393 Zea mays	_	1348.27	3	18.2902	0.075
SCCCLR2C01D10	6 phosphofructokinase 3	EC:2.7.1.11	327.493	6.5	5.4259	0.685
SCCCLR2C01H05	eukaryotic translation initiation factor 1a	_	3106.2	3.66667	33.5265	0
SCCCLR2C01H11	microtubule associated protein map65 1a	_	6684.8	12.3333	89.0077	0
SCCCLR2C02C06	uncharacterized protein LOC100193501 Zea mays	_	1799.22	8	21.9778	0.0266667
SCCCLR2C02E06	40s ribosomal protein s26	_	2450.74	4.33333	47.8955	0
SCCCRT1001E12	ras related protein rab11d	_	3976.8	6.66667	20.9906	0
SCCCRT1004F06	aminotransferase y4ub	EC:2.6.1.-	2336.93	19.6667	50.583	0
SCCCRT2001E12	ubiquitin carboxyl terminal hydrolase 12	EC:3.1.2.15	1210.68	13.6667	26.584	0.966667
SCCCRT2002B03	40s ribosomal protein s14	_	8555.45	9.33333	42.9159	0
SCCCRT2C02E05	pyruvate dehydrogenase e1 component alpha subunit	EC:1.2.4.1	4808.21	3	0	0
SCCCRZ1001B11	mannose 1 phosphate guanylyltransferase 1	EC:2.7.7.13	860.007	8.33333	13.9757	0.5
SCCCRZ1001B12	rhamnose biosynthetic enzyme	EC:1.1.1.133	1864.19	17.3333	22.8399	0.0833333
SCCCRZ1001F05	transmembrane 9 superfamily protein member 2 precursor	_	705.085	7	61.9831	0.815
SCCCRZ1001F10	peptidyl prolyl cis trans isomerase 1	EC:5.2.1.8	5470.99	4.5	46.1255	0
SCCCRZ1002C06	uridylate kinase	EC:2.7.4.3	6243.17	8	88.2068	0
SCCCRZ1002D10	dead box atp dependent rna helicase 52b	_	3140	15.3333	16.0805	0
SCCCRZ1002G06	ras related protein rab11c	_	7328.97	8.33333	62.4355	0
SCCCRZ1003A11	glutamine synthetase	EC:6.3.1.2	5686.18	9.5	20.1036	0
SCCCRZ1003E02	mpk14 mapk	EC:2.7.11.24	289.437	3.33333	7.3968	0.2
SCCCRZ1004B07	dihydrolipoyl dehydrogenase	EC:1.8.1.4	1351.77	12.3333	38.204	0.0833333
SCCCRZ1004F05	pyruvate dehydrogenase	EC:1.2.4.1	2181.53	9	51.6029	0
SCCCRZ1C01A11	eukaryotic translation initiation factor 2 beta subunit	_	1505.31	7.66667	21.5392	0.0833333
SCCCRZ1C01B05	asparagine synthetase	EC:6.3.5.4	985.69	6	10.2922	0.0533333
SCCCRZ1C02A04	proteasome subunit alpha 5	EC:3.4.25.1	5196.62	6.5	0	0
SCCCRZ2001A01	chaperonin	_	2876.72	3.66667	25.3797	0
SCCCRZ2001A11	arginine serine rich splicing factor	_	597.82	3	21.8387	1.46
SCCCRZ2001C01	thioredoxin h	_	26947.8	6	182.599	0
SCCCRZ2002F11	putative protein SORBIDRAFT 01g040070 Sorghum bicolor	_	1217.04	4.66667	38.8558	0.126667
SCCCRZ2002G06	putative protein SORBIDRAFT 03g036890 Sorghum bicolor	_	2913.61	4	36.0146	0
SCCCRZ2002G09	lipid binding protein	_	953.441	4	11.5594	0.96
SCCCRZ2C03F12	tubulin alpha 3 chain	_	85019.1	29.3333	450.183	0
SCCCRZ2C04A03	uncharacterized protein LOC100217086 Zea mays	_	2092	4	32.3513	0
SCCCRZ2C04D08	gtp binding nuclear protein ran a1	_	20470.1	10	214.28	0
SCCCRZ2C04F01	putative protein SORBIDRAFT 08g017250 Sorghum bicolor	_	819.443	5	14.0383	0.83
SCCCSB1003H06	glucosidase precursor	EC:3.2.1.-	1626.82	8	25.1311	0.08
SCCCST1002B09	kelch repeat containing serine threonine phosphoesterase family	EC:3.1.3.16	643.1	7.5	14.5855	2.045
SCCCST1002C11	loc100281207 precursor	_	931.512	8	23.3221	0.355
SCCCST1004B07	subtilisin protease precursor	EC:3.4.21.62	1001.12	12	43.6796	0.686667
SCCCST1005A11	ricin agglutinin family protein	EC:3.2.2.22	31516.8	20.6667	647.06	0
SCCCST1007A09	glucan endo beta glucosidase 7 precursor	EC:3.2.1.-	1053.32	4.66667	12.711	0.223333
SCCCST1007F10	target of myb1 factor related protein	_	824.673	8.33333	26.3517	0.85
SCCCST1007H01	non-specific aminohydrolase	EC:3.5.3.-	1190.58	2.5	25.7513	0.155
SCCCST3001H12	aquaporin pip2 1	_	2489.46	5.66667	26.5887	0
SCCCST3006A04	soluble acid invertase	EC:3.2.1.26	1567.65	12.6667	48.1291	0.133333
SCCCST3006H01	asparate aminotransferase	EC:2.6.1.1	514.549	4.66667	11.6748	2.03
SCEPAM1015B01	tryptophanyl trna synthetase	EC:6.1.1.2	1074.11	11	26.7073	0.15
SCEPAM1022B11	af187063 1ump cmp kinase b	EC:2.7.4.14	5719.88	4.66667	16.8893	0
SCEPAM2011B12	putative protein SORBIDRAFT 02g039760 Sorghum bicolor	_	1495.87	4.66667	4.08277	0.0833333
SCEPAM2013E06	ribokinase	EC:2.7.1.15	942.872	11.6667	18.1802	0.306667
SCEPCL6019B10	putative mannose 1 phosphate guanylyltransferase 3	EC:2.7.7.13	118.123	1.5	0	0
SCEPCL6023F02	sucrose synthase	EC:2.4.1.13	2409.57	8.5	31.2651	0
SCEPFL4174G01	uncharacterized chloroplastidial protein	_	1039.46	4	8.44525	0.88
SCEPLB1041B08	eukaryotic translation initiation factor 3 subunit 6 interacting protein	_	1490.53	9.33333	30.6871	0.0833333
SCEPLB1042D04	vacuolar atp synthase subunit e	_	1490.04	8.5	8.75515	0.04
SCEPLB1042F10	high light protein	_	3539.91	4.5	37.6511	0
SCEPLB1043H10	rna 2 o methyltransferase fibrillarin 1	EC:2.1.1.-	3400.95	10.6667	60.0836	0
SCEPLR1051D02	prefoldin subunit 1	_	2854.14	6.5	13.2966	0
SCEPLR1051D05	calcium binding protein	_	376.088	4	7.2773	1.37
SCEPLR1051E09	pop3 peptide	_	19642.6	6	111.291	0
SCEPRT2043D12	cytochrome c oxidase subunit vb precursor	EC:1.9.3.1	1089.99	6.66667	10.839	0.47
SCEPRT2048D06	pyrophosphate dependent fructose 6 phosphate 1 phosphotransferase alpha subunit	EC:2.7.1.90	642.199	6	7.66043	2.08
SCEPRZ1009E12	uncharacterized protein	_	813.593	5.5	19.3861	0.57
SCEPRZ1010A10	40s ribosomal protein s27a	_	17470.8	6	201.555	0
SCEPRZ1010F04	putative protein SORBIDRAFT 04g020120 Sorghum bicolor	_	708.227	4.66667	43.4169	1.65333
SCEPRZ3047C08	charged multivesicular body protein 4b	_	2628.58	5	24.9724	0.0866667
SCEQAM2039A03	monocopper oxidase sku5	_	1146.13	8.5	20.4407	0.15
SCEQLB1064D12	protochlorophyllide reductase b	EC:1.3.1.33	5656.44	11.3333	87.5883	0
SCEQLB1065E01	nuclear migration protein nudc	_	3103.21	9.66667	42.774	0
SCEQLB1066F11	putative protein SORBIDRAFT 04g028290 Sorghum bicolor	_	1103.15	2	61.9988	0.15
SCEQLB1067D01	dtdp 4 dehydrorhamnose reductase	EC:1.1.1.133	2283.92	8	68.5444	0.0333333
SCEQLR1029D10	acetyl coenzyme a carboxylase	EC:6.4.1.2	656.614	22	32.1834	1.05667
SCEQLR1050F11	putative protein SORBIDRAFT 03g004340 Sorghum bicolor	_	2803.55	6	35.6932	0
SCEQLR1050G11	3 ketoacyl thiolase peroxisomal precursor	EC:2.3.1.-	990.607	5.66667	0	0.693333
SCEQLR1091F02	purple acid phosphatase precursor	EC:3.1.3.2	1059.57	8.66667	22.0846	1.05333
SCEQRT1029F09	glutamate decarboxylase	EC:4.1.1.15	1437.49	7.5	12.5928	0.11
SCEQRT2025D06	pyruvate dehydrogenase e1 component subunit beta	EC:1.2.4.1	4426.71	4.66667	0	0
SCEQRT2027C10	pyrophosphate fructose 6 phosphate 1 phosphotransferase alpha subunit	EC:2.7.1.90	6118.21	24.6667	149.445	0
SCEQRT2028D09	non-specific peptidase	EC:3.4.22.-	1387.9	6.5	20.3905	0.235
SCEQRT2092D05	pyruvate decarboxylase	EC:4.1.1.1	58.6056	1.5	0	0
SCEQRT2096F01	tip120 protein	_	1232.22	6.66667	15.3038	0.16
SCEQRZ3024B12	microtubule associated protein	_	3999.16	6	25.703	0
SCEZAM2031E09	deoxyuridine 5 triphosphate nucleotidohydrolase dutpase	_	1600.01	3.5	30.7396	0
SCEZAM2035F05	dna directed rna polymerase	EC:2.7.7.6	1554.82	3	13.7284	0.04
SCEZAM2059C08	nhp2 protein 1	_	3537.6	6.66667	31.3324	0.0333333
SCEZHR1048F05	3 hydroxyisobutyryl coenzyme a hydrolase	_	1041.28	8	13.8257	1
SCEZLB1007A09	glycosyl hydrolase family 3 n terminal domain containing	EC:3.2.1.58	674.108	12	14.8231	1.84667
SCEZLB1007G07	elicitor inducible protein eig j7	_	6643.33	2	91.7013	0
SCEZLB1007G10	serine carboxypeptidase precursor	EC:3.4.16.5	1368.47	10.3333	41.5597	0.0766667
SCEZLB1010G08	26s proteasome regulatory particle triple a atpase subunit6	EC:3.6.1.15	6857.71	6.66667	32.8016	0
SCEZLR1031H11	spliceosomal protein	_	482.186	3.66667	48.0226	2.62
SCEZRT2019G01	gamma 2 tubulin	_	875.727	9.66667	25.4279	0.393333
SCEZRZ1012G04	serine carboxypeptidase precursor	EC:3.4.16.5	1341.74	8.5	9.0411	0.08
SCEZRZ1013G10	uncharacterized protein	_	50486.9	7	15.2178	0
SCEZRZ1014C04	osmotin protein precursor	_	6249.23	6.33333	94.6489	0
SCEZRZ1016E12	atp citrate synthase	EC:2.3.3.8	7989.51	11	89.5919	0
SCEZRZ1016F10	aldose reductase	_	540.723	7	9.99743	0.516667
SCEZRZ1016G07	2'-deoxymugineic-acid 2'-dioxygenase	EC:1.14.11.24	1397.81	9	35.8287	0.106667
SCEZRZ3088E05	zinc binding dehydrogenase family	_	1101.41	10.3333	25.7717	0.19
SCEZST3149C01	mitogen activated protein kinase 17 3	EC:2.7.11.24	887.394	4	2.7993	0.385
SCJFAM1066B05	histidine triad nucleotide binding protein	_	9698	7.33333	19.7078	0
SCJFFL1C01C08.b	serine carboxypeptidase precursor	EC:3.4.16.5	1141.28	5.5	4.0872	0.225
SCJFHR1031E10	50s ribosomal protein 12 1	_	2634.16	4.66667	30.7684	0
SCJFHR1032D11	glutamine synthetase	EC:6.3.1.2	2630.74	5	112.094	0
SCJFHR1033B10	cellular retinaldehyde binding triple function	_	1193.46	4	9.57365	0.15
SCJFLR1013A09	cysteine proteinase 1 precursor	EC:3.4.22.-	761.865	5.5	22.0946	0.82
SCJFLR1013A11	dirigent protein pdir9 precursor	_	1110.33	7	9.15635	0.125
SCJFLR1017A04	heat and acid stable phosphoprotein	_	1674.51	2.33333	22.2833	0.0866667
SCJFLR1035C02	asparagine synthetase	EC:6.3.5.4	599.79	7.66667	12.6526	1.35333
SCJFLR1035D01	putative protein SORBIDRAFT 02g035830 Sorghum bicolor	_	4114.49	5.33333	50.7322	0
SCJFLR1035D02	peroxidase 16 precursor	EC:1.11.1.7	1173.11	4	12.3569	0.16
SCJFLR1073E04	strictosidine synthase precursor	EC:4.3.3.2	934.253	13.5	17.9959	0.71
SCJFLR1074E06	putative protein SORBIDRAFT 07g024400 Sorghum bicolor	_	1566.87	6	18.4796	0.075
SCJFLR1074H02	ricin truncated	EC:3.2.2.22	24696.5	7	2.00343	0
SCJFRT1007G04	glycoside family 28 precursor	EC:3.2.1.15	3265.05	2.66667	12.5628	0
SCJFRT1008A03	wd repeat containing protein 61	_	2443.3	7.5	33.9423	0
SCJFRT1008C05	hypersensitive induced response protein	_	1956.66	9.33333	16.9925	0.03
SCJFRT1008D11	vhs and gat domain protein	_	1642.15	3	0	0.075
SCJFRT1010G02	dynamin 2b isoform 1	_	864.876	11	6.41915	0
SCJFRT1012A02	outer envelope pore protein chloroplastidial	_	722.633	10	19.8109	0.886667
SCJFRT1058F10	ferredoxin nadp root isozyme	EC:1.18.1.2	1812.34	9.66667	34.7457	0.0533333
SCJFRT1061H04.b	chaperonin cpn60 mitochondrial	_	3179.68	8.5	3.0179	0
SCJFRT2055B05	heat shock protein 90	_	8954.84	6.33333	12.7228	0
SCJFRT2057F01	subtilisin proteinase	EC:3.4.21.48	1375.87	4.66667	49.26	0.0766667
SCJFRZ1006A12	ac077693 26 pyruvate kinase	EC:2.7.1.40	1354.47	15	27.1756	1.745
SCJFRZ1006B05	af467541 1 aldehyde dehydrogenase mis1	EC:1.2.1.-	2607.12	5.66667	11.1723	0
SCJFRZ1006E04	microtubule associated protein 70 kda	_	2919.38	13	87.8903	0
SCJFRZ1007C03	serine threonine protein phosphatase bsl2 homolog	EC:3.1.3.16	488.555	4	0	0.335
SCJFRZ1007D02	lecithin cholesterol acyltransferase	_	632.391	5.5	2.99825	0.075
SCJFRZ2005C12	protein z	_	1683.23	5.66667	32.475	0.03
SCJFRZ2011G10	ubiquitin conjugating enzyme e2	EC:6.3.2.19	1562.67	4	11.8265	0.08
SCJFRZ2013F04	peroxidase 24 precursor	EC:1.11.1.7	13193.5	9.66667	84.5131	0
SCJFRZ2014B10	charged multivesicular body protein 1b	_	1526.85	3.33333	12.9543	0.0933333
SCJFRZ2014C08	splicing factor u2af 65 kda subunit	_	911.095	7	18.019	0.23
SCJFRZ2014H04	putative protein SORBIDRAFT 02g029800 Sorghum bicolor	_	1744.17	3.33333	14.6583	0.0833333
SCJFRZ2015A10	endothelial differentiation related factor 1	_	1721.95	4	24.2477	0.045
SCJFRZ2027A01	coatomer subunit delta	_	1649.56	7.33333	28.0847	0.0333333
SCJFRZ2027H04	ripening related protein	EC:3.1.1.11	1790.07	4.5	48.1056	0
SCJFRZ2029D05	gda1 cd39 family protein	_	3006.01	8	22.4688	0
SCJFRZ2033E06	stomatin protein 2	_	778.637	10	16.9728	0.7
SCJFRZ2033G07	non-specific lipid transfer protein 4 precursor	_	10870.9	2.5	121.679	0
SCJFST1010G02	phosphoenolpyruvate carboxylase	EC:4.1.1.31	722.256	8.33333	6.88293	1.1
SCJFST1011E01	adenylate kinase	EC:2.7.4.3	915.614	6	3.6249	0.575
SCJFST1016E01	polyphenol oxidase	EC:1.10.3.1	21197.9	2.5	0	0
SCJLAM1062A05	gp protein	EC:1.11.1.9	3743.23	7.5	113.522	0
SCJLFL1048D03	dehydrin cor410	_	2539.21	4.5	30.5066	0
SCJLLR1011B02	Acyl-[acyl-carrier-protein] desaturase	EC:1.14.19.2	1181.9	10.3333	34.5627	0.136667
SCJLLR1011F03	ketol acid reductoisomerase chloroplastidial	EC:1.1.1.86	5929.35	4.5	6.5721	0
SCJLLR1011H04	calcium dependent protein kinase 11	EC:2.7.11.17	709.571	8.66667	43.5718	1.13667
SCJLLR1033E07	beta expansin 1a precursor	_	731.255	8.33333	15.2845	0.966667
SCJLLR1033H09	acyl protein thioesterase 2	_	2583.87	5.66667	69.2959	0
SCJLLR1054A06	1 aminocyclopropane 1 carboxylate oxidase 1	EC:1.14.17.4	1390.9	9.66667	24.7956	0.1
SCJLLR1101A05	dcp1 decapping family protein	_	1339.54	7	28.181	0.06
SCJLLR1101G05	hmgi y protein	_	1836.24	2.33333	22.5305	0.0333333
SCJLLR1105B03	inositol 3 phosphate synthase	EC:5.5.1.4	3775.37	4.5	0	0
SCJLLR1106F03	uncharacterized 20 kda chloroplastidial protein	_	752.559	9.33333	16.9601	0.75
SCJLLR1107G06	putative protein SORBIDRAFT 02g035960 Sorghum bicolor	_	4174.52	3.33333	21.9781	0
SCJLLR1108F04	mitochondrial import receptor subunit tom20	_	1135.61	5.33333	14.8246	0.69
SCJLRT1014B07	cell division protein ftsz homolog 2 chloroplastidial	_	738.888	8.5	20.0775	0.8
SCJLRT1019B02	peroxidase 24 precursor	EC:1.11.1.7	12476.6	6	0	0
SCJLRT1019E04	early fruit mrna	_	522.4	5	17.478	1.74
SCJLRT1021E02	mitochondrial nadh ubiquinone oxidoreductase 29 kda subunit	_	2235.1	8.33333	38.3237	0
SCJLRT1023H02	growth regulator related protein	_	1289.18	5.66667	26.4665	0.11
SCJLRT2049D05	heme binding protein 2	_	858.233	7	27.565	0.35
SCJLRT2050G12	urate oxidase	EC:1.7.3.3	1199.98	6.66667	31.634	0.146667
SCJLRT2051C04	pyruvate kinase cytosolic isozyme	EC:2.7.1.40	1727.89	6.66667	14.0156	0
SCJLRZ1019A04	calcium dependent protein kinase sk5	EC:2.7.11.17	566.882	3.5	55.0282	0.145
SCJLRZ1019B01	t complex protein 1 subunit gamma	_	3277.92	5.5	0	0
SCJLRZ1020E10	dynamin homolog	_	1198.09	6	8.2138	0.13
SCJLRZ1024A04	af465643 1 lipoxygenase	EC:1.13.11.12	723.099	11.6667	46.5514	1.04667
SCJLRZ1027D04	stem specific protein tsjt1	_	936.799	5	6.87375	1.11
SCJLSB1060H04	plasma membrane bound peroxidase 1 flags precursor	EC:1.11.1.7	5439.48	2.33333	0	0
SCJLST1022F12	n ethylmaleimide sensitive fusion protein	EC:3.6.1.15	1606.09	27	45.1567	0.0333333
SCJLST1025D02	cytosolic phosphoglycerate kinase 1	EC:2.7.2.3	12048	5	5.3612	0
SCJLST1025E01	putative protein SORBIDRAFT 01g028100 Sorghum bicolor	_	1378.66	4.5	28.3124	0.05
SCMCAM2082D06	atp citrate synthase	EC:2.3.3.8	9272.72	4.66667	3.18587	0
SCMCCL6050B01	branched chain amino acid aminotransferase	EC:2.6.1.42	1042.49	7.66667	26.9701	0.256667
SCMCCL6053E09	tryptophan synthase beta subunit	EC:4.2.1.20	1567.86	3	28.0268	0.0533333
SCMCFL5006A05	cap protein	_	2990.58	3.66667	97.7898	0
SCMCFL5024A11	putative protein SORBIDRAFT 01g028010 Sorghum bicolor	_	847.956	7.5	10.613	0.635
SCMCRT2087D10	2 isopropylmalate synthase b	EC:2.3.3.13	1177.35	7	4.1997	0.155
SCMCRT2102D05	prefoldin subunit 6	_	1222.88	2.5	27.9091	0.16
SCMCST1051E11	40s ribosomal protein s10	_	7826.98	4	50.2772	0
SCMCST1054G01	3 mercaptopyruvate sulfurtransferase isoform 2	EC:2.8.1.1	795.941	8	21.1198	0.42
SCMCST1057B07	eukaryotic translation initiation factor 5a2	_	14188.1	8.33333	151.896	0
SCMCST3167F07	atp dependent protease proteolytic subunit chloroplastidial	EC:3.4.21.-	1115.91	5.33333	23.4158	0.176667
SCPIRT3022G07	glycosyl hydrolase family 1	EC:3.2.1.-	7159.07	7	11.3734	0
SCQGAM1045C11	60s ribosomal protein 22 2	_	12061.1	4	10.1614	0
SCQGAM1046F06	ricin precursor	EC:3.2.2.22	5152.27	5.5	208.69	0
SCQGFL1095C08	histone	_	80317.5	4.5	402.01	0
SCQGHR1013C08	26s protease regulatory subunit 4	EC:3.6.1.15	1329.65	7	37.4898	0.08
SCQGLB1027C07	vip3 protein	_	836.437	4	20.7828	0.735
SCQGLB1038F04	acetolactate synthase amino acid binding protein	EC:2.2.1.6	965.715	9	13.1995	0.226667
SCQGLB1039E05	er6 protein	_	5958.06	5	67.4643	0
SCQGLR1019A07	carrier protein	_	1565.12	10.5	29.1876	0
SCQGLR1019F10	choline phosphate cytidylyltransferase b	EC:2.7.7.15	774.708	7.33333	30.1805	1.13
SCQGLR1041H09	putative protein SORBIDRAFT 01g041750 Sorghum bicolor	_	737.732	9	11.5481	0.783333
SCQGLR1062D09	methylosome subunit picln related protein	_	1238.27	3	16.7301	0.045
SCQGLR1062G12	ac026815 7 rna binding protein	_	1351.81	8.33333	62.6695	0.06
SCQGLR1088C06	monocopper oxidase protein sku5	_	1034.8	3	0	0.355
SCQGLR2017D02	nadh ubiquinone oxidoreductase subunit	_	1257.84	6	17.2807	0.0833333
SCQGLR2017F06	nadph quinone oxidoreductase 1	_	2649.73	6	34.9008	0.0333333
SCQGLR2032B05	dehydrogenase reductase sdr family member 2	_	888.979	8.33333	14.5195	0.38
SCQGLR2032D01	aminoacylase 1 precursor	EC:3.5.1.14	730.46	6	10.2859	0.8
SCQGRT1040D06	acetyl synthetase	EC:6.2.1.1	1257.59	5	18.2452	1.03
SCQGRT3045B08	linoleate 13S-lipoxygenase	EC:1.13.11.12	1382.39	4.5	7.3916	0.645
SCQGSB1083B11	aspartic proteinase nepenthesin 1 precursor	EC:3.4.23.-	4694.04	4	43.2772	0
SCQSAM2100C08	protein mago nashi	_	1403.66	7	20.2294	0.045
SCQSLB1049H01	glycine rich rna binding protein 2	_	7207.12	4.5	179.822	0
SCQSLB1049H04	heat shock protein 83 isoform 1	_	589.647	9.5	13.9202	1.57
SCQSLR1061C03	small nuclear ribonucleoprotein	_	2952.19	4.5	56.2777	0
SCQSLR1089E02	putative protein SORBIDRAFT 04g001720 Sorghum bicolor	_	2504.27	2.66667	54.076	0
SCQSRT1034F12	acyl-CoA-binding protein	_	847.746	8.66667	17.0636	0.383333
SCQSRT1034H05	delta 1 pyrroline 5 carboxylate synthetase	EC:2.7.2.11	1005.8	2.5	26.4603	0.32
SCQSRT1035E09	pleckstrin homology domain family a	_	1383.06	9.5	27.0961	0.11
SCQSRT2033A11	ras gtpase activating-binding protein	_	1239.51	8	49.3434	0.113333
SCQSRT2033H08	proline iminopeptidase	EC:3.4.11.5	767.503	3.5	0	1.1
SCQSRT3055B05	oxysterol binding protein	_	1143.67	3	0	0.2
SCQSST1036B01	adenylyl sulfate kinase	EC:2.7.1.25	488.787	4.66667	8.31403	2.37667
SCQSST1037H02	ubiquitin carrier protein	EC:6.3.2.19	2467.81	3	16.8713	0
SCQSST3113D08	protein mago nashi	_	1242.39	5.66667	10.1004	0.126667
SCRFAD1119C09	gtp binding protein rab7a	_	4202.56	5.33333	0	0
SCRFLB1053B09	cytosolic 6 phosphogluconate dehydrogenase	EC:1.1.1.44	2866.66	6	52.3813	0
SCRFLB1054G11	thioredoxin h 5	_	1617.31	3	18.4041	0.05
SCRFLR1012E12	seed maturation protein	_	787.424	5.5	29.5458	0.92
SCRFLR2021D01	density regulated protein	_	925.659	3.5	14.7615	0.59
SCRFLR2034F03	small nuclear ribonucleoprotein	_	3593.97	3.5	22.7767	0
SCRFLR2034H11	heterogeneous nuclear ribonucleoprotein a3 homolog 2 isoform 1	_	686.312	5	13.9296	0.99
SCRFLR2038B08	rRNA N-glycosylase	EC:3.2.2.22	9065.41	2.33333	202.309	0
SCRFRT3058D06	dead box atp dependent rna helicase 52b	_	2975.93	8.33333	12.9328	0
SCRLAM1013H01	beta alanine synthase	EC:3.5.1.53	874.191	6	19.2696	0.38
SCRLFL4004D05	udp glucuronic acid decarboxylase	_	1927.65	5	13.2435	0
SCRLFL4025B10	villin protein	_	7432.89	3.66667	56.2389	0
SCRLFL4029F06	af527616 1nucleasome chromatin assembly factor d protein nfd101	_	5495.5	2	40.75	0
SCRLLR1038E12	atp phosphoribosyltransferase family	EC:2.4.2.17	1083.05	13	33.3082	0.156667
SCRLRZ3042B09	aspartic proteinase nepenthesin 1	EC:3.4.23.12	3870.9	7.66667	35.5717	0
SCRLSB1044F02	ribose 5 phosphate isomerase	EC:5.3.1.6	1147.49	5.33333	49.4704	0.14
SCRUFL1018F04	non-specific hydrolase hi 0588	EC:3.5.3.-	1366.5	7	20.5958	0.3
SCRUHR1073C07	vacuolar atp synthase 16 kda proteolipid subunit	_	5152.42	2	99.8583	0
SCRUHR1074B04	bet v i allergen protein	_	1694.47	6.66667	20.0738	0
SCRUHR1077H01	DNAJ related protein	_	3440.78	7	8.92935	0
SCRULB1059D03	putative protein SORBIDRAFT 01g008610 Sorghum bicolor	_	6210.02	4.5	94.976	0
SCRURT2010A08	mitochondrial 2 oxoglutarate malate carrier protein	_	1629.33	11.3333	39.2519	0.03
SCSBAD1050C06	1 aminocyclopropane 1 carboxylate oxidase 1	_	698.123	6	7.32483	0.753333
SCSBAD1085A06	xylose isomerase	EC:5.3.1.5	487.03	4.66667	13.0705	0.813333
SCSBAD1126D11	luminal binding protein	_	21695.2	2.66667	0	0
SCSBAM1085B09	ump cmp kinase a	EC:2.7.4.3	313.39	3	1.30395	0.94
SCSBFL4070A11	chaperonin cpn60 mitochondrial	_	1839.24	3.5	3.41295	0.16
SCSBLB1032C12	cycloartenol c 24 methyltransferase 1	EC:2.1.1.41	1377.26	9.5	3.66305	0.125
SCSBRZ3118H12	pentatricopeptide repeat containing protein mitochondrial	_	1002.5	11	19.2857	0.28
SCSBRZ3120E12	brassinosteroid biosynthesis related protein	EC:1.1.1.158	1575.77	5	6.81085	0.04
SCSBSB1052E09	starch phosphorylase 2 precursor	EC:2.4.1.1	1125.88	3	35.3593	0.91
SCSBSB1053F08	anthranilate phosphoribosyltransferase	_	1427.5	2.5	0	0.145
SCSBST3093F07	nadp dependent alkenal double bond reductase p1	_	4290.03	2.5	31.0269	0
SCSBST3097D10	putative protein SORBIDRAFT 04g026090 Sorghum bicolor	_	764.613	7.5	5.88945	0.99
SCSFAD1125C08	polygalacturonase inhibitor 1 precursor	_	3342.35	6.5	0	0
SCSFAM1075C08	tgf beta receptor interacting protein 1	_	805.26	5.33333	18.0358	0.516667
SCSFAM1076C12	guanine nucleotide binding protein beta subunit	_	26239.4	8.5	0	0
SCSFFL4017B02	acid phosphatase	EC:3.1.3.5	881.015	4.33333	15.2768	0.423333
SCSFFL4085A10.b	lecithin cholesterol acyltransferase	_	774.929	6	11.6469	1.245
SCSFHR1046B06	loc732784 precursor	_	791.241	5	23.9131	0.59
SCSFHR1046G01	fk506 binding protein 2 1 precursor	EC:5.2.1.8	3268.54	4	23.7863	0
SCSFRT2071F01	Leucine tRNA ligase	EC:6.1.1.4	740.703	8.5	22.9363	1.52
SCSFSD2068G05	putative protein SORBIDRAFT 10g023460 Sorghum bicolor	_	1734.61	5	42.7897	1.15
SCSFST3074H02	40s ribosomal protein s3a	_	3952.53	9	47.0998	0
SCSFST3081B11	malate dehydrogenase	EC:1.1.1.37	5708.81	6	19.7072	0
SCSGAD1006B03	anthocyanidin 3 o glucosyltransferase	EC:2.4.1.115	1445.75	7.5	30.9617	0.11
SCSGAD1006D01	myosin heavy chain	_	2670.74	3	0	0
SCSGAD1007A08	plasma membrane h atpase	EC:3.6.3.6	913.015	4	0	1.16667
SCSGAD1142C08.b	lipoamide dehydrogenase	EC:1.8.1.4	2908.37	4	71.8531	0
SCSGAM1094A08	ribonucleotide reductase	EC:1.17.4.1	654.442	6.5	21.0255	1.34
SCSGAM2105D01	ubiquitin activating enzyme e1	EC:6.3.2.19	315.862	3.5	9.09235	1.595
SCSGHR1071C01	sumo activating enzyme subunit 2	_	555.949	9	14.7669	1.91333
SCSGLR1045A06	40s ribosomal protein sa	_	4940.04	11.6667	75.5663	0
SCSGLR1084A12	putative protein SORBIDRAFT 01g004270 Sorghum bicolor	_	17707.6	11	439.25	0
SCSGRT2062D09	vesicle associated membrane protein 725	_	1676.93	6.66667	42.248	0.0966667
SCSGRT2065D10	serine threonine protein kinase at1g67720 related receptor	EC:2.7.11.-	969.307	6.5	4.6149	0.155
SCSGRT2066H06	af444195 1 malate dehydrogenase	EC:1.1.1.37	34079.8	6.33333	4.4347	0
SCSGST3118A01.b	caffeic acid 3 o methyltransferase	EC:2.1.1.68	20146.8	4	83.3609	0
SCUTLR1037C12	putative protein SORBIDRAFT 02g039760 Sorghum bicolor	_	2012.53	7	16.3986	0.13
SCUTLR2015A03	peptidyl prolyl cis trans isomerase nima interacting 4	EC:5.2.1.8	1484.17	5.5	34.7454	0
SCUTLR2023A03	esterase precursor	_	740.262	7	17.3857	0.626667
SCUTLR2023F04	atpase	_	1376.66	4.5	59.4472	0.175
SCUTLR2030E07	rna binding protein	_	870.772	7.33333	12.9618	0.38
SCUTLR2030G02	endo beta glucanase cel1	EC:3.2.1.6	1407.85	12.3333	41.4217	0.0333333
SCUTRZ2022D05	nedd8 conjugating enzyme ubc12	EC:6.3.2.19	2027.06	3.5	37.577	0
SCVPCL6038H06	heterogeneous nuclear ribonucleoprotein a3	_	2028	5.33333	35.5543	0
SCVPCL6040B03	uncharacrerized protein	_	666.259	12	37.3074	1.565
SCVPCL6046A05	coatomer subunit gamma 1	_	688.098	14.5	22.8868	0.98
SCVPFL3040G12	transposon related protein	_	1023.06	4	8.6573	0.2
SCVPLB1015A04	leucine rich repeat family protein	EC:2.7.11.-	1575.35	18.6667	20.5125	0.06
SCVPLB1016A09	dihydrodipicolinate synthase 2	EC:4.2.1.52	514.799	6.5	10.2248	2.09
SCVPLB1016G02	24 methylenesterol c methyltransferase 2	EC:2.1.1.143	989.63	6.5	17.5316	0.245
SCVPLR1049F01	26s proteasome regulatory particle triple a atpase subunit5a	EC:3.6.1.15	8084.6	20.3333	89.0123	0
SCVPLR2012C11	mfp1 attachment factor 1	_	3907.78	3	13.2518	0
SCVPLR2012E01	aspartic proteinase nepenthesin 1 precursor	EC:3.4.23.-	5596.8	3	176.258	0
SCVPLR2019B03	polygalacturonase inhibitor 1 precursor	_	3532.96	8.66667	54.7894	0
SCVPLR2027A05	auxin response factor 30 related protein	_	548.342	17	21.421	2.29
SCVPLR2027B12	pyrophosphate dependent phosphofructo 1 kinase	EC:2.7.1.11	1028.1	12.6667	17.0976	0.776667
SCVPRT2073A02	exoglucanase1 precursor	EC:3.2.1.58	4241.96	6	0	0
SCVPRT2073B10	glyoxysomal fatty acid beta oxidation multifunctional protein mfp a	EC:1.1.1.35	4441.84	14	13.3216	0
SCVPRT2073G02	sec1 family transport protein sly1	_	1236.06	4.66667	20.9444	0.11
SCVPRT2081G11	phytochrome c	_	1548.98	3.5	15.3562	0.27
SCVPRZ2037F03	heterogeneous nuclear ribonucleoprotein 27c	_	1131.11	7	12.5183	0.545
SCVPRZ2042F09	glutaminyl trna synthetase	EC:6.1.1.18	2240.21	3.5	37.6225	0
SCVPRZ2043A07	rna binding protein	_	1163.36	7	17.4496	0.133333

## Sheet: Unique Peptides_4M-I5
Peptides List_4M-I5
Accession number / Peptides / Peptide_score
SCACAD1035F09
SCACAD1036F01
SCACAM1072B08.b
SCACAM1072F01
SCACCL6007B03
SCACFL5027E11
SCACLR1036B11
SCACLR1036C04
SCACLR1057G08
SCACLR1057H07
SCACLR1127E10
SCACLR1127F07
SCACLR2007B12
SCACLR2007C03
SCACLR2007G05
SCACLR2007H10
SCACLR2014A07
SCACLR2014B04
SCACLR2014D04
SCACLR2014E12
SCACLR2014H03
SCACLR2022B01
SCACLR2022D05
SCACLR2029B05
SCACRZ3107F03
SCACSB1036B05
SCACSB1037G08
SCACSB1117F02
SCACSB1117F03
SCACST3159E08
SCACST3160F03
SCAGAM2125F11
SCAGFL1087C05
SCAGFL1089C05
SCAGFL1094D05
SCAGFL3025H03
SCAGLB1069A07
SCAGLB1070D03
SCAGLB1071F12
SCAGLR1021B05
SCAGLR1021B10
SCAGLR1021C06
SCAGLR1021D02
SCAGLR1021D07
SCAGLR1021D12
SCAGLR1021F12
SCAGLR1021H11
SCAGLR1043C02
SCAGLR1043D04
SCAGLR1043E04
SCAGLR1043E06
SCAGLR1043F02
SCAGLR1043G12
SCAGLR1043H01
SCAGLR1064E01
SCAGLR2011D03
SCAGLR2011E07
SCAGLR2011F12
SCAGLR2018D03
SCAGLR2018G11
SCAGLR2018H07
SCAGLR2026C06
SCAGLR2026H05
SCAGLR2033A03
SCAGLR2033B02
SCAGLR2033D10
SCAGLR2033E02
SCAGLR2033E03
SCAGRT2037H11
SCAGRT2042G05
SCAGSD1040G09
SCBFAD1046B06
SCBFAD1096G07
SCBFAM2023E02
SCBFFL5074B10
SCBFLR1026B05
SCBFLR1026B07
SCBFLR1026E04
SCBFLR1026E05
SCBFLR1026E07
SCBFLR1026G11
SCBFLR1039A03
SCBFLR1039B12
SCBFLR1039D09
SCBFLR1046E10
SCBFLR1083D01
SCBFLR1083D06
SCBFLR1083D11
SCBFLR1083E01
SCBFLR1083E03
SCBFLR1083E04
SCBFLR1083F02
SCBFLR1083G01
SCBFLR1083H11
SCBFRT1064B08
SCBFRT1068C11
SCBFRZ2016E05
SCBFRZ2016G12
SCBFRZ2017B11
SCBFRZ2017C11
SCBFRZ2017D03
SCBFRZ2017F08
SCBFRZ2018A07
SCBFSB1045E12.b
SCBFST3136C07
SCBGAM1090F06
SCBGAM1091C03
SCBGFL4048C01
SCBGFL4048E07
SCBGFL5081F09
SCBGLR1002A11
SCBGLR1002D03
SCBGLR1002F11
SCBGLR1002H03
SCBGLR1003B07
SCBGLR1003G06
SCBGLR1023A04
SCBGLR1023C09
SCBGLR1023G09
SCBGLR1023H10
SCBGLR1027B09
SCBGLR1047D05
SCBGLR1082E09
SCBGLR1082H03
SCBGLR1095G03
SCBGLR1096F04
SCBGLR1098A04
SCBGLR1098H01
SCBGLR1099C04
SCBGLR1114F09
SCBGLR1114G09
SCBGLR1117A05
SCBGLR1117A10
SCBGLR1117C04
SCBGLR1119D03
SCBGLR1120D07
SCBGLR1120F10
SCBGLR1120G03
SCBGRT1047E08
SCBGRT3073A05
SCBGRT3075H03
SCBGSB1025F02
SCBGSB1029H10
SCBGST3104A04
SCBGST3105A06
SCBGST3105H08
SCBGST3106E01
SCCCAM1C04B04
SCCCCL1001C10.b
SCCCCL1002A05.b
SCCCCL1002D10.b
SCCCCL1002F12.b
SCCCCL2001B01.b
SCCCCL2001B02.b
SCCCCL2001B10.b
SCCCCL3001A05
SCCCCL3001B04.b
SCCCCL3001B07.b
SCCCCL3001B09.b
SCCCCL3001B10.b
SCCCCL3001C03
SCCCCL3001C07
SCCCCL3001C09.b
SCCCCL3001E09.b
SCCCCL3001E12.b
SCCCCL3001F05
SCCCCL3001F09
SCCCCL3001F10.b
SCCCCL3001G01.b
SCCCCL3001G02
SCCCCL3001G05.b
SCCCCL3001G11.b
SCCCCL3002A02.b
SCCCCL3002A03.b
SCCCCL3002A09.b
SCCCCL3002C09.b
SCCCCL3002G03.b
SCCCCL3002G07.b
SCCCCL3003A08.b
SCCCCL3003B02.b
SCCCCL3003D05.b
SCCCCL3003D06.b
SCCCCL3003F11.b
SCCCCL3004B08.b
SCCCCL3004C10.b
SCCCCL3004F01.b
SCCCCL3004H02.b
SCCCCL3004H04.b
SCCCCL3005E06.b
SCCCCL3080B05
SCCCCL3080C04
SCCCCL3080D07
SCCCCL3080E05
SCCCCL3080E11
SCCCCL3080H03
SCCCCL3080H11
SCCCCL3120A08.b
SCCCCL3120B01
SCCCCL3120B06
SCCCCL3120C03
SCCCCL3120D03
SCCCCL3120E12
SCCCCL3120F02
SCCCCL3120F07
SCCCCL3120F12
SCCCCL3120G06
SCCCCL3120G07
SCCCCL3120H09
SCCCCL3140B03
SCCCCL3140C10
SCCCCL3140F07
SCCCCL3140G05
SCCCCL3140H01
SCCCCL4001H04
SCCCCL4002B05
SCCCCL4002C06
SCCCCL4002E08
SCCCCL4002F06
SCCCCL4002H01
SCCCCL4003G01
SCCCCL4004A04
SCCCCL4004C09
SCCCCL4004C11
SCCCCL4005C02
SCCCCL4005D12
SCCCCL4005E10
SCCCCL4005G09
SCCCCL4006D02
SCCCCL4006E08
SCCCCL4006G12
SCCCCL4006H08
SCCCCL4007B04
SCCCCL4007E12
SCCCCL4008F04
SCCCCL4009B07
SCCCCL4009F05
SCCCCL4009G04
SCCCCL4009G05
SCCCCL4009H11
SCCCCL4010H08
SCCCCL4011B08
SCCCCL4011C02
SCCCCL4011D01
SCCCCL4011D12
SCCCCL4011F03
SCCCCL4011F04
SCCCCL4011G09
SCCCCL4011H08
SCCCCL4012B03
SCCCCL4012D10
SCCCCL4012E07
SCCCCL4013D09
SCCCCL4013E03
SCCCCL4013G04
SCCCCL4014A03
SCCCCL4014G02
SCCCCL4015B08
SCCCCL4015D05
SCCCCL4015F02
SCCCCL4015G12
SCCCCL4017A09
SCCCCL4017G09
SCCCCL4017H12
SCCCCL5002B01
SCCCCL5002C02
SCCCCL5004G07
SCCCCL6001D02
SCCCCL6004A11
SCCCCL6004H07
SCCCCL6005C02
SCCCCL7001D08
SCCCCL7002F03
SCCCCL7C03C05
SCCCFL1001E01
SCCCFL1003H07
SCCCFL3002G06
SCCCFL4091H01
SCCCFL5003G04
SCCCFL8002D09
SCCCHR1002F08
SCCCHR1003C05
SCCCLB1001D05
SCCCLB1001H09
SCCCLB1002C04
SCCCLB1003B08
SCCCLB1003D03
SCCCLB1003G10
SCCCLB1004B02
SCCCLB1004B09
SCCCLB1004D05
SCCCLB1004E10
SCCCLB1004G11
SCCCLB1004H02
SCCCLB1004H08
SCCCLB1021A03
SCCCLB1021B10
SCCCLB1021E12
SCCCLB1023A12
SCCCLB1023F09
SCCCLB1023G10
SCCCLB1024B11
SCCCLB1024C02
SCCCLB1024F11
SCCCLB1025B01
SCCCLB1025B04
SCCCLB1025H11
SCCCLB1C03G10
SCCCLB1C04H06
SCCCLR1001A02
SCCCLR1001A04
SCCCLR1001A05
SCCCLR1001A07
SCCCLR1001B04
SCCCLR1001B07
SCCCLR1001B10
SCCCLR1001B11
SCCCLR1001C09
SCCCLR1001E03
SCCCLR1001E04
SCCCLR1001E06
SCCCLR1001F01
SCCCLR1001F04
SCCCLR1001G06
SCCCLR1001G12
SCCCLR1001H11
SCCCLR1022A05
SCCCLR1022B05
SCCCLR1022B11
SCCCLR1022C06
SCCCLR1022D02
SCCCLR1022D05
SCCCLR1022E03
SCCCLR1022E06
SCCCLR1022F10
SCCCLR1022H03
SCCCLR1024A05
SCCCLR1024A12
SCCCLR1024C11
SCCCLR1024D03
SCCCLR1024D10
SCCCLR1024D12
SCCCLR1024E09
SCCCLR1024E10
SCCCLR1024F01
SCCCLR1024F02
SCCCLR1024F10
SCCCLR1024G01
SCCCLR1024G02
SCCCLR1024H08
SCCCLR1024H09
SCCCLR1024H11
SCCCLR1048A01
SCCCLR1048A06
SCCCLR1048A09
SCCCLR1048B04
SCCCLR1048B08
SCCCLR1048B12
SCCCLR1048C11
SCCCLR1048D07
SCCCLR1048E07
SCCCLR1048F08
SCCCLR1048F09
SCCCLR1048F11
SCCCLR1048F12
SCCCLR1048G01
SCCCLR1048G02
SCCCLR1048G04
SCCCLR1048G11
SCCCLR1048G12
SCCCLR1065B07
SCCCLR1065C05
SCCCLR1065E09
SCCCLR1065E11
SCCCLR1065F02
SCCCLR1065F08
SCCCLR1065F10
SCCCLR1065G03
SCCCLR1066A08
SCCCLR1066C11
SCCCLR1066D10
SCCCLR1066G06
SCCCLR1066G10
SCCCLR1066H04
SCCCLR1066H08
SCCCLR1066H09
SCCCLR1067B04
SCCCLR1067C10
SCCCLR1068B02
SCCCLR1068B06
SCCCLR1068B08
SCCCLR1068D06
SCCCLR1068D08
SCCCLR1068D10
SCCCLR1068E01
SCCCLR1069A12
SCCCLR1069B04
SCCCLR1069D01
SCCCLR1069D03
SCCCLR1069D05
SCCCLR1070A01
SCCCLR1070B07
SCCCLR1070D02
SCCCLR1070D04
SCCCLR1070E06
SCCCLR1070E07
SCCCLR1070F12
SCCCLR1070G02
SCCCLR1070G05
SCCCLR1070H07
SCCCLR1072A03
SCCCLR1072A12
SCCCLR1072B04
SCCCLR1072C05
SCCCLR1072C08
SCCCLR1072D06
SCCCLR1072D09
SCCCLR1072E04
SCCCLR1072F05
SCCCLR1072G07
SCCCLR1072G10
SCCCLR1072H03
SCCCLR1075B02
SCCCLR1075G03
SCCCLR1076B11
SCCCLR1076C03
SCCCLR1076H02
SCCCLR1077B12
SCCCLR1077D09
SCCCLR1077F04
SCCCLR1077G10
SCCCLR1078C01
SCCCLR1078D01
SCCCLR1078D11
SCCCLR1078H05
SCCCLR1079A02
SCCCLR1079B06
SCCCLR1079C11
SCCCLR1079D10
SCCCLR1079E05
SCCCLR1079G05
SCCCLR1080E07
SCCCLR1080G12
SCCCLR1C01A02
SCCCLR1C01B04
SCCCLR1C01D02
SCCCLR1C01D05
SCCCLR1C01F03
SCCCLR1C01H02
SCCCLR1C01H05
SCCCLR1C02A02
SCCCLR1C02A03
SCCCLR1C02B02
SCCCLR1C02B03
SCCCLR1C02E07
SCCCLR1C02F07
SCCCLR1C02F08
SCCCLR1C02H11
SCCCLR1C03A02
SCCCLR1C03A12
SCCCLR1C03B07
SCCCLR1C03B10
SCCCLR1C03D02
SCCCLR1C03D07
SCCCLR1C03E08
SCCCLR1C03G09
SCCCLR1C04A05
SCCCLR1C04E01
SCCCLR1C04G09
SCCCLR1C04H06
SCCCLR1C05B06
SCCCLR1C05B10
SCCCLR1C05E12
SCCCLR1C05F08
SCCCLR1C05G02
SCCCLR1C05G05
SCCCLR1C05G08
SCCCLR1C06C11
SCCCLR1C06D07
SCCCLR1C06F07
SCCCLR1C07D08
SCCCLR1C07F01
SCCCLR1C07F11
SCCCLR1C07G05
SCCCLR1C07G09
SCCCLR1C07G11
SCCCLR1C08H04
SCCCLR1C10C03
SCCCLR1C10E12
SCCCLR2001A06
SCCCLR2001A08
SCCCLR2001A12
SCCCLR2001B04
SCCCLR2001B06
SCCCLR2001B09
SCCCLR2001C05
SCCCLR2001E04
SCCCLR2001F05
SCCCLR2001F07
SCCCLR2001F09
SCCCLR2001G06
SCCCLR2001G08
SCCCLR2001G09
SCCCLR2001H02
SCCCLR2001H05
SCCCLR2001H09
SCCCLR2001H12
SCCCLR2002A05
SCCCLR2002B07
SCCCLR2002C01
SCCCLR2002D08
SCCCLR2002E05
SCCCLR2002F10
SCCCLR2002G02
SCCCLR2002G03
SCCCLR2002H12
SCCCLR2004B02
SCCCLR2004E06
SCCCLR2004F06
SCCCLR2004H07
SCCCLR2004H11
SCCCLR2C01A08
SCCCLR2C01C12
SCCCLR2C01D10
SCCCLR2C01F11
SCCCLR2C01H02
SCCCLR2C01H04
SCCCLR2C01H05
SCCCLR2C01H11
SCCCLR2C02C06
SCCCLR2C02C11
SCCCLR2C02D03
SCCCLR2C02D12
SCCCLR2C02E06
SCCCLR2C02H08
SCCCLR2C03C10
SCCCLR2C03D05
SCCCLR2C03F11
SCCCRT1001E01
SCCCRT1001E12
SCCCRT1001G12
SCCCRT1002E04
SCCCRT1002F07
SCCCRT1002F10
SCCCRT1003F01
SCCCRT1004C10
SCCCRT1004F06
SCCCRT2001E12
SCCCRT2002B03
SCCCRT2004B11
SCCCRT2004D12
SCCCRT2C02E05
SCCCRT3002G10
SCCCRZ1001B08
SCCCRZ1001B11
SCCCRZ1001B12
SCCCRZ1001C05
SCCCRZ1001C08
SCCCRZ1001D02
SCCCRZ1001D04
SCCCRZ1001E04
SCCCRZ1001E09
SCCCRZ1001E11
SCCCRZ1001F01
SCCCRZ1001F05
SCCCRZ1001F10
SCCCRZ1002A01
SCCCRZ1002B03
SCCCRZ1002B09
SCCCRZ1002C06
SCCCRZ1002D10
SCCCRZ1002E01
SCCCRZ1002E05
SCCCRZ1002E08
SCCCRZ1002F04
SCCCRZ1002F06
SCCCRZ1002F11
SCCCRZ1002G01
SCCCRZ1002G03
SCCCRZ1002G06
SCCCRZ1002G07
SCCCRZ1002H03
SCCCRZ1002H09
SCCCRZ1003A03
SCCCRZ1003A10
SCCCRZ1003A11
SCCCRZ1003B04
SCCCRZ1003D03
SCCCRZ1003E02
SCCCRZ1003F06
SCCCRZ1003G07
SCCCRZ1004B07
SCCCRZ1004C09
SCCCRZ1004F05
SCCCRZ1004G02
SCCCRZ1004G05
SCCCRZ1004H06
SCCCRZ1004H10
SCCCRZ1C01A05
SCCCRZ1C01A09
SCCCRZ1C01A11
SCCCRZ1C01B05
SCCCRZ1C01D04
SCCCRZ1C01H05
SCCCRZ1C01H06
SCCCRZ1C02A04
SCCCRZ1C02B12
SCCCRZ2001A01
SCCCRZ2001A04
SCCCRZ2001A11
SCCCRZ2001B06
SCCCRZ2001C01
SCCCRZ2001C11
SCCCRZ2001D03
SCCCRZ2001D06
SCCCRZ2001D09
SCCCRZ2001F03
SCCCRZ2001F10
SCCCRZ2001F12
SCCCRZ2002A08
SCCCRZ2002C09
SCCCRZ2002C11
SCCCRZ2002D07
SCCCRZ2002F04
SCCCRZ2002F11
SCCCRZ2002G01
SCCCRZ2002G06
SCCCRZ2002G09
SCCCRZ2002H06
SCCCRZ2003A07
SCCCRZ2004A06
SCCCRZ2004A11
SCCCRZ2004B10
SCCCRZ2C01A07
SCCCRZ2C01B09
SCCCRZ2C01E11
SCCCRZ2C01F01
SCCCRZ2C01F05
SCCCRZ2C03A09
SCCCRZ2C03D05
SCCCRZ2C03F04
SCCCRZ2C03F07
SCCCRZ2C03F12
SCCCRZ2C04A03
SCCCRZ2C04B04
SCCCRZ2C04D08
SCCCRZ2C04F01
SCCCRZ2C04F03
SCCCRZ2C04G04
SCCCRZ2C04H01
SCCCSB1003H06
SCCCST1001B11
SCCCST1002B09
SCCCST1002C11
SCCCST1002D05
SCCCST1002H09
SCCCST1004B07
SCCCST1005A11
SCCCST1006A11
SCCCST1007A09
SCCCST1007F10
SCCCST1007H01
SCCCST2001A03
SCCCST2003C12
SCCCST2003F12
SCCCST3001E10
SCCCST3001H12
SCCCST3006A04
SCCCST3006H01
SCEPAM1015B01
SCEPAM1015F11
SCEPAM1018F06
SCEPAM1020G12
SCEPAM1022B11
SCEPAM1051D07
SCEPAM2011B12
SCEPAM2011G11
SCEPAM2013E06
SCEPAM2053F09
SCEPAM2055H02
SCEPCL6018F02
SCEPCL6019B10
SCEPCL6019E04
SCEPCL6020A07
SCEPCL6023F02
SCEPCL6029B10
SCEPFL3080C01
SCEPFL4174G01
SCEPFL4179C08
SCEPLB1041B08
SCEPLB1041F10
SCEPLB1041G09
SCEPLB1042D04
SCEPLB1042F10
SCEPLB1043E09
SCEPLB1043H10
SCEPLB1044F03
SCEPLR1030F01
SCEPLR1051C09
SCEPLR1051D01
SCEPLR1051D02
SCEPLR1051D05
SCEPLR1051E09
SCEPRT2043D12
SCEPRT2048D06
SCEPRZ1008G07
SCEPRZ1009A12
SCEPRZ1009B12
SCEPRZ1009D06
SCEPRZ1009E12
SCEPRZ1009G03
SCEPRZ1009H01
SCEPRZ1009H12
SCEPRZ1010A03
SCEPRZ1010A10
SCEPRZ1010D03
SCEPRZ1010F04
SCEPRZ1010G06
SCEPRZ1010H09
SCEPRZ1010H10
SCEPRZ1011A06
SCEPRZ1011G11
SCEPRZ3047C08
SCEPRZ3047D12
SCEPRZ3047F05
SCEPRZ3084H02
SCEPRZ3087H07
SCEQAM2039A03
SCEQLB1063E01
SCEQLB1064D12
SCEQLB1065A03
SCEQLB1065E01
SCEQLB1066E08
SCEQLB1066F11
SCEQLB1067D01
SCEQLB1067D06
SCEQLB1067F01
SCEQLB1067H09
SCEQLR1007A06
SCEQLR1007C02
SCEQLR1007G01
SCEQLR1007G11
SCEQLR1029D06
SCEQLR1029D10
SCEQLR1029E05
SCEQLR1050E07
SCEQLR1050F11
SCEQLR1050G03
SCEQLR1050G05
SCEQLR1050G11
SCEQLR1050H09
SCEQLR1091B01
SCEQLR1091B11
SCEQLR1091D05
SCEQLR1091F02
SCEQLR1091F06
SCEQLR1093B12
SCEQLR1093F09
SCEQRT1024D03
SCEQRT1025E05
SCEQRT1026A03
SCEQRT1026G06
SCEQRT1026G11
SCEQRT1027A06
SCEQRT1028A02
SCEQRT1028A11
SCEQRT1029D09
SCEQRT1029F09
SCEQRT1030A09
SCEQRT1030G05
SCEQRT1031A11
SCEQRT1033D01
SCEQRT1033F03
SCEQRT1033H09
SCEQRT2025D06
SCEQRT2027C10
SCEQRT2028D09
SCEQRT2028E03
SCEQRT2092D05
SCEQRT2094H09
SCEQRT2095D03
SCEQRT2095D10
SCEQRT2096F01
SCEQRT2098D07
SCEQRT2099G01
SCEQRZ3024B12
SCEQRZ3093C12
SCEZAM2031E09
SCEZAM2035A06
SCEZAM2035F05
SCEZAM2058E08
SCEZAM2059C08
SCEZHR1048F05
SCEZLB1006F11
SCEZLB1006G09
SCEZLB1007A09
SCEZLB1007D07
SCEZLB1007G10
SCEZLB1008B10
SCEZLB1008D04
SCEZLB1009B03
SCEZLB1009E05
SCEZLB1009E10
SCEZLB1010A03
SCEZLB1010C01
SCEZLB1010G08
SCEZLB1012D01
SCEZLB1012H08
SCEZLB1014D11
SCEZLB1014F09
SCEZLB1014G09
SCEZLR1009B09
SCEZLR1009F06
SCEZLR1031A11
SCEZLR1031H11
SCEZLR1052C03
SCEZLR1052D02
SCEZLR1052F04
SCEZLR1052F07
SCEZLR1052G11
SCEZRT2019G01
SCEZRT2024B10
SCEZRZ1012B07
SCEZRZ1012D01
SCEZRZ1012F05
SCEZRZ1012G04
SCEZRZ1012H03
SCEZRZ1013G10
SCEZRZ1014B04
SCEZRZ1014C04
SCEZRZ1014D09
SCEZRZ1014F10
SCEZRZ1015F05
SCEZRZ1016D05
SCEZRZ1016E12
SCEZRZ1016F10
SCEZRZ1016G07
SCEZRZ1017B08
SCEZRZ3088E05
SCEZRZ3099D06
SCEZST3149C01
SCJFAD1012C08
SCJFAM1066B05
SCJFFL1C01C08.b
SCJFHR1031E10
SCJFHR1032D11
SCJFHR1033B10
SCJFHR1034E09
SCJFLR1013A09
SCJFLR1013A11
SCJFLR1013B03
SCJFLR1013C03
SCJFLR1013D01
SCJFLR1013D03
SCJFLR1013D11
SCJFLR1013F02
SCJFLR1013H10
SCJFLR1017A04
SCJFLR1017B03
SCJFLR1017B11
SCJFLR1035C02
SCJFLR1035D01
SCJFLR1035D02
SCJFLR1035G04
SCJFLR1073B11
SCJFLR1073D07
SCJFLR1073D12
SCJFLR1073E04
SCJFLR1073E09
SCJFLR1073H09
SCJFLR1074A11
SCJFLR1074A12
SCJFLR1074C10
SCJFLR1074E06
SCJFLR1074G03
SCJFLR1074G04
SCJFLR1074H02
SCJFLR1074H03
SCJFRT1005C11
SCJFRT1005D04
SCJFRT1007G04
SCJFRT1007H07
SCJFRT1008A03
SCJFRT1008C05
SCJFRT1008D11
SCJFRT1008E10
SCJFRT1009F06
SCJFRT1010A12
SCJFRT1010G02
SCJFRT1012A02
SCJFRT1058F10
SCJFRT1060F07
SCJFRT1061H04.b
SCJFRT2054E01
SCJFRT2055B05
SCJFRT2057F01
SCJFRT2059C12
SCJFRT2059E04
SCJFRT2060C11
SCJFRZ1005C03
SCJFRZ1005F06
SCJFRZ1005G06
SCJFRZ1006A12
SCJFRZ1006B05
SCJFRZ1006E04
SCJFRZ1006E06
SCJFRZ1007A10
SCJFRZ1007C03
SCJFRZ1007D02
SCJFRZ2005C12
SCJFRZ2006H05
SCJFRZ2007H09
SCJFRZ2010D05
SCJFRZ2011A01
SCJFRZ2011G10
SCJFRZ2013F04
SCJFRZ2014B10
SCJFRZ2014C08
SCJFRZ2014H04
SCJFRZ2015A10
SCJFRZ2015B06
SCJFRZ2015C05
SCJFRZ2015G01
SCJFRZ2025B07
SCJFRZ2025E05
SCJFRZ2025G05
SCJFRZ2025G07
SCJFRZ2026E06
SCJFRZ2027A01
SCJFRZ2027B03
SCJFRZ2027C07
SCJFRZ2027F12
SCJFRZ2027G04
SCJFRZ2027H04
SCJFRZ2028D05
SCJFRZ2029D05
SCJFRZ2029D10
SCJFRZ2031H09
SCJFRZ2032H05
SCJFRZ2033C02
SCJFRZ2033C10
SCJFRZ2033E06
SCJFRZ2033G07
SCJFRZ3C04G04.b
SCJFSB1014F03.b
SCJFST1010G02
SCJFST1011E01
SCJFST1015H12
SCJFST1016E01
SCJLAM1061C04
SCJLAM1062A02
SCJLAM1062A05
SCJLFL1048D03
SCJLLR1011B02
SCJLLR1011C10
SCJLLR1011E03
SCJLLR1011F03
SCJLLR1011F11
SCJLLR1011H04
SCJLLR1011H09
SCJLLR1033A07
SCJLLR1033E07
SCJLLR1033F07
SCJLLR1033H09
SCJLLR1054A06
SCJLLR1054B02
SCJLLR1054C04
SCJLLR1054C07
SCJLLR1054C12
SCJLLR1054E03
SCJLLR1054F05
SCJLLR1054G06
SCJLLR1054H06
SCJLLR1101A02
SCJLLR1101A05
SCJLLR1101E05
SCJLLR1101G05
SCJLLR1103G09
SCJLLR1105B03
SCJLLR1106F03
SCJLLR1107G06
SCJLLR1108F04
SCJLLR2013G10
SCJLRT1013C01
SCJLRT1014B07
SCJLRT1014F08
SCJLRT1015H03
SCJLRT1015H07
SCJLRT1016A04
SCJLRT1017E09
SCJLRT1018H05
SCJLRT1019B02
SCJLRT1019E04
SCJLRT1021E02
SCJLRT1021G03
SCJLRT1023H02
SCJLRT2049D05
SCJLRT2050C09
SCJLRT2050G12
SCJLRT2051C04
SCJLRZ1019A04
SCJLRZ1019B01
SCJLRZ1020E10
SCJLRZ1021C03
SCJLRZ1021D03
SCJLRZ1021E10
SCJLRZ1023F05
SCJLRZ1024A01
SCJLRZ1024A04
SCJLRZ1024A09
SCJLRZ1024H09
SCJLRZ1027C05
SCJLRZ1027D04
SCJLRZ1027F05
SCJLRZ1027G11
SCJLSB1060H04
SCJLST1021G05
SCJLST1022F12
SCJLST1022G06
SCJLST1025D02
SCJLST1025E01
SCJLST1027D09
SCMCAM1101A10
SCMCAM2080D01.b
SCMCAM2082D06
SCMCCL6049H03
SCMCCL6050B01
SCMCCL6053E09
SCMCFL5006A05
SCMCFL5012A09
SCMCFL5024A11
SCMCLR1053F09
SCMCLR1053H06
SCMCLR1123A09
SCMCLV1030C12
SCMCRT2085B01
SCMCRT2087D10
SCMCRT2088G02
SCMCRT2102D05
SCMCRZ3064B09
SCMCST1049F11
SCMCST1051C02
SCMCST1051E11
SCMCST1054G01
SCMCST1057B07
SCMCST1058E10
SCMCST3167F07
SCPIRT3022G07
SCQGAM1045C11
SCQGAM1046F06
SCQGAM2030C12
SCQGFL1095C08
SCQGHR1013C08
SCQGLB1027A01
SCQGLB1027C07
SCQGLB1038F04
SCQGLB1039E05
SCQGLR1019A07
SCQGLR1019A10
SCQGLR1019B02
SCQGLR1019B10
SCQGLR1019D06
SCQGLR1019F10
SCQGLR1019G02
SCQGLR1019H01
SCQGLR1041A05
SCQGLR1041A10
SCQGLR1041H09
SCQGLR1062D04
SCQGLR1062D09
SCQGLR1062E09
SCQGLR1062E12
SCQGLR1062G10
SCQGLR1062G12
SCQGLR1085B04
SCQGLR1085E02
SCQGLR1085E12
SCQGLR1086B07
SCQGLR1086H03
SCQGLR1088C06
SCQGLR2010E11
SCQGLR2017D02
SCQGLR2017D03
SCQGLR2017F06
SCQGLR2032B05
SCQGLR2032D01
SCQGRT1040D06
SCQGRT1043B02
SCQGRT3045B08
SCQGSB1083B11
SCQGST1032H01
SCQGST3153H08
SCQSAM1032A01
SCQSAM1032E01
SCQSAM2100C08
SCQSLB1049A06
SCQSLB1049C04
SCQSLB1049H01
SCQSLB1049H04
SCQSLB1052F09
SCQSLR1018C05
SCQSLR1018D04
SCQSLR1018F09
SCQSLR1040D11
SCQSLR1040E09
SCQSLR1061C03
SCQSLR1061E07
SCQSLR1089E02
SCQSLR1089G05
SCQSLR1090G03
SCQSRT1034D03
SCQSRT1034F12
SCQSRT1034H05
SCQSRT1035E09
SCQSRT1035E10
SCQSRT1036H06
SCQSRT2031F03
SCQSRT2033A11
SCQSRT2033H08
SCQSRT3055B05
SCQSRZ3037D06
SCQSST1036B01
SCQSST1037H02
SCQSST3113D08
SCRFAD1119C09
SCRFFL1033C06
SCRFFL4006E01
SCRFHR1007E04
SCRFLB1053B01
SCRFLB1053B09
SCRFLB1054D10
SCRFLB1054G11
SCRFLR1012B07
SCRFLR1012B11
SCRFLR1012C07
SCRFLR1012E03
SCRFLR1012E06
SCRFLR1012E12
SCRFLR1012F02
SCRFLR1012F12
SCRFLR1012G07
SCRFLR1012H05
SCRFLR1034A04
SCRFLR1034B02
SCRFLR1034F01
SCRFLR1055B04
SCRFLR2021D01
SCRFLR2034C11
SCRFLR2034F03
SCRFLR2034H11
SCRFLR2037A12
SCRFLR2038B08
SCRFLR2038F04
SCRFRT3058D06
SCRLAM1013H01
SCRLCL6031B10
SCRLFL1011G08
SCRLFL4004D05
SCRLFL4025B10
SCRLFL4029F06
SCRLFL4108D12
SCRLLR1038A10
SCRLLR1038C12
SCRLLR1038D01
SCRLLR1038E12
SCRLLR1038G11
SCRLRZ3042B09
SCRLSB1041B09
SCRLSB1044F02
SCRLSB1044G06
SCRUFL1018F04
SCRUFL1119D04.b
SCRUHR1073C07
SCRUHR1074B04
SCRUHR1077H01
SCRULB1059D03
SCRULR1020D09
SCRULR1020D11
SCRULR1042G12
SCRURT2005F01
SCRURT2010A08
SCRURT2010D12
SCRURT3064F04
SCRUSB1064E09
SCSBAD1050C06
SCSBAD1085A06
SCSBAD1126D11
SCSBAM1085B09
SCSBFL4070A11
SCSBHR1051G02
SCSBLB1032C12
SCSBLB1033F12
SCSBRZ3118H12
SCSBRZ3120E12
SCSBSB1052D07
SCSBSB1052E09
SCSBSB1053F08
SCSBSB1096D03
SCSBST3093F07
SCSBST3096H07
SCSBST3097D10
SCSBST3098G08
SCSFAD1125C08
SCSFAM1075C08
SCSFAM1076C12
SCSFFL4017B02
SCSFFL4085A10.b
SCSFHR1046B06
SCSFHR1046G01
SCSFLR2009H11
SCSFLR2031H06
SCSFRT2068D12
SCSFRT2070A04
SCSFRT2071F01
SCSFRT2072D02
SCSFSB1106D06
SCSFSD1064G07
SCSFSD2068G05
SCSFST3074H02
SCSFST3081B11
SCSGAD1006B03
SCSGAD1006D01
SCSGAD1007A08
SCSGAD1009E08.b
SCSGAD1142C08.b
SCSGAM1094A08
SCSGAM1095C10
SCSGAM2104B04.b
SCSGAM2105D01
SCSGFL1078A06.b
SCSGFL1081H08
SCSGFL5C05H11
SCSGHR1071C01
SCSGHR1071C12
SCSGLR1045A03
SCSGLR1045A06
SCSGLR1045A10
SCSGLR1045F04
SCSGLR1045G11
SCSGLR1084A12
SCSGLR1084C03
SCSGLR1084G12
SCSGRT2062D09
SCSGRT2065D10
SCSGRT2066A01
SCSGRT2066C02
SCSGRT2066H06
SCSGST1070D06
SCSGST3118A01.b
SCUTAM2005A11
SCUTAM2089E05
SCUTLR1037C12
SCUTLR1037D04
SCUTLR1037F10
SCUTLR1037F12
SCUTLR1037G10
SCUTLR1058B02
SCUTLR1058B04
SCUTLR2008B03
SCUTLR2008B04
SCUTLR2015A03
SCUTLR2023A03
SCUTLR2023A09
SCUTLR2023F04
SCUTLR2023H05
SCUTLR2030A05
SCUTLR2030B03
SCUTLR2030E06
SCUTLR2030E07
SCUTLR2030G02
SCUTRZ2022D05
SCUTST3086G11
SCUTST3092C10
SCVPAM1055G01
SCVPAM1057B08
SCVPCL6038H06
SCVPCL6040B03
SCVPCL6041E09
SCVPCL6042B11
SCVPCL6046A05
SCVPFL3040G12
SCVPFL3040H07
SCVPLB1015A04
SCVPLB1016A09
SCVPLB1016F07
SCVPLB1016G02
SCVPLB1017E07
SCVPLB1020E05
SCVPLB1020E07
SCVPLB1020F02
SCVPLB1020H01
SCVPLR1028C10
SCVPLR1028C12
SCVPLR1028D03
SCVPLR1028E03
SCVPLR1028G12
SCVPLR1049C03
SCVPLR1049C09
SCVPLR1049D05
SCVPLR1049F01
SCVPLR2005E09
SCVPLR2012C11
SCVPLR2012D11
SCVPLR2012E01
SCVPLR2012F11
SCVPLR2012H07
SCVPLR2012H12
SCVPLR2019B03
SCVPLR2019H10
SCVPLR2027A05
SCVPLR2027A09
SCVPLR2027B06
SCVPLR2027B12
SCVPLR2027C10
SCVPRT2073A02
SCVPRT2073B10
SCVPRT2073G02
SCVPRT2074E05
SCVPRT2076A04
SCVPRT2077G09
SCVPRT2078D02
SCVPRT2079H06
SCVPRT2080B07
SCVPRT2081D11
SCVPRT2081E06
SCVPRT2081G11
SCVPRT2083C11
SCVPRZ2035F03
SCVPRZ2036H04
SCVPRZ2037B11
SCVPRZ2037F03
SCVPRZ2039D07
SCVPRZ2042B04
SCVPRZ2042F09
SCVPRZ2043A07
SCVPRZ2043A12
SCVPST1061C06

## Sheet: Common Peptides_4M(I5XI9)
Common Peptides List_4M(I5 x I9)_I5	Common Peptides List_4M(I5 x I9)_I9
Accession number / Peptides / Peptide_score	Accession number / Peptides / Peptide_score
SCACAD1036F01	SCACAD1036F01
SCACCL6007B03	SCACCL6007B03
SCACLR1036B11	SCACLR1036B11
SCACLR1036C04	SCACLR1036C04
SCACLR1127F07	SCACLR1127F07
SCACLR2007B12	SCACLR2007B12
SCACLR2007C03	SCACLR2007C03
SCACLR2007G05	SCACLR2007G05
SCACLR2007H10	SCACLR2007H10
SCACLR2014A07	SCACLR2014A07
SCACLR2014B04	SCACLR2014B04
SCACLR2014D04	SCACLR2014D04
SCACLR2014E12	SCACLR2014E12
SCACLR2014H03	SCACLR2014H03
SCACSB1036B05	SCACSB1036B05
SCACSB1117F03	SCACSB1117F03
SCACST3159E08	SCACST3159E08
SCACST3160F03	SCACST3160F03
SCAGFL3025H03	SCAGFL3025H03
SCAGLB1069A07	SCAGLB1069A07
SCAGLR1021B05	SCAGLR1021B05
SCAGLR1021D02	SCAGLR1021D02
SCAGLR1021D12	SCAGLR1021D12
SCAGLR1021F12	SCAGLR1021F12
SCAGLR1021H11	SCAGLR1021H11
SCAGLR1043C02	SCAGLR1043C02
SCAGLR1043D04	SCAGLR1043D04
SCAGLR1043E06	SCAGLR1043E06
SCAGLR1043F02	SCAGLR1043F02
SCAGLR1043G12	SCAGLR1043G12
SCAGLR1043H01	SCAGLR1043H01
SCAGLR1064E01	SCAGLR1064E01
SCAGLR2011D03	SCAGLR2011D03
SCAGLR2011E07	SCAGLR2011E07
SCAGLR2018D03	SCAGLR2018D03
SCAGLR2018G11	SCAGLR2018G11
SCAGLR2018H07	SCAGLR2018H07
SCAGLR2026C06	SCAGLR2026C06
SCAGLR2026H05	SCAGLR2026H05
SCAGLR2033A03	SCAGLR2033A03
SCAGLR2033D10	SCAGLR2033D10
SCAGLR2033E02	SCAGLR2033E02
SCAGLR2033E03	SCAGLR2033E03
SCAGSD1040G09	SCAGSD1040G09
SCBFLR1026E04	SCBFLR1026E04
SCBFLR1026E05	SCBFLR1026E05
SCBFLR1026E07	SCBFLR1026E07
SCBFLR1039A03	SCBFLR1039A03
SCBFLR1039B12	SCBFLR1039B12
SCBFLR1083D11	SCBFLR1083D11
SCBFLR1083E01	SCBFLR1083E01
SCBFLR1083E03	SCBFLR1083E03
SCBFLR1083E04	SCBFLR1083E04
SCBFRZ2016G12	SCBFRZ2016G12
SCBFRZ2017B11	SCBFRZ2017B11
SCBFRZ2017F08	SCBFRZ2017F08
SCBFST3136C07	SCBFST3136C07
SCBGAM1090F06	SCBGAM1090F06
SCBGFL4048C01	SCBGFL4048C01
SCBGFL5081F09	SCBGFL5081F09
SCBGLR1002D03	SCBGLR1002D03
SCBGLR1002F11	SCBGLR1002F11
SCBGLR1003B07	SCBGLR1003B07
SCBGLR1003G06	SCBGLR1003G06
SCBGLR1023A04	SCBGLR1023A04
SCBGLR1023G09	SCBGLR1023G09
SCBGLR1023H10	SCBGLR1023H10
SCBGLR1047D05	SCBGLR1047D05
SCBGLR1082H03	SCBGLR1082H03
SCBGLR1098H01	SCBGLR1098H01
SCBGLR1099C04	SCBGLR1099C04
SCBGLR1114F09	SCBGLR1114F09
SCBGLR1114G09	SCBGLR1114G09
SCBGLR1117A05	SCBGLR1117A05
SCBGLR1117A10	SCBGLR1117A10
SCBGLR1117C04	SCBGLR1117C04
SCBGSB1029H10	SCBGSB1029H10
SCBGST3105H08	SCBGST3105H08
SCCCCL1001C10.b	SCCCCL1001C10.b
SCCCCL1002A05.b	SCCCCL1002A05.b
SCCCCL1002D10.b	SCCCCL1002D10.b
SCCCCL1002F12.b	SCCCCL1002F12.b
SCCCCL2001B01.b	SCCCCL2001B01.b
SCCCCL2001B02.b	SCCCCL2001B02.b
SCCCCL2001B10.b	SCCCCL2001B10.b
SCCCCL3001A05	SCCCCL3001A05
SCCCCL3001B04.b	SCCCCL3001B04.b
SCCCCL3001B07.b	SCCCCL3001B07.b
SCCCCL3001B09.b	SCCCCL3001B09.b
SCCCCL3001C03	SCCCCL3001C03
SCCCCL3001E09.b	SCCCCL3001E09.b
SCCCCL3001E12.b	SCCCCL3001E12.b
SCCCCL3001F05	SCCCCL3001F05
SCCCCL3001F09	SCCCCL3001F09
SCCCCL3001F10.b	SCCCCL3001F10.b
SCCCCL3001G01.b	SCCCCL3001G01.b
SCCCCL3001G02	SCCCCL3001G02
SCCCCL3001G05.b	SCCCCL3001G05.b
SCCCCL3001G11.b	SCCCCL3001G11.b
SCCCCL3002A02.b	SCCCCL3002A02.b
SCCCCL3002A03.b	SCCCCL3002A03.b
SCCCCL3002A09.b	SCCCCL3002A09.b
SCCCCL3002C09.b	SCCCCL3002C09.b
SCCCCL3002G03.b	SCCCCL3002G03.b
SCCCCL3003A08.b	SCCCCL3003A08.b
SCCCCL3003D05.b	SCCCCL3003D05.b
SCCCCL3003D06.b	SCCCCL3003D06.b
SCCCCL3004B08.b	SCCCCL3004B08.b
SCCCCL3004C10.b	SCCCCL3004C10.b
SCCCCL3004F01.b	SCCCCL3004F01.b
SCCCCL3004H02.b	SCCCCL3004H02.b
SCCCCL3005E06.b	SCCCCL3005E06.b
SCCCCL3080B05	SCCCCL3080B05
SCCCCL3080C04	SCCCCL3080C04
SCCCCL3080E05	SCCCCL3080E05
SCCCCL3080E11	SCCCCL3080E11
SCCCCL3080H03	SCCCCL3080H03
SCCCCL3080H11	SCCCCL3080H11
SCCCCL3120A08.b	SCCCCL3120A08.b
SCCCCL3120B01	SCCCCL3120B01
SCCCCL3120C03	SCCCCL3120C03
SCCCCL3120E12	SCCCCL3120E12
SCCCCL3120F02	SCCCCL3120F02
SCCCCL3120F07	SCCCCL3120F07
SCCCCL3120G07	SCCCCL3120G07
SCCCCL3140B03	SCCCCL3140B03
SCCCCL3140C10	SCCCCL3140C10
SCCCCL3140F07	SCCCCL3140F07
SCCCCL3140G05	SCCCCL3140G05
SCCCCL4002B05	SCCCCL4002B05
SCCCCL4002E08	SCCCCL4002E08
SCCCCL4002H01	SCCCCL4002H01
SCCCCL4004C09	SCCCCL4004C09
SCCCCL4004C11	SCCCCL4004C11
SCCCCL4005C02	SCCCCL4005C02
SCCCCL4005D12	SCCCCL4005D12
SCCCCL4005G09	SCCCCL4005G09
SCCCCL4006E08	SCCCCL4006E08
SCCCCL4006G12	SCCCCL4006G12
SCCCCL4006H08	SCCCCL4006H08
SCCCCL4007E12	SCCCCL4007E12
SCCCCL4008F04	SCCCCL4008F04
SCCCCL4009B07	SCCCCL4009B07
SCCCCL4009F05	SCCCCL4009F05
SCCCCL4009H11	SCCCCL4009H11
SCCCCL4011B08	SCCCCL4011B08
SCCCCL4011C02	SCCCCL4011C02
SCCCCL4011D12	SCCCCL4011D12
SCCCCL4011G09	SCCCCL4011G09
SCCCCL4011H08	SCCCCL4011H08
SCCCCL4012B03	SCCCCL4012B03
SCCCCL4012D10	SCCCCL4012D10
SCCCCL4012E07	SCCCCL4012E07
SCCCCL4013D09	SCCCCL4013D09
SCCCCL4013G04	SCCCCL4013G04
SCCCCL4014A03	SCCCCL4014A03
SCCCCL4014G02	SCCCCL4014G02
SCCCCL4015B08	SCCCCL4015B08
SCCCCL4015D05	SCCCCL4015D05
SCCCCL4015F02	SCCCCL4015F02
SCCCCL4015G12	SCCCCL4015G12
SCCCCL4017A09	SCCCCL4017A09
SCCCCL4017H12	SCCCCL4017H12
SCCCCL5002B01	SCCCCL5002B01
SCCCCL6001D02	SCCCCL6001D02
SCCCCL6005C02	SCCCCL6005C02
SCCCCL7002F03	SCCCCL7002F03
SCCCFL1003H07	SCCCFL1003H07
SCCCFL3002G06	SCCCFL3002G06
SCCCFL5003G04	SCCCFL5003G04
SCCCHR1002F08	SCCCHR1002F08
SCCCHR1003C05	SCCCHR1003C05
SCCCLB1001D05	SCCCLB1001D05
SCCCLB1003B08	SCCCLB1003B08
SCCCLB1003G10	SCCCLB1003G10
SCCCLB1004B02	SCCCLB1004B02
SCCCLB1004B09	SCCCLB1004B09
SCCCLB1004D05	SCCCLB1004D05
SCCCLB1004H02	SCCCLB1004H02
SCCCLB1004H08	SCCCLB1004H08
SCCCLB1021A03	SCCCLB1021A03
SCCCLB1023F09	SCCCLB1023F09
SCCCLB1023G10	SCCCLB1023G10
SCCCLB1024B11	SCCCLB1024B11
SCCCLB1024C02	SCCCLB1024C02
SCCCLB1025B01	SCCCLB1025B01
SCCCLB1025B04	SCCCLB1025B04
SCCCLB1025H11	SCCCLB1025H11
SCCCLB1C03G10	SCCCLB1C03G10
SCCCLR1001A04	SCCCLR1001A04
SCCCLR1001A05	SCCCLR1001A05
SCCCLR1001A07	SCCCLR1001A07
SCCCLR1001B04	SCCCLR1001B04
SCCCLR1001B07	SCCCLR1001B07
SCCCLR1001B10	SCCCLR1001B10
SCCCLR1001B11	SCCCLR1001B11
SCCCLR1001C09	SCCCLR1001C09
SCCCLR1001E04	SCCCLR1001E04
SCCCLR1001E06	SCCCLR1001E06
SCCCLR1001F01	SCCCLR1001F01
SCCCLR1001G06	SCCCLR1001G06
SCCCLR1001G12	SCCCLR1001G12
SCCCLR1022A05	SCCCLR1022A05
SCCCLR1022B05	SCCCLR1022B05
SCCCLR1022B11	SCCCLR1022B11
SCCCLR1022D02	SCCCLR1022D02
SCCCLR1022D05	SCCCLR1022D05
SCCCLR1022E06	SCCCLR1022E06
SCCCLR1022F10	SCCCLR1022F10
SCCCLR1024A05	SCCCLR1024A05
SCCCLR1024C11	SCCCLR1024C11
SCCCLR1024D03	SCCCLR1024D03
SCCCLR1024D10	SCCCLR1024D10
SCCCLR1024D12	SCCCLR1024D12
SCCCLR1024E09	SCCCLR1024E09
SCCCLR1024E10	SCCCLR1024E10
SCCCLR1024F02	SCCCLR1024F02
SCCCLR1024G01	SCCCLR1024G01
SCCCLR1024H08	SCCCLR1024H08
SCCCLR1024H09	SCCCLR1024H09
SCCCLR1048A06	SCCCLR1048A06
SCCCLR1048A09	SCCCLR1048A09
SCCCLR1048B04	SCCCLR1048B04
SCCCLR1048B08	SCCCLR1048B08
SCCCLR1048B12	SCCCLR1048B12
SCCCLR1048D07	SCCCLR1048D07
SCCCLR1048E07	SCCCLR1048E07
SCCCLR1048F08	SCCCLR1048F08
SCCCLR1048F11	SCCCLR1048F11
SCCCLR1048F12	SCCCLR1048F12
SCCCLR1048G01	SCCCLR1048G01
SCCCLR1048G02	SCCCLR1048G02
SCCCLR1048G04	SCCCLR1048G04
SCCCLR1048G11	SCCCLR1048G11
SCCCLR1048G12	SCCCLR1048G12
SCCCLR1065B07	SCCCLR1065B07
SCCCLR1065E09	SCCCLR1065E09
SCCCLR1065E11	SCCCLR1065E11
SCCCLR1065F02	SCCCLR1065F02
SCCCLR1065F10	SCCCLR1065F10
SCCCLR1065G03	SCCCLR1065G03
SCCCLR1066A08	SCCCLR1066A08
SCCCLR1066C11	SCCCLR1066C11
SCCCLR1066G06	SCCCLR1066G06
SCCCLR1066H04	SCCCLR1066H04
SCCCLR1066H09	SCCCLR1066H09
SCCCLR1067B04	SCCCLR1067B04
SCCCLR1068B06	SCCCLR1068B06
SCCCLR1068B08	SCCCLR1068B08
SCCCLR1068D08	SCCCLR1068D08
SCCCLR1068D10	SCCCLR1068D10
SCCCLR1069A12	SCCCLR1069A12
SCCCLR1069B04	SCCCLR1069B04
SCCCLR1070B07	SCCCLR1070B07
SCCCLR1070D02	SCCCLR1070D02
SCCCLR1070D04	SCCCLR1070D04
SCCCLR1070E06	SCCCLR1070E06
SCCCLR1070E07	SCCCLR1070E07
SCCCLR1070F12	SCCCLR1070F12
SCCCLR1070G02	SCCCLR1070G02
SCCCLR1070G05	SCCCLR1070G05
SCCCLR1070H07	SCCCLR1070H07
SCCCLR1072A03	SCCCLR1072A03
SCCCLR1072A12	SCCCLR1072A12
SCCCLR1072B04	SCCCLR1072B04
SCCCLR1072D06	SCCCLR1072D06
SCCCLR1072D09	SCCCLR1072D09
SCCCLR1072E04	SCCCLR1072E04
SCCCLR1072F05	SCCCLR1072F05
SCCCLR1072G07	SCCCLR1072G07
SCCCLR1072G10	SCCCLR1072G10
SCCCLR1072H03	SCCCLR1072H03
SCCCLR1075B02	SCCCLR1075B02
SCCCLR1075G03	SCCCLR1075G03
SCCCLR1076C03	SCCCLR1076C03
SCCCLR1076H02	SCCCLR1076H02
SCCCLR1077B12	SCCCLR1077B12
SCCCLR1077D09	SCCCLR1077D09
SCCCLR1077F04	SCCCLR1077F04
SCCCLR1078H05	SCCCLR1078H05
SCCCLR1079A02	SCCCLR1079A02
SCCCLR1079B06	SCCCLR1079B06
SCCCLR1079C11	SCCCLR1079C11
SCCCLR1079D10	SCCCLR1079D10
SCCCLR1079E05	SCCCLR1079E05
SCCCLR1079G05	SCCCLR1079G05
SCCCLR1C01A02	SCCCLR1C01A02
SCCCLR1C01B04	SCCCLR1C01B04
SCCCLR1C01D02	SCCCLR1C01D02
SCCCLR1C01D05	SCCCLR1C01D05
SCCCLR1C01F03	SCCCLR1C01F03
SCCCLR1C01H02	SCCCLR1C01H02
SCCCLR1C01H05	SCCCLR1C01H05
SCCCLR1C02A02	SCCCLR1C02A02
SCCCLR1C02A03	SCCCLR1C02A03
SCCCLR1C02B02	SCCCLR1C02B02
SCCCLR1C02B03	SCCCLR1C02B03
SCCCLR1C02E07	SCCCLR1C02E07
SCCCLR1C03A02	SCCCLR1C03A02
SCCCLR1C03A12	SCCCLR1C03A12
SCCCLR1C03B07	SCCCLR1C03B07
SCCCLR1C03D07	SCCCLR1C03D07
SCCCLR1C03E08	SCCCLR1C03E08
SCCCLR1C03G09	SCCCLR1C03G09
SCCCLR1C04A05	SCCCLR1C04A05
SCCCLR1C04E01	SCCCLR1C04E01
SCCCLR1C04G09	SCCCLR1C04G09
SCCCLR1C05B06	SCCCLR1C05B06
SCCCLR1C05F08	SCCCLR1C05F08
SCCCLR1C05G02	SCCCLR1C05G02
SCCCLR1C05G05	SCCCLR1C05G05
SCCCLR1C05G08	SCCCLR1C05G08
SCCCLR1C06C11	SCCCLR1C06C11
SCCCLR1C06F07	SCCCLR1C06F07
SCCCLR1C07F01	SCCCLR1C07F01
SCCCLR1C07F11	SCCCLR1C07F11
SCCCLR1C07G05	SCCCLR1C07G05
SCCCLR1C07G09	SCCCLR1C07G09
SCCCLR1C07G11	SCCCLR1C07G11
SCCCLR1C08H04	SCCCLR1C08H04
SCCCLR1C10C03	SCCCLR1C10C03
SCCCLR1C10E12	SCCCLR1C10E12
SCCCLR2001A06	SCCCLR2001A06
SCCCLR2001A08	SCCCLR2001A08
SCCCLR2001A12	SCCCLR2001A12
SCCCLR2001C05	SCCCLR2001C05
SCCCLR2001E04	SCCCLR2001E04
SCCCLR2001F05	SCCCLR2001F05
SCCCLR2001F07	SCCCLR2001F07
SCCCLR2001F09	SCCCLR2001F09
SCCCLR2001G06	SCCCLR2001G06
SCCCLR2001G08	SCCCLR2001G08
SCCCLR2001G09	SCCCLR2001G09
SCCCLR2001H02	SCCCLR2001H02
SCCCLR2001H05	SCCCLR2001H05
SCCCLR2001H09	SCCCLR2001H09
SCCCLR2002A05	SCCCLR2002A05
SCCCLR2002B07	SCCCLR2002B07
SCCCLR2002C01	SCCCLR2002C01
SCCCLR2002E05	SCCCLR2002E05
SCCCLR2002F10	SCCCLR2002F10
SCCCLR2002G02	SCCCLR2002G02
SCCCLR2002G03	SCCCLR2002G03
SCCCLR2002H12	SCCCLR2002H12
SCCCLR2004B02	SCCCLR2004B02
SCCCLR2004E06	SCCCLR2004E06
SCCCLR2004F06	SCCCLR2004F06
SCCCLR2004H11	SCCCLR2004H11
SCCCLR2C01A08	SCCCLR2C01A08
SCCCLR2C01C12	SCCCLR2C01C12
SCCCLR2C01F11	SCCCLR2C01F11
SCCCLR2C01H02	SCCCLR2C01H02
SCCCLR2C01H04	SCCCLR2C01H04
SCCCLR2C02C11	SCCCLR2C02C11
SCCCLR2C02D03	SCCCLR2C02D03
SCCCLR2C02D12	SCCCLR2C02D12
SCCCLR2C02H08	SCCCLR2C02H08
SCCCLR2C03C10	SCCCLR2C03C10
SCCCLR2C03D05	SCCCLR2C03D05
SCCCLR2C03F11	SCCCLR2C03F11
SCCCRT1001E01	SCCCRT1001E01
SCCCRT1001G12	SCCCRT1001G12
SCCCRT1002E04	SCCCRT1002E04
SCCCRT1002F07	SCCCRT1002F07
SCCCRT1002F10	SCCCRT1002F10
SCCCRT1003F01	SCCCRT1003F01
SCCCRT1004C10	SCCCRT1004C10
SCCCRT2004B11	SCCCRT2004B11
SCCCRT2004D12	SCCCRT2004D12
SCCCRT3002G10	SCCCRT3002G10
SCCCRZ1001B08	SCCCRZ1001B08
SCCCRZ1001C05	SCCCRZ1001C05
SCCCRZ1001C08	SCCCRZ1001C08
SCCCRZ1001D02	SCCCRZ1001D02
SCCCRZ1001D04	SCCCRZ1001D04
SCCCRZ1001E04	SCCCRZ1001E04
SCCCRZ1001E09	SCCCRZ1001E09
SCCCRZ1001E11	SCCCRZ1001E11
SCCCRZ1001F01	SCCCRZ1001F01
SCCCRZ1002A01	SCCCRZ1002A01
SCCCRZ1002B03	SCCCRZ1002B03
SCCCRZ1002B09	SCCCRZ1002B09
SCCCRZ1002E01	SCCCRZ1002E01
SCCCRZ1002E05	SCCCRZ1002E05
SCCCRZ1002E08	SCCCRZ1002E08
SCCCRZ1002F04	SCCCRZ1002F04
SCCCRZ1002F06	SCCCRZ1002F06
SCCCRZ1002F11	SCCCRZ1002F11
SCCCRZ1002G01	SCCCRZ1002G01
SCCCRZ1002G03	SCCCRZ1002G03
SCCCRZ1002G07	SCCCRZ1002G07
SCCCRZ1002H03	SCCCRZ1002H03
SCCCRZ1002H09	SCCCRZ1002H09
SCCCRZ1003A03	SCCCRZ1003A03
SCCCRZ1003A10	SCCCRZ1003A10
SCCCRZ1003B04	SCCCRZ1003B04
SCCCRZ1003D03	SCCCRZ1003D03
SCCCRZ1003F06	SCCCRZ1003F06
SCCCRZ1003G07	SCCCRZ1003G07
SCCCRZ1004C09	SCCCRZ1004C09
SCCCRZ1004G02	SCCCRZ1004G02
SCCCRZ1004G05	SCCCRZ1004G05
SCCCRZ1004H06	SCCCRZ1004H06
SCCCRZ1004H10	SCCCRZ1004H10
SCCCRZ1C01A05	SCCCRZ1C01A05
SCCCRZ1C01A09	SCCCRZ1C01A09
SCCCRZ1C01D04	SCCCRZ1C01D04
SCCCRZ1C01H05	SCCCRZ1C01H05
SCCCRZ1C01H06	SCCCRZ1C01H06
SCCCRZ1C02B12	SCCCRZ1C02B12
SCCCRZ2001A04	SCCCRZ2001A04
SCCCRZ2001B06	SCCCRZ2001B06
SCCCRZ2001C11	SCCCRZ2001C11
SCCCRZ2001D03	SCCCRZ2001D03
SCCCRZ2001D06	SCCCRZ2001D06
SCCCRZ2001D09	SCCCRZ2001D09
SCCCRZ2001F03	SCCCRZ2001F03
SCCCRZ2001F10	SCCCRZ2001F10
SCCCRZ2001F12	SCCCRZ2001F12
SCCCRZ2002A08	SCCCRZ2002A08
SCCCRZ2002C09	SCCCRZ2002C09
SCCCRZ2002C11	SCCCRZ2002C11
SCCCRZ2002D07	SCCCRZ2002D07
SCCCRZ2002F04	SCCCRZ2002F04
SCCCRZ2002G01	SCCCRZ2002G01
SCCCRZ2002H06	SCCCRZ2002H06
SCCCRZ2003A07	SCCCRZ2003A07
SCCCRZ2004A06	SCCCRZ2004A06
SCCCRZ2004A11	SCCCRZ2004A11
SCCCRZ2004B10	SCCCRZ2004B10
SCCCRZ2C01A07	SCCCRZ2C01A07
SCCCRZ2C01B09	SCCCRZ2C01B09
SCCCRZ2C01E11	SCCCRZ2C01E11
SCCCRZ2C01F01	SCCCRZ2C01F01
SCCCRZ2C01F05	SCCCRZ2C01F05
SCCCRZ2C03A09	SCCCRZ2C03A09
SCCCRZ2C03D05	SCCCRZ2C03D05
SCCCRZ2C03F04	SCCCRZ2C03F04
SCCCRZ2C03F07	SCCCRZ2C03F07
SCCCRZ2C04B04	SCCCRZ2C04B04
SCCCRZ2C04F03	SCCCRZ2C04F03
SCCCRZ2C04G04	SCCCRZ2C04G04
SCCCRZ2C04H01	SCCCRZ2C04H01
SCCCST1001B11	SCCCST1001B11
SCCCST1002D05	SCCCST1002D05
SCCCST1002H09	SCCCST1002H09
SCCCST1006A11	SCCCST1006A11
SCCCST2001A03	SCCCST2001A03
SCCCST2003C12	SCCCST2003C12
SCCCST2003F12	SCCCST2003F12
SCCCST3001E10	SCCCST3001E10
SCEPAM1015F11	SCEPAM1015F11
SCEPAM1018F06	SCEPAM1018F06
SCEPAM1020G12	SCEPAM1020G12
SCEPAM1051D07	SCEPAM1051D07
SCEPAM2011G11	SCEPAM2011G11
SCEPAM2053F09	SCEPAM2053F09
SCEPAM2055H02	SCEPAM2055H02
SCEPCL6018F02	SCEPCL6018F02
SCEPCL6019E04	SCEPCL6019E04
SCEPCL6020A07	SCEPCL6020A07
SCEPCL6029B10	SCEPCL6029B10
SCEPFL3080C01	SCEPFL3080C01
SCEPFL4179C08	SCEPFL4179C08
SCEPLB1041F10	SCEPLB1041F10
SCEPLB1041G09	SCEPLB1041G09
SCEPLB1043E09	SCEPLB1043E09
SCEPLB1044F03	SCEPLB1044F03
SCEPLR1030F01	SCEPLR1030F01
SCEPLR1051C09	SCEPLR1051C09
SCEPLR1051D01	SCEPLR1051D01
SCEPRZ1008G07	SCEPRZ1008G07
SCEPRZ1009A12	SCEPRZ1009A12
SCEPRZ1009B12	SCEPRZ1009B12
SCEPRZ1009D06	SCEPRZ1009D06
SCEPRZ1009G03	SCEPRZ1009G03
SCEPRZ1009H01	SCEPRZ1009H01
SCEPRZ1009H12	SCEPRZ1009H12
SCEPRZ1010A03	SCEPRZ1010A03
SCEPRZ1010D03	SCEPRZ1010D03
SCEPRZ1010G06	SCEPRZ1010G06
SCEPRZ1010H09	SCEPRZ1010H09
SCEPRZ1010H10	SCEPRZ1010H10
SCEPRZ1011A06	SCEPRZ1011A06
SCEPRZ1011G11	SCEPRZ1011G11
SCEPRZ3047D12	SCEPRZ3047D12
SCEPRZ3047F05	SCEPRZ3047F05
SCEPRZ3084H02	SCEPRZ3084H02
SCEPRZ3087H07	SCEPRZ3087H07
SCEQLB1063E01	SCEQLB1063E01
SCEQLB1065A03	SCEQLB1065A03
SCEQLB1066E08	SCEQLB1066E08
SCEQLB1067D06	SCEQLB1067D06
SCEQLB1067F01	SCEQLB1067F01
SCEQLB1067H09	SCEQLB1067H09
SCEQLR1007A06	SCEQLR1007A06
SCEQLR1007C02	SCEQLR1007C02
SCEQLR1007G01	SCEQLR1007G01
SCEQLR1007G11	SCEQLR1007G11
SCEQLR1029D06	SCEQLR1029D06
SCEQLR1029E05	SCEQLR1029E05
SCEQLR1050E07	SCEQLR1050E07
SCEQLR1050G03	SCEQLR1050G03
SCEQLR1050G05	SCEQLR1050G05
SCEQLR1050H09	SCEQLR1050H09
SCEQLR1091B01	SCEQLR1091B01
SCEQLR1091B11	SCEQLR1091B11
SCEQLR1091D05	SCEQLR1091D05
SCEQLR1091F06	SCEQLR1091F06
SCEQLR1093B12	SCEQLR1093B12
SCEQLR1093F09	SCEQLR1093F09
SCEQRT1024D03	SCEQRT1024D03
SCEQRT1025E05	SCEQRT1025E05
SCEQRT1026A03	SCEQRT1026A03
SCEQRT1026G06	SCEQRT1026G06
SCEQRT1026G11	SCEQRT1026G11
SCEQRT1027A06	SCEQRT1027A06
SCEQRT1028A02	SCEQRT1028A02
SCEQRT1028A11	SCEQRT1028A11
SCEQRT1029D09	SCEQRT1029D09
SCEQRT1030A09	SCEQRT1030A09
SCEQRT1030G05	SCEQRT1030G05
SCEQRT1031A11	SCEQRT1031A11
SCEQRT1033D01	SCEQRT1033D01
SCEQRT1033F03	SCEQRT1033F03
SCEQRT1033H09	SCEQRT1033H09
SCEQRT2028E03	SCEQRT2028E03
SCEQRT2094H09	SCEQRT2094H09
SCEQRT2095D03	SCEQRT2095D03
SCEQRT2095D10	SCEQRT2095D10
SCEQRT2098D07	SCEQRT2098D07
SCEQRT2099G01	SCEQRT2099G01
SCEQRZ3093C12	SCEQRZ3093C12
SCEZAM2035A06	SCEZAM2035A06
SCEZAM2058E08	SCEZAM2058E08
SCEZLB1006F11	SCEZLB1006F11
SCEZLB1006G09	SCEZLB1006G09
SCEZLB1007D07	SCEZLB1007D07
SCEZLB1008B10	SCEZLB1008B10
SCEZLB1008D04	SCEZLB1008D04
SCEZLB1009B03	SCEZLB1009B03
SCEZLB1009E05	SCEZLB1009E05
SCEZLB1009E10	SCEZLB1009E10
SCEZLB1010A03	SCEZLB1010A03
SCEZLB1010C01	SCEZLB1010C01
SCEZLB1012D01	SCEZLB1012D01
SCEZLB1012H08	SCEZLB1012H08
SCEZLB1014D11	SCEZLB1014D11
SCEZLB1014F09	SCEZLB1014F09
SCEZLB1014G09	SCEZLB1014G09
SCEZLR1009B09	SCEZLR1009B09
SCEZLR1009F06	SCEZLR1009F06
SCEZLR1031A11	SCEZLR1031A11
SCEZLR1052C03	SCEZLR1052C03
SCEZLR1052D02	SCEZLR1052D02
SCEZLR1052F04	SCEZLR1052F04
SCEZLR1052F07	SCEZLR1052F07
SCEZLR1052G11	SCEZLR1052G11
SCEZRT2024B10	SCEZRT2024B10
SCEZRZ1012B07	SCEZRZ1012B07
SCEZRZ1012D01	SCEZRZ1012D01
SCEZRZ1012F05	SCEZRZ1012F05
SCEZRZ1012H03	SCEZRZ1012H03
SCEZRZ1014B04	SCEZRZ1014B04
SCEZRZ1014D09	SCEZRZ1014D09
SCEZRZ1014F10	SCEZRZ1014F10
SCEZRZ1015F05	SCEZRZ1015F05
SCEZRZ1016D05	SCEZRZ1016D05
SCEZRZ1017B08	SCEZRZ1017B08
SCEZRZ3099D06	SCEZRZ3099D06
SCJFAD1012C08	SCJFAD1012C08
SCJFHR1034E09	SCJFHR1034E09
SCJFLR1013B03	SCJFLR1013B03
SCJFLR1013C03	SCJFLR1013C03
SCJFLR1013D01	SCJFLR1013D01
SCJFLR1013D03	SCJFLR1013D03
SCJFLR1013D11	SCJFLR1013D11
SCJFLR1013F02	SCJFLR1013F02
SCJFLR1013H10	SCJFLR1013H10
SCJFLR1017B03	SCJFLR1017B03
SCJFLR1017B11	SCJFLR1017B11
SCJFLR1035G04	SCJFLR1035G04
SCJFLR1073B11	SCJFLR1073B11
SCJFLR1073D07	SCJFLR1073D07
SCJFLR1073D12	SCJFLR1073D12
SCJFLR1073E09	SCJFLR1073E09
SCJFLR1073H09	SCJFLR1073H09
SCJFLR1074A11	SCJFLR1074A11
SCJFLR1074A12	SCJFLR1074A12
SCJFLR1074C10	SCJFLR1074C10
SCJFLR1074G03	SCJFLR1074G03
SCJFLR1074G04	SCJFLR1074G04
SCJFLR1074H03	SCJFLR1074H03
SCJFRT1005C11	SCJFRT1005C11
SCJFRT1005D04	SCJFRT1005D04
SCJFRT1007H07	SCJFRT1007H07
SCJFRT1008E10	SCJFRT1008E10
SCJFRT1009F06	SCJFRT1009F06
SCJFRT1010A12	SCJFRT1010A12
SCJFRT1060F07	SCJFRT1060F07
SCJFRT2054E01	SCJFRT2054E01
SCJFRT2059C12	SCJFRT2059C12
SCJFRT2059E04	SCJFRT2059E04
SCJFRT2060C11	SCJFRT2060C11
SCJFRZ1005C03	SCJFRZ1005C03
SCJFRZ1005F06	SCJFRZ1005F06
SCJFRZ1005G06	SCJFRZ1005G06
SCJFRZ1006E06	SCJFRZ1006E06
SCJFRZ1007A10	SCJFRZ1007A10
SCJFRZ2006H05	SCJFRZ2006H05
SCJFRZ2007H09	SCJFRZ2007H09
SCJFRZ2010D05	SCJFRZ2010D05
SCJFRZ2011A01	SCJFRZ2011A01
SCJFRZ2015B06	SCJFRZ2015B06
SCJFRZ2015C05	SCJFRZ2015C05
SCJFRZ2015G01	SCJFRZ2015G01
SCJFRZ2025B07	SCJFRZ2025B07
SCJFRZ2025E05	SCJFRZ2025E05
SCJFRZ2025G05	SCJFRZ2025G05
SCJFRZ2025G07	SCJFRZ2025G07
SCJFRZ2026E06	SCJFRZ2026E06
SCJFRZ2027B03	SCJFRZ2027B03
SCJFRZ2027C07	SCJFRZ2027C07
SCJFRZ2027F12	SCJFRZ2027F12
SCJFRZ2027G04	SCJFRZ2027G04
SCJFRZ2028D05	SCJFRZ2028D05
SCJFRZ2029D10	SCJFRZ2029D10
SCJFRZ2031H09	SCJFRZ2031H09
SCJFRZ2032H05	SCJFRZ2032H05
SCJFRZ2033C02	SCJFRZ2033C02
SCJFRZ2033C10	SCJFRZ2033C10
SCJFRZ3C04G04.b	SCJFRZ3C04G04.b
SCJFSB1014F03.b	SCJFSB1014F03.b
SCJFST1015H12	SCJFST1015H12
SCJLAM1061C04	SCJLAM1061C04
SCJLAM1062A02	SCJLAM1062A02
SCJLLR1011C10	SCJLLR1011C10
SCJLLR1011E03	SCJLLR1011E03
SCJLLR1011F11	SCJLLR1011F11
SCJLLR1011H09	SCJLLR1011H09
SCJLLR1033A07	SCJLLR1033A07
SCJLLR1033F07	SCJLLR1033F07
SCJLLR1054B02	SCJLLR1054B02
SCJLLR1054C04	SCJLLR1054C04
SCJLLR1054C07	SCJLLR1054C07
SCJLLR1054C12	SCJLLR1054C12
SCJLLR1054E03	SCJLLR1054E03
SCJLLR1054F05	SCJLLR1054F05
SCJLLR1054G06	SCJLLR1054G06
SCJLLR1054H06	SCJLLR1054H06
SCJLLR1101A02	SCJLLR1101A02
SCJLLR1101E05	SCJLLR1101E05
SCJLLR1103G09	SCJLLR1103G09
SCJLLR2013G10	SCJLLR2013G10
SCJLRT1013C01	SCJLRT1013C01
SCJLRT1014F08	SCJLRT1014F08
SCJLRT1015H03	SCJLRT1015H03
SCJLRT1015H07	SCJLRT1015H07
SCJLRT1016A04	SCJLRT1016A04
SCJLRT1017E09	SCJLRT1017E09
SCJLRT1018H05	SCJLRT1018H05
SCJLRT1021G03	SCJLRT1021G03
SCJLRT2050C09	SCJLRT2050C09
SCJLRZ1021C03	SCJLRZ1021C03
SCJLRZ1021D03	SCJLRZ1021D03
SCJLRZ1021E10	SCJLRZ1021E10
SCJLRZ1023F05	SCJLRZ1023F05
SCJLRZ1024A01	SCJLRZ1024A01
SCJLRZ1024A09	SCJLRZ1024A09
SCJLRZ1024H09	SCJLRZ1024H09
SCJLRZ1027C05	SCJLRZ1027C05
SCJLRZ1027F05	SCJLRZ1027F05
SCJLRZ1027G11	SCJLRZ1027G11
SCJLST1021G05	SCJLST1021G05
SCJLST1022G06	SCJLST1022G06
SCJLST1027D09	SCJLST1027D09
SCMCAM1101A10	SCMCAM1101A10
SCMCAM2080D01.b	SCMCAM2080D01.b
SCMCCL6049H03	SCMCCL6049H03
SCMCFL5012A09	SCMCFL5012A09
SCMCLR1053F09	SCMCLR1053F09
SCMCLR1053H06	SCMCLR1053H06
SCMCLR1123A09	SCMCLR1123A09
SCMCLV1030C12	SCMCLV1030C12
SCMCRT2085B01	SCMCRT2085B01
SCMCRT2088G02	SCMCRT2088G02
SCMCRZ3064B09	SCMCRZ3064B09
SCMCST1049F11	SCMCST1049F11
SCMCST1051C02	SCMCST1051C02
SCMCST1058E10	SCMCST1058E10
SCQGAM2030C12	SCQGAM2030C12
SCQGLB1027A01	SCQGLB1027A01
SCQGLR1019A10	SCQGLR1019A10
SCQGLR1019B02	SCQGLR1019B02
SCQGLR1019B10	SCQGLR1019B10
SCQGLR1019D06	SCQGLR1019D06
SCQGLR1019G02	SCQGLR1019G02
SCQGLR1019H01	SCQGLR1019H01
SCQGLR1041A05	SCQGLR1041A05
SCQGLR1041A10	SCQGLR1041A10
SCQGLR1062D04	SCQGLR1062D04
SCQGLR1062E09	SCQGLR1062E09
SCQGLR1062E12	SCQGLR1062E12
SCQGLR1062G10	SCQGLR1062G10
SCQGLR1085B04	SCQGLR1085B04
SCQGLR1085E02	SCQGLR1085E02
SCQGLR1085E12	SCQGLR1085E12
SCQGLR1086B07	SCQGLR1086B07
SCQGLR1086H03	SCQGLR1086H03
SCQGLR2010E11	SCQGLR2010E11
SCQGLR2017D03	SCQGLR2017D03
SCQGRT1043B02	SCQGRT1043B02
SCQGST1032H01	SCQGST1032H01
SCQGST3153H08	SCQGST3153H08
SCQSAM1032A01	SCQSAM1032A01
SCQSAM1032E01	SCQSAM1032E01
SCQSLB1049A06	SCQSLB1049A06
SCQSLB1049C04	SCQSLB1049C04
SCQSLB1052F09	SCQSLB1052F09
SCQSLR1018C05	SCQSLR1018C05
SCQSLR1018D04	SCQSLR1018D04
SCQSLR1018F09	SCQSLR1018F09
SCQSLR1040D11	SCQSLR1040D11
SCQSLR1040E09	SCQSLR1040E09
SCQSLR1061E07	SCQSLR1061E07
SCQSLR1089G05	SCQSLR1089G05
SCQSLR1090G03	SCQSLR1090G03
SCQSRT1034D03	SCQSRT1034D03
SCQSRT1035E10	SCQSRT1035E10
SCQSRT1036H06	SCQSRT1036H06
SCQSRT2031F03	SCQSRT2031F03
SCQSRZ3037D06	SCQSRZ3037D06
SCRFFL1033C06	SCRFFL1033C06
SCRFFL4006E01	SCRFFL4006E01
SCRFHR1007E04	SCRFHR1007E04
SCRFLB1053B01	SCRFLB1053B01
SCRFLB1054D10	SCRFLB1054D10
SCRFLR1012B07	SCRFLR1012B07
SCRFLR1012B11	SCRFLR1012B11
SCRFLR1012C07	SCRFLR1012C07
SCRFLR1012E03	SCRFLR1012E03
SCRFLR1012E06	SCRFLR1012E06
SCRFLR1012F02	SCRFLR1012F02
SCRFLR1012F12	SCRFLR1012F12
SCRFLR1012G07	SCRFLR1012G07
SCRFLR1012H05	SCRFLR1012H05
SCRFLR1034A04	SCRFLR1034A04
SCRFLR1034B02	SCRFLR1034B02
SCRFLR1034F01	SCRFLR1034F01
SCRFLR1055B04	SCRFLR1055B04
SCRFLR2034C11	SCRFLR2034C11
SCRFLR2037A12	SCRFLR2037A12
SCRFLR2038F04	SCRFLR2038F04
SCRLCL6031B10	SCRLCL6031B10
SCRLFL1011G08	SCRLFL1011G08
SCRLFL4108D12	SCRLFL4108D12
SCRLLR1038A10	SCRLLR1038A10
SCRLLR1038C12	SCRLLR1038C12
SCRLLR1038D01	SCRLLR1038D01
SCRLLR1038G11	SCRLLR1038G11
SCRLSB1041B09	SCRLSB1041B09
SCRLSB1044G06	SCRLSB1044G06
SCRUFL1119D04.b	SCRUFL1119D04.b
SCRULR1020D09	SCRULR1020D09
SCRULR1020D11	SCRULR1020D11
SCRULR1042G12	SCRULR1042G12
SCRURT2005F01	SCRURT2005F01
SCRURT2010D12	SCRURT2010D12
SCRURT3064F04	SCRURT3064F04
SCRUSB1064E09	SCRUSB1064E09
SCSBHR1051G02	SCSBHR1051G02
SCSBLB1033F12	SCSBLB1033F12
SCSBSB1052D07	SCSBSB1052D07
SCSBSB1096D03	SCSBSB1096D03
SCSBST3096H07	SCSBST3096H07
SCSBST3098G08	SCSBST3098G08
SCSFLR2009H11	SCSFLR2009H11
SCSFLR2031H06	SCSFLR2031H06
SCSFRT2068D12	SCSFRT2068D12
SCSFRT2070A04	SCSFRT2070A04
SCSFRT2072D02	SCSFRT2072D02
SCSFSB1106D06	SCSFSB1106D06
SCSFSD1064G07	SCSFSD1064G07
SCSGAD1009E08.b	SCSGAD1009E08.b
SCSGAM1095C10	SCSGAM1095C10
SCSGAM2104B04.b	SCSGAM2104B04.b
SCSGFL1078A06.b	SCSGFL1078A06.b
SCSGFL1081H08	SCSGFL1081H08
SCSGFL5C05H11	SCSGFL5C05H11
SCSGHR1071C12	SCSGHR1071C12
SCSGLR1045A03	SCSGLR1045A03
SCSGLR1045A10	SCSGLR1045A10
SCSGLR1045F04	SCSGLR1045F04
SCSGLR1045G11	SCSGLR1045G11
SCSGLR1084C03	SCSGLR1084C03
SCSGLR1084G12	SCSGLR1084G12
SCSGRT2066A01	SCSGRT2066A01
SCSGRT2066C02	SCSGRT2066C02
SCSGST1070D06	SCSGST1070D06
SCUTAM2005A11	SCUTAM2005A11
SCUTAM2089E05	SCUTAM2089E05
SCUTLR1037D04	SCUTLR1037D04
SCUTLR1037F10	SCUTLR1037F10
SCUTLR1037F12	SCUTLR1037F12
SCUTLR1037G10	SCUTLR1037G10
SCUTLR1058B02	SCUTLR1058B02
SCUTLR1058B04	SCUTLR1058B04
SCUTLR2008B03	SCUTLR2008B03
SCUTLR2008B04	SCUTLR2008B04
SCUTLR2023A09	SCUTLR2023A09
SCUTLR2023H05	SCUTLR2023H05
SCUTLR2030A05	SCUTLR2030A05
SCUTLR2030B03	SCUTLR2030B03
SCUTLR2030E06	SCUTLR2030E06
SCUTST3086G11	SCUTST3086G11
SCUTST3092C10	SCUTST3092C10
SCVPAM1055G01	SCVPAM1055G01
SCVPAM1057B08	SCVPAM1057B08
SCVPCL6041E09	SCVPCL6041E09
SCVPCL6042B11	SCVPCL6042B11
SCVPFL3040H07	SCVPFL3040H07
SCVPLB1016F07	SCVPLB1016F07
SCVPLB1017E07	SCVPLB1017E07
SCVPLB1020E05	SCVPLB1020E05
SCVPLB1020E07	SCVPLB1020E07
SCVPLB1020F02	SCVPLB1020F02
SCVPLB1020H01	SCVPLB1020H01
SCVPLR1028C10	SCVPLR1028C10
SCVPLR1028C12	SCVPLR1028C12
SCVPLR1028D03	SCVPLR1028D03
SCVPLR1028E03	SCVPLR1028E03
SCVPLR1028G12	SCVPLR1028G12
SCVPLR1049C03	SCVPLR1049C03
SCVPLR1049C09	SCVPLR1049C09
SCVPLR1049D05	SCVPLR1049D05
SCVPLR2005E09	SCVPLR2005E09
SCVPLR2012D11	SCVPLR2012D11
SCVPLR2012F11	SCVPLR2012F11
SCVPLR2012H07	SCVPLR2012H07
SCVPLR2012H12	SCVPLR2012H12
SCVPLR2019H10	SCVPLR2019H10
SCVPLR2027A09	SCVPLR2027A09
SCVPLR2027B06	SCVPLR2027B06
SCVPLR2027C10	SCVPLR2027C10
SCVPRT2074E05	SCVPRT2074E05
SCVPRT2076A04	SCVPRT2076A04
SCVPRT2077G09	SCVPRT2077G09
SCVPRT2078D02	SCVPRT2078D02
SCVPRT2079H06	SCVPRT2079H06
SCVPRT2080B07	SCVPRT2080B07
SCVPRT2081D11	SCVPRT2081D11
SCVPRT2081E06	SCVPRT2081E06
SCVPRT2083C11	SCVPRT2083C11
SCVPRZ2035F03	SCVPRZ2035F03
SCVPRZ2036H04	SCVPRZ2036H04
SCVPRZ2037B11	SCVPRZ2037B11
SCVPRZ2039D07	SCVPRZ2039D07
SCVPRZ2042B04	SCVPRZ2042B04
SCVPRZ2043A12	SCVPRZ2043A12
SCVPST1061C06	SCVPST1061C06

## Sheet: Common Proteins_4M-I9
Protein Parameters 4M-I9			Protein quantification - additional information
Accession number	Protein Description	Enzyme Code	ScoreAVG	Matched PeptidesAVG	FmolAVG	False Positive Rate %
SCACSB1117F03	sucrose synthase 2	EC:2.4.1.13	17023.7	12	0	0
SCAGLR1021B05	alpha glucan protein synthase	EC:2.4.1.186	22798.3	21	1423.74	0
SCAGLR1021D02	ubiquitin conjugating enzyme e2 n	EC:6.3.2.19	3128.68	4.33333	123.17	0
SCAGLR2018G11	adp ribosylation factor 1	-	13501.6	8	383.274	0
SCBGSB1029H10	chaperonin 60 beta precursor	-	2603.33	4.5	0	0
SCCCCL2001B02.b	NAD-dependent glyceraldehyde 3 phosphate dehydrogenase (GAPDH)	EC:1.2.1.12	4742.26	10	35.0314	0
SCCCCL2001B10.b	mitochondrial phosphate transporter	-	1597.02	5.5	141.497	0
SCCCCL3005E06.b	fructose bisphosphate aldolase	EC:4.1.2.13	1731.88	7.66667	115.209	0
SCCCCL4011H08	pyrophosphate fructose 6 phosphate 1 phosphotransferase beta subunit	EC:2.7.1.90	5239.99	21.3333	459.635	0
SCCCCL6001D02	ubiquitin carboxyl terminal hydrolase 12	EC:3.1.2.15	237.927	14.5	31.102	1.67
SCCCLB1023F09	cathepsin b	EC:3.4.22.1	369.449	7.33333	78.6362	0.633333
SCCCLR1048F08	26s proteasome non atpase regulatory subunit 14	-	1887.59	5.33333	123.459	0
SCCCLR1065E09	3 dehydroquinate synthase	EC:4.2.3.4	687.735	9.66667	42.765	0.163333
SCCCLR1077B12	pdil2 2 disulfide isomerase	-	462.636	6.33333	94.7413	0.446667
SCCCLR1C01A02	protein disulfide isomerase7 precursor	-	1734.5	10.6667	153.399	0
SCCCLR1C01H05	serine carboxypeptidase precursor	EC:3.4.16.5	3809.19	12.3333	369.755	0
SCCCLR1C05G08	peroxidase atp6a	EC:1.11.1.7	22591.3	14	1478.42	0
SCCCLR2C02D03	ru large subunit binding protein subunit alpha	-	2390.33	13.6667	98.0248	0.07
SCCCRZ1002B09	chaperone dna j2	-	1076.78	9.5	19.5575	0.12
SCCCRZ1002G07	sucrose synthase 2	EC:2.4.1.13	26106.8	42.6667	1570.36	0
SCCCRZ1003F06	3 isopropylmalate dehydratase large subunit	EC:4.2.1.35	393.104	6.5	84.615	1.68
SCCCRZ2001C11	usp family protein	EC:3.6.1.-	11941.9	8.66667	636.007	0
SCCCRZ2C04B04	stress related protein	-	448.056	9	39.2438	0.51
SCCCST3001E10	putative protein SORBIDRAFT 10g021150 Sorghum bicolor	-	3154.32	6.5	133.408	0
SCEPAM1018F06	glutathione s transferase gstf2	EC:2.5.1.18	19531.4	8	430.229	0
SCEPRZ1009B12	triosephosphate isomerase cytosolic	EC:5.3.1.1	825.725	7.33333	51.6401	0.183333
SCEPRZ1011A06	peroxidase 72 precursor	EC:1.11.1.7	9259.19	7.5	95.0209	0
SCEQLB1067F01	vegetative storage protein pni288	-	2123.2	6.33333	174.458	0
SCEQLR1050G03	gtp binding protein sar1a	-	3553.92	10	92.382	0
SCEQRT1033H09	mitochondrial prohibitin complex protein 2	-	447.859	11	42.4322	0.435
SCEQRZ3093C12	ubiquitin fold modifier 1 precursor	-	4294.08	2	168.979	0
SCEZLR1031A11	acetyl-CoA acetyltransferase cytosolic	EC:2.3.1.9	1311.29	9.5	115.689	0
SCJFLR1013H10	udp glucose 6 dehydrogenase	EC:1.1.1.22	14659.8	20.3333	760.389	0
SCJFRT1009F06	ef hand family protein	-	1147.39	5.5	55.6386	0
SCJFRZ2006H05	uncharacterized protein	-	11244.5	2.66667	391.799	0
SCJFRZ2010D05	proteasome subunit alpha 7	EC:3.4.25.1	6633.92	6.5	144.197	0
SCJFRZ2025E05	thaumatin cytokinin binding protein	-	8991.53	3.5	252.186	0
SCJFRZ2027C07	aspartic proteinase	EC:3.4.23.40	980.093	7.33333	90.2894	0.08
SCJLLR1011H09	3 deoxy d arabino heptulosonate 7 phosphate synthase	EC:2.5.1.54	943.902	10.3333	43.3047	0
SCJLLR1054G06	putative protein SORBIDRAFT 07g023850 Sorghum bicolor	-	645.524	17.6667	105.119	0.226667
SCJLRT1013C01	phenylalanine ammonia lyase	EC:4.3.1.24	12496.9	27.3333	777.111	0
SCJLRT1017E09	cytosolic chaperonin delta subunit	-	881.159	6	77.4944	0.08
SCMCST1058E10	40s ribosomal protein s15a	-	4030.8	5.33333	254.669	0
SCQGLR1019B10	ac077693 3 eukaryotic initiation factor subunit	-	213.116	8.5	29.1135	2.585
SCQGLR1062E09	26s proteasome non atpase regulatory subunit 8	-	3149.38	11.6667	251.891	0
SCQGST3153H08	uncharacterized protein	-	2602.29	3.5	39.4203	0
SCQSRT1035E10	phosphoserine aminotransferase	EC:2.6.1.52	2544.2	12.3333	172.223	0
SCRFLR1034B02	dead box atp dependent rna helicase 56	-	2340.47	7.33333	88.9233	0
SCSFSD1064G07	40s ribosomal protein s17 4	-	9964.74	2.5	0	0
SCSGFL5C05H11	histone	-	38161.7	2	1899.78	0
SCSGLR1084G12	uncharacterized protein	-	15829.9	6.66667	86.4124	0
SCUTLR1037G10	glucose 6 phosphate 1 dehydrogenase cytoplasmic isoform	EC:1.1.1.49	6626.89	19	531.79	0
SCVPRT2081D11	flavoprotein wrba isoform 1	-	3691.53	6.66667	164.673	0
SCCCLR1079G05	40s ribosomal protein s15	-	6490.6	2.66667	231.551	0
SCCCLR2004H11	t complex protein 1 theta chain	-	1622.55	14	175.73	0
SCCCRZ1003B04	rna binding protein 1	-	522.315	4.5	46.6649	0.825
SCCCCL3120A08.b	nadp dependent d sorbitol 6 phosphate dehydrogenase	-	471.894	7	55.7978	0.31
SCCCCL4014G02	uridine monophosphate synthase	EC:2.4.2.10	3240.5	4.33333	57.1781	0
SCCCRT1002E04	putative protein SORBIDRAFT 04g028510 Sorghum bicolor	-	204.506	9	20.567	2.56333
SCJFLR1074A12	outer mitochondrial membrane protein porin	-	3310.65	9	259.509	0
SCCCCL4007E12	udp glucuronic acid decarboxylase	-	493.577	7	25.0843	0.525
SCCCLR1C03A02	40s ribosomal protein s14	-	8899.75	7.66667	186.666	0
SCCCRZ1004H10	protein sey1	-	713.36	18.3333	111.901	0.0766667
SCJFLR1017B11	phenylalanine ammonia lyase	EC:4.3.1.24	15304.9	21.3333	589.183	0
SCJLRZ1024A09	succinate dehydrogenase iron protein subunit	-	760.371	6	101.441	0.065
SCVPRT2079H06	glucose 6 phosphate dehydrogenase	EC:1.1.1.49	3387.26	11.3333	123.53	0
SCEZLB1008D04	dynamin related protein 1c	-	482.497	15	41.7554	0.51
SCQGLR1086B07	selenium binding protein	-	1223.25	11.3333	64.7574	0.04
SCCCLB1004D05	nadh cytochrome b5 reductase	-	481.783	5	58.5091	0.425
SCJFLR1074G04	plasminogen activator inhibitor 1 rna binding protein	-	1866.23	4.33333	234.387	0
SCCCCL4008F04	40s ribosomal protein s27	-	3486.08	3.66667	105.756	0
SCCCCL3080H03	glutamate dehydrogenase	EC:1.4.1.3	563.27	6.66667	66.8475	0.29
SCEPRZ3047D12	vamp protein sec22	-	2466.42	5.5	227.259	0
SCEQRT1027A06	3 deoxy d arabino heptulosonate 7 phosphate synthase	EC:2.5.1.54	868.108	4.33333	0	0.0833333
SCCCRZ1003G07	uridine monophosphate synthase	EC:2.4.2.10	292.968	5.33333	98.828	1.41667
SCBFLR1026E04	glucose 6 phosphate 1 epimerase	-	2808.28	7.66667	108.088	0
SCCCLR1072A03	atp synthase delta chain	-	1024.93	8	237.365	0.113333
SCCCRZ1C01D04	t complex protein 1 subunit beta	-	1946.95	14	271.609	0
SCEZLB1012D01	bifunctional polymyxin resistance arna protein	EC:4.2.1.46	350.675	6.5	41.2256	1.785
SCUTLR2023H05	r40g2 protein	-	8168.89	12.3333	143.098	0
SCCCCL4006E08	chorismate mutase	EC:5.4.99.5	620.939	7	37.1245	0.33
SCEZRZ1012B07	plasma membrane h atpase	-	1469.8	12.3333	169.268	0
SCCCRZ2002H06	aspartic proteinase oryzasin 1 precursor	EC:3.4.23.-	930.741	7.5	174.232	0.06
SCEPCL6029B10	26s proteasome regulatory particle triple a atpase subunit1b	EC:3.6.1.15	4769.19	5.5	0	0
SCCCRZ1002E01	alanine aminotransferase 2	EC:2.6.1.2	388.364	10	32.5941	0.62
SCSBHR1051G02	photosystem i reaction center subunit ii	-	2512.84	6	82.007	0
SCCCCL7002F03	xaa pro dipeptidase	EC:3.4.11.9	423.302	10	64.1329	1.215
SCCCRT1004C10	transport protein sec31a	-	900.965	9.66667	127.148	0.18
SCACLR2014A07	threonyl trna synthetase	EC:6.1.1.3	333.592	13	98.6926	0.86
SCBGLR1098H01	arogenate dehydrogenase isoform 2	EC:1.3.1.12	662.741	6.33333	23.5431	0.18
SCEQRT1024D03	peroxidase 24 precursor	EC:1.11.1.7	421.47	8.5	22.3732	0.5
SCQGLR1041A10	glyoxysomal fatty acid beta oxidation multifunctional protein mfp a	EC:1.1.1.35	743.391	12.3333	90.4567	0.08
SCEPLB1041F10	iq calmodulin binding motif family protein	-	573.879	7	71.9617	0.29
SCJFRZ2015B06	peptidyl prolyl isomerase fkbp12	EC:5.2.1.8	1667.32	2	144.1	0
SCUTLR2030E06	alpha glucan phosphorylase h isozyme	EC:2.4.1.1	540.05	11.6667	73.2198	0.253333
SCMCAM2080D01.b	chalcone flavanone isomerase family	-	2394.85	5.66667	149.905	0
SCCCLR1070F12	calnexin precursor	-	513.702	5.66667	64.8626	0.353333
SCCCLR1048B08	triosephosphate isomerase cytosolic	EC:5.3.1.1	15387.4	13	367.412	0
SCCCLR1001A04	putative protein OsI 36737 Oryza sativa Indica Group	-	2830.9	4	128.673	0
SCMCLR1053F09	rna recognition motif family protein	-	2032.99	2.66667	86.3444	0.08
SCCCLR1066A08	rh2 protein	-	686.774	10.3333	58.1974	0.29
SCJFRT2060C11	succinyl ligase alpha chain 2	EC:6.2.1.5	3666.67	5	0	0
SCCCLR1066G06	ribulose phosphate 3 epimerase	EC:5.1.3.1	2571	5.33333	104.188	0
SCCCRZ1002E08	plasma membrane intrinsic protein	-	2109.58	5.33333	114.742	0
SCCCCL5002B01	argininosuccinate lyase	EC:4.3.2.1	422.433	8.5	77.538	0.725
SCEPAM2011G11	cop9 signalosome complex subunit 5b	-	549.809	7.33333	121.312	0.513333
SCEQLB1067H09	peptidyl prolyl isomerase	EC:5.2.1.8	335.418	12	108.812	1.18667
SCEZLR1009F06	pyruvate dehydrogenase e1 beta subunit isoform 2	EC:1.2.4.1	1238.33	6.33333	74.9083	0
SCAGLR2018D03	aminotransferase y4ub	EC:2.6.1.-	227.355	11.5	36.8788	2.405
SCEQRT1026G06	phosphoglucomutase chloroplastidial	EC:5.4.2.2	439.576	10.5	51.3546	0.515
SCUTLR1037F12	60s ribosomal protein l5 1	-	1875.2	7	111.203	0
SCCCCL3003D05.b	nadh ubiquinone oxidoreductase 51 kda subunit	EC:1.6.5.3	1078.79	9.33333	84.9409	0.04
SCCCLB1023G10	armadillo beta catenin repeat family protein	-	986.593	4.66667	72.5148	0.0766667
SCCCLR2C02C11	60s ribosomal protein l38	-	2443.52	2	154.929	0
SCJFRZ2025G05	chorismate mutase	EC:5.4.99.5	322.581	5	27.4691	0.66
SCVPRT2076A04	ac093180 11 abc transporter	EC:5.99.1.3	449.034	4.5	32.5121	0.89
SCCCRZ1004G05	chaperonin 60 beta precursor	-	3370	12.6667	124.636	0
SCBFRZ2017B11	uncharacrerized protein	-	2123.61	3.5	134.482	0
SCCCLR1C05F08	fumarate hydratase chloroplastidial	EC:4.2.1.2	804.267	11.3333	116.502	0.0366667
SCRFLR1012E03	isopentenyl pyrophosphate dimethyllallyl pyrophosphate isomerase	EC:5.3.3.2	1909.01	8	82.7724	0
SCEPFL4179C08	nucleosome chromatin assembly factor group c	-	18300.3	4.33333	297.427	0
SCSGFL1081H08	succinyl ligase alpha chain 2	EC:6.2.1.5	2819.41	7	127.976	0.08
SCVPLR2027B06	ubiquitin associated ts n domain containing	-	2431.97	8.66667	136.754	0
SCCCLR1001B10	splicing factor u2af 65 kda subunit	-	976.426	8	49.5015	0.24
SCCCLR1068D08	proteasome subunit beta 7 a precursor	EC:3.4.25.1	1560.57	4	160.336	0
SCCCRZ2001F12	aluminum induced protein	-	1981.8	5.66667	140.415	0
SCCCCL4009F05	beta d xylosidase 4	EC:3.2.1.37	574.683	11	50.3331	0.23
SCEQRT2095D03	class iv transaminase family protein	EC:2.6.1.-	724.612	11	45.993	0.115
SCUTST3092C10	ankyrin repeat domain protein	-	274.732	5	45.4171	1.22
SCQGLR2017D03	chaperone protein dnaj 10	-	792.848	5.66667	156.785	0.18
SCBGLR1002F11	alpha 3 subunit of 20s proteasome	EC:3.4.25.1	5318.35	7	142.349	0
SCEPRZ1009D06	uncharacterized protein	-	424.597	7.66667	48.1224	0.476667
SCEPRZ1009G03	40s ribosomal protein s2	-	4654.88	7.66667	179.729	0
SCEZRZ1014D09	coatmer beta subunit	-	755.959	10.6667	252.041	0.156667
SCJFRZ2027G04	phenylalanyl trna synthetase beta chain	EC:6.1.1.20	371.364	4.5	26.2314	1.61
SCSGAM2104B04.b	splicing factor u2af 65 kda subunit	-	856.197	2	0	0.055
SCCCLR1069A12	60s ribosomal protein l9	-	1923.16	8.66667	210.992	0
SCCCLR2001H02	ramosa 1 enhancer locus 2	-	357.104	12.5	38.9876	0.66
SCCCRZ1C02B12	26s proteasome non atpase regulatory subunit 13	-	2502.92	5.33333	0	0
SCJFRT2059E04	puromycin sensitive aminopeptidase isoform 1	-	501.255	6.5	42.2969	0.325
SCCCLR1001B07	atp synthase delta chain	-	1395.32	3.33333	164.704	0.0366667
SCCCLR1001G12	gdp dissociation inhibitor	-	7522.02	10	234.952	0
SCEZRZ1017B08	guanine nucleotide binding protein subunit beta	-	1176.73	10.5	17.1245	0
SCJFRZ2011A01	methionyl trna synthetase	-	251.333	6	66.1774	1.17
SCJLRZ1021D03	acetyl CoA synthetase	EC:6.2.1.1	957.432	11	124.158	0.055
SCVPRT2080B07	thaumatin precursor	-	1371.72	2.33333	90.2914	0.04
SCACAD1036F01	mitochondrial aldehyde dehydrogenase aldh2a	EC:1.2.1.3	5567.23	6.66667	105.33	0
SCACCL6007B03	eukaryotic translation initiation factor 4b	-	442.995	5	43.8594	0.49
SCACLR1036B11	60s acidic ribosomal protein p0	-	7945.28	9	366.137	0
SCACLR1036C04	pp2a regulatory subunit tap46	-	708.158	7	79.6899	0.175
SCACLR1127F07	elongation factor 1 beta	-	12106.5	7	253.241	0
SCACLR2007B12	chloroplastidial quinone oxidoreductase	-	2240.69	8.66667	98.4363	0
SCACLR2007C03	guanine nucleotide binding protein beta subunit	-	17299.6	17.6667	1013.71	0
SCACLR2007G05	remorin isoform 1	-	5884.57	8	211.112	0
SCACLR2007H10	putative v proton pump atpase subunit d vacuolar	-	2522.57	6.66667	191.77	0
SCACLR2014B04	60s ribosomal protein l12	-	11248.7	7.5	376.219	0
SCACLR2014D04	nadh ubiquinone oxidoreductase b14 subunit	-	1002.87	5	87.1338	0.0733333
SCACLR2014E12	ubiquitin conjugating enzyme	EC:6.3.2.21	16027	2.66667	659.459	0
SCACLR2014H03	vamp protein sec22	-	5597.59	6.5	288.363	0
SCACSB1036B05	ectonucleotide pyrophosphatase phosphodiesterase 1	EC:3.1.4.1	1467.23	4	93.0301	0
SCACST3159E08	ferredoxin nitrite reductase	EC:1.7.7.1	1266.11	7.5	88.9716	0
SCACST3160F03	ubiquitin 2	-	10521.5	3.33333	117.453	0
SCAGFL3025H03	betaine aldehyde dehydrogenase	EC:1.2.1.8	5910.24	6.33333	50.6824	0
SCAGLB1069A07	peroxisomal fatty acid beta oxidation multifunctional protein	EC:1.1.1.35	746.525	15	127.96	0.186667
SCAGLR1021D12	udp n acetylglucosamine pyrophosphorylase	EC:2.7.7.23	661.385	10.6667	79.9537	0.153333
SCAGLR1021F12	argininosuccinate synthase	EC:6.3.4.5	1172.05	14.3333	126.495	0
SCAGLR1021H11	nadh ubiquinone oxidoreductase 13 kda b subunit	-	1238.46	5	262.542	0.04
SCAGLR1043C02	apx2 cytosolic ascorbate peroxidase	EC:1.11.1.11	14491.8	14.6667	858.526	0
SCAGLR1043D04	vacuolar proton pump atpase	-	28716.1	36.3333	682.506	0
SCAGLR1043E06	phospholipase d alpha 1	EC:3.1.4.4	4751.93	32.6667	443.326	0
SCAGLR1043F02	70kda heat shock protein	-	30021.5	27.3333	246.924	0
SCAGLR1043G12	cbs domain protein	-	29565	11.6667	933.951	0
SCAGLR1043H01	porphobilinogen deaminase	EC:2.5.1.61	494.852	7	39.7564	0.47
SCAGLR1064E01	protein usf	-	17538	9.33333	1048.38	0
SCAGLR2011D03	putative protein SORBIDRAFT 03g008870 Sorghum bicolor	-	22556.4	9	1195.05	0
SCAGLR2011E07	transcription factor btf3 protein	-	13007.9	6	360.292	0
SCAGLR2018H07	leucine rich repeat family protein	-	476.246	12.5	33.5444	0.525
SCAGLR2026C06	4 methyl 5 b hydroxyethyl thiazol monophosphate biosynthesis enzyme	-	801.007	8.33333	112.104	0.116667
SCAGLR2026H05	proteasome subunit alpha 5	EC:3.4.25.1	12870.6	7.66667	268.15	0
SCAGLR2033A03	suppressor of g2 allele of skp1	-	1106.45	7	114.669	0
SCAGLR2033D10	serine hydroxymethyltransferase	EC:2.1.2.1	768.051	12	90.8975	0.0733333
SCAGLR2033E02	clathrin light chain 2	-	4686.12	6.66667	239.73	0
SCAGLR2033E03	aquaporin pip1 2	-	4726.8	7.66667	214.295	0
SCAGSD1040G09	tubulin beta 2	-	2844.11	5.5	253.987	0
SCBFLR1026E05	v proton pump atpase catalytic subunit a	-	20319.1	26	294.533	0
SCBFLR1026E07	coatomer subunit gamma	-	1363.06	16	262.24	0
SCBFLR1039A03	polyphenol oxidase	EC:1.10.3.1	5088.56	7	480.683	0
SCBFLR1039B12	actin	-	40341.5	18	72.7795	0
SCBFLR1083D11	seryl trna synthetase	EC:6.1.1.11	1113.45	10.6667	109.377	0
SCBFLR1083E01	glycosyl hydrolases family 38	EC:3.2.1.24	279.662	15	33.9447	1.11
SCBFLR1083E03	nucleoside diphosphate kinase i	EC:2.7.4.6	6533.47	6.33333	432.977	0
SCBFLR1083E04	nucleic acid binding protein	-	1424.58	5	53.7866	0.06
SCBFRZ2016G12	60s ribosomal protein l10 3	-	6440.57	3.33333	165.819	0
SCBFRZ2017F08	pantothenate kinase 4	-	566.391	9	120.282	0.326667
SCBFST3136C07	profilin	-	4057.5	3.66667	240.331	0
SCBGAM1090F06	soluble inorganic pyrophosphatase	EC:3.6.1.1	7919.48	6	0	0
SCBGFL4048C01	co chaperone protein sba1	-	1052.84	4	196.119	0
SCBGFL5081F09	60s ribosomal protein l23a	-	5181.71	2	209.535	0
SCBGLR1002D03	proteasome subunit beta 1	EC:3.4.25.1	4341.89	8	273.336	0
SCBGLR1003B07	gtp binding protein sar1a	-	3994.8	9.66667	167.46	0
SCBGLR1003G06	importin beta	-	745.446	10.3333	25.7932	0.116667
SCBGLR1023A04	blue copper binding protein	-	1531.58	6.5	168.536	0
SCBGLR1023G09	60s ribosomal protein l27	-	1383.23	4	154.383	0.12
SCBGLR1023H10	poly binding protein	-	3814.2	18.6667	383.675	0
SCBGLR1047D05	nascent polypeptide associated complex alpha subunit protein	-	13475.6	7.5	373.689	0
SCBGLR1082H03	vacuolar atp synthase subunit g	EC:3.6.3.-	27581.3	4.33333	1178.36	0
SCBGLR1099C04	glyceraldehyde 3 phosphate dehydrogenase b	EC:1.2.1.12	1117.62	7	137.814	0
SCBGLR1114F09	chitinase iii	-	2928.38	4	241.669	0
SCBGLR1114G09	oxygen evolving enhancer protein 3 1	-	6851.45	7.66667	575.559	0
SCBGLR1117A05	rna binding protein 1	-	5290.55	5.66667	457.152	0
SCBGLR1117A10	nucleoside-triphosphate phosphatase	EC:3.6.1.15	925.161	24	103.807	0.0366667
SCBGLR1117C04	asparaginyl trna synthetase	EC:6.1.1.12	640.225	7.5	54.0359	0.18
SCBGST3105H08	regulator of ribonuclease activity a	EC:2.1.1.-	6560.23	8.33333	255.643	0
SCCCCL1001C10.b	vacuolar atpase b subunit	-	50606.8	23.6667	1013.93	0
SCCCCL1002A05.b	ubiquitin carboxyl terminal hydrolase 6	EC:3.1.2.15	975.76	10	169.138	0.04
SCCCCL1002D10.b	pyruvate dehydrogenase e1 component alpha subunit	EC:1.2.4.1	5057.17	17.6667	373.203	0
SCCCCL1002F12.b	enoyl acp reductase	-	3777.08	8	155.647	0
SCCCCL2001B01.b	gda1 cd39 family protein	-	920.245	11	131.116	0.0366667
SCCCCL3001A05	aconitate hydratase cytoplasmic	EC:4.2.1.3	26810.1	37	1188.71	0
SCCCCL3001B04.b	prolyl trna synthetase	EC:6.1.1.15	3840.86	16.6667	318.034	0
SCCCCL3001B07.b	pyrophosphate dependent phosphofructokinase alpha subunit	EC:2.7.1.90	996.356	11.3333	91.9722	0.17
SCCCCL3001B09.b	aconitate hydratase cytoplasmic	EC: 4.2.1.3	3822.41	23	385.223	0
SCCCCL3001C03	citrate synthase mitochondrial	EC:2.3.3.1	1971.62	12.3333	109.446	0
SCCCCL3001E09.b	40s ribosomal protein s5	-	14864.8	7.33333	558.64	0
SCCCCL3001E12.b	arabinogalactan protein	-	1557.17	6	57.0635	0
SCCCCL3001F05	ru large subunit binding protein subunit beta	-	2469.8	14.6667	81.3546	0
SCCCCL3001F09	40s ribosomal protein s3	-	11628.9	9.33333	585.086	0
SCCCCL3001F10.b	phosphoenolpyruvate carboxylase	EC:4.1.1.31	5278.72	35.6667	528.778	0
SCCCCL3001G01.b	nucleoside-triphosphate phosphatase	EC:3.6.1.15	7496.31	21.5	81.9742	0
SCCCCL3001G02	glyceraldehyde 3 phosphate dehydrogenase	EC:1.2.1.12	53234.4	20.3333	1915.38	0
SCCCCL3001G05.b	dihydroxy acid dehydratase	EC:4.2.1.9	1455.7	12.3333	168.658	0
SCCCCL3001G11.b	2 dehydro 3 deoxyphosphooctonate aldolase	EC:2.5.1.55	4547.41	9	254.544	0
SCCCCL3002A02.b	chloride intracellular channel 6	-	35198.3	14	1054.3	0
SCCCCL3002A03.b	4 coumarate CoA-ligase	EC:6.2.1.12	989.629	12	87.8465	0.04
SCCCCL3002A09.b	alanine aminotransferase	EC:2.6.1.2	606.518	12	59.2027	0.256667
SCCCCL3002C09.b	glutathione s transferase gstf2	EC:2.5.1.18	131160	7	1299.24	0
SCCCCL3002G03.b	eukaryotic translation initiation factor 3 subunit 6	-	1006.76	11	83.3138	0.08
SCCCCL3003A08.b	transketolase chloroplastidial	EC:2.2.1.1	5714.99	19	449.078	0
SCCCCL3003D06.b	importin subunit alpha 1b	-	9738.97	24.3333	544.317	0
SCCCCL3004B08.b	peptide methionine sulfoxide reductase msrb	EC:1.8.4.11	3357.26	3	125.987	0
SCCCCL3004C10.b	transaminase transferring nitrogenous groups	EC:2.6.1.83	2324.21	7	125.193	0
SCCCCL3004F01.b	elongation factor 1 alpha	-	24683.8	13	1828.25	0
SCCCCL3004H02.b	proliferation associated protein 2g4	EC:3.4.11.18	2214.74	12	233.023	0
SCCCCL3080B05	26s protease regulatory subunit 6a	EC:3.6.1.15	3887.77	17	175.976	0
SCCCCL3080C04	60s ribosomal protein 6 isoform 1	-	6000.01	5.5	179.09	0
SCCCCL3080E05	40s ribosomal protein s4	-	3748.31	8	259.538	0
SCCCCL3080E11	3 hydroxyisobutyryl coenzyme a hydrolase	-	553.959	7.33333	80.1474	0.38
SCCCCL3080H11	catalase isozyme b	EC:1.11.1.6	5741.13	9.5	196.025	0
SCCCCL3120B01	fructokinase 2	EC:2.7.1.4	59705.5	23	1652.17	0
SCCCCL3120C03	fructose bisphosphate aldolase	EC:4.1.2.13	36944.9	20.6667	922.405	0
SCCCCL3120E12	uncharacterized protein	-	259.196	11.6667	43.3139	1.49333
SCCCCL3120F02	t complex protein 1 subunit zeta	-	1070.14	12.6667	104.882	0
SCCCCL3120F07	proteasome subunit beta 4 precursor	EC:3.4.25.1	1059.54	6	119.573	0
SCCCCL3120G07	heat shock cognate 70 kda protein 4 isoform 1	-	33398.9	32.3333	863.605	0
SCCCCL3140B03	xylose isomerase	EC:5.3.1.5	482.339	8.66667	73.2123	0.383333
SCCCCL3140C10	cysteine synthase precursor	EC:2.5.1.47	4732.18	10.6667	195.181	0
SCCCCL3140F07	plasminogen activator inhibitor 1 rna binding protein	-	653.912	6.5	111.103	0.11
SCCCCL3140G05	26s proteasome non atpase regulatory subunit 11	-	1499.85	10.3333	117.935	0.0766667
SCCCCL4002B05	t complex protein 1 subunit epsilon	-	1984.42	10.6667	77.4778	0.0766667
SCCCCL4002E08	adenine phosphoribosyltransferase 1	EC:2.4.2.7	13326.4	7.33333	461.349	0
SCCCCL4002H01	26s proteasome non atpase regulatory subunit 4	-	3638.76	3.66667	45.8434	0
SCCCCL4004C09	putative protein SORBIDRAFT 03g006650 Sorghum bicolor	-	7427.66	12.6667	588.673	0
SCCCCL4004C11	malate dehydrogenase	EC:1.1.1.37	27728.2	13.3333	601.07	0
SCCCCL4005C02	eukaryotic translation initiation factor 2 gamma subunit	-	729.509	10	78.1287	0.115
SCCCCL4005D12	26s proteasome regulatory subunit	-	2034.93	7.5	184.194	0
SCCCCL4005G09	putative protein SORBIDRAFT 02g035390 Sorghum bicolor	-	643.309	8.33333	66.6174	0.15
SCCCCL4006G12	ubiquitin family protein	-	347.706	7.5	39.7639	0.71
SCCCCL4006H08	alcohol dehydrogenase 2	EC:1.1.1.1	4668.95	11.3333	163.724	0
SCCCCL4009B07	villin 2 isoform 1	-	2355.58	27.6667	217.801	0
SCCCCL4009H11	af236369 1 prohibitin	-	1167.23	8.66667	150.237	0
SCCCCL4011B08	2 isopropylmalate synthase b	EC:2.3.3.13	1607.86	14.6667	145.028	0
SCCCCL4011C02	elongation factor 2	-	19114.4	18	0	0
SCCCCL4011D12	pyruvate decarboxylase	EC:4.1.1.1	5084	21	614.713	0
SCCCCL4011G09	14 3 3 protein a	-	16347.8	8	318.699	0
SCCCCL4012B03	xaa pro aminopeptidase 1	EC:3.4.11.9	437.255	7	77.7219	0.91
SCCCCL4012D10	polypyrimidine tract binding protein homolog 3	-	922.726	9.66667	91.3016	0.0366667
SCCCCL4012E07	s-(hydroxymethyl)glutathione dehydrogenase	EC:1.1.1.284	456.525	7	80.2517	0.566667
SCCCCL4013D09	12 oxo phytodienoic acid reductase	-	1228.07	8	85.1734	0
SCCCCL4013G04	heat shock 70 kda protein 4	-	1829.11	21	164.856	0
SCCCCL4014A03	clathrin heavy chain 1 protein	-	1783.34	4	177.879	0
SCCCCL4015B08	skp1 protein 1a	-	8576.58	5	373.08	0
SCCCCL4015D05	transport protein sec31a	-	585.327	5	169.479	0.27
SCCCCL4015F02	5 methyltetrahydropteroyltriglutamate homocysteine	EC:2.1.1.14	17890.2	27	328.524	0
SCCCCL4015G12	coatomer subunit zeta 1	-	3519.95	4.5	187.179	0
SCCCCL4017A09	nadp specific isocitrate dehydrogenase	EC:1.1.1.42	8462.64	16	486.283	0
SCCCCL4017H12	gdp mannose epimerase 1	-	1898.72	4.5	0	0
SCCCCL6005C02	eukaryotic translation initiation factor 2 alpha subunit	-	2346.55	6	236.246	0
SCCCFL1003H07	auxin induced protein pcnt115	-	2835.81	6.66667	72.0111	0
SCCCFL3002G06	hsp20 alpha crystallin family protein	-	5000.43	7	229.493	0
SCCCFL5003G04	thioredoxin protein 1	-	579.225	4	50.2498	0.81
SCCCHR1002F08	prolyl carboxypeptidase precursor	-	1160.73	10.3333	78.555	0
SCCCHR1003C05	60s acidic ribosomal protein p2a	-	7040.85	2.66667	164.54	0
SCCCLB1001D05	putative protein SORBIDRAFT 04g031190 Sorghum bicolor	-	1357.63	12.3333	82.4874	0
SCCCLB1003B08	5 enolpyruvylshikimate 3 phosphate	EC:2.5.1.19	433.231	6.5	34.4732	0.55
SCCCLB1003G10	disease resistance response protein 206	-	7879.88	6	354.82	0
SCCCLB1004B02	atpase subunit 1	-	30260.4	7.66667	1315.63	0
SCCCLB1004B09	peroxidase 39 precursor	EC:1.11.1.7	14429.1	13	618.01	0
SCCCLB1004H02	ubiquitin activating enzyme e1	-	1749.36	31	374.942	0
SCCCLB1004H08	adenosine kinase	EC:2.7.1.20	32298.9	18.3333	750.964	0
SCCCLB1021A03	putative protein SORBIDRAFT 01g028010 Sorghum bicolor	-	405.344	9.66667	94.4171	0.543333
SCCCLB1024B11	diaminopimelate decarboxylase	EC:4.1.1.20	1394.32	9	61.6701	0.113333
SCCCLB1024C02	exocyst complex component related protein	-	472.048	9.33333	42.7551	1.07667
SCCCLB1025B01	plasminogen activator inhibitor 1 rna binding protein	-	637.045	4.5	49.4808	0.225
SCCCLB1025B04	vacuolar atp synthase subunit e	-	5658.35	8.66667	372.396	0
SCCCLB1025H11	protein transporter	-	308.721	6.5	47.7477	1.075
SCCCLB1C03G10	dimethylmalate lyase isoform 1	-	7242.02	15	595.856	0
SCCCLR1001A05	sucrose synthase	EC:2.4.1.13	25397.6	33.6667	908.267	0
SCCCLR1001A07	glutathione transferase iii	EC:2.5.1.18	20751	6.33333	914.445	0
SCCCLR1001B04	alpha 1 subunit of 20s proteasome	EC:3.4.25.1	2884.25	9	273.358	0
SCCCLR1001B11	pyridoxin biosynthesis protein er1	-	1047.59	5.66667	36.9185	0
SCCCLR1001C09	proteasome subunit beta 3	EC:3.4.25.1	1728.49	5.33333	237.394	0
SCCCLR1001E04	chloroplastidial ribulose bisphosphate carboxylase oxygenase small subunit	EC:4.1.1.39	23340.7	10.6667	719.6	0
SCCCLR1001E06	glyceraldehyde 3 phosphate dehydrogenase cytosolic 3	EC:1.2.1.12	17012.7	15	717.22	0
SCCCLR1001F01	actin depolymerizing factor 3	-	33532.1	7.66667	744.841	0
SCCCLR1001G06	s adenosylmethionine synthetase 1	EC:2.5.1.6	29328.4	18	908.136	0
SCCCLR1022A05	mitochondrial processing peptidase alpha subunit	EC:3.4.24.64	2171.37	17	169.863	0
SCCCLR1022B05	proteasome subunit alpha 5	EC:3.4.25.1	11825.6	6.5	325.226	0
SCCCLR1022B11	cysteine protease 1 precursor	EC:3.4.22.-	7753.7	7.33333	836.9	0
SCCCLR1022D02	vacuolar atpase subunit h protein	-	2610.59	12.3333	124.216	0
SCCCLR1022D05	14 3 3 protein gf14 6	EC:3.6.1.-	49420.1	19.3333	1660.58	0
SCCCLR1022E06	26s proteasome regulatory particle triple a atpase subunit4	EC:3.6.1.15	4419.92	12	264.636	0
SCCCLR1022F10	serine hydroxymethyltransferase	EC:2.1.2.1	17696.3	23	920.395	0
SCCCLR1024A05	transaldolase 2	EC:2.2.1.2	11512.6	14.6667	420.598	0
SCCCLR1024C11	stromal 70 kda heat shock protein	-	1326.56	11.6667	134.912	0
SCCCLR1024D03	malate dehydrogenase cytoplasmic	EC:1.1.1.37	23784.5	15.3333	1444.68	0
SCCCLR1024D10	40s ribosomal protein s13	-	3433.13	4.5	201.12	0
SCCCLR1024D12	succinyl ligase beta chain	-	2600.05	12	159.676	0
SCCCLR1024E09	stem specific protein	-	19058.4	9.66667	585.635	0
SCCCLR1024E10	ketol acid reductoisomerase chloroplastidial	EC:1.1.1.86	1372.09	13.6667	183.189	0
SCCCLR1024F02	dna repair protein rad23	-	2762.31	9	301.103	0
SCCCLR1024G01	alanyl trna synthetase	EC:6.1.1.7	2143.96	21.3333	69.2754	0
SCCCLR1024H08	adenylate kinase	EC:2.7.4.3	3756.9	9	195.259	0
SCCCLR1024H09	enoyl acp reductase	-	2009.97	7	40.1225	0
SCCCLR1048A06	superoxide dismutase	EC:1.15.1.1	2291.48	6.33333	184.791	0
SCCCLR1048A09	60s ribosomal protein 5 1	-	689.192	7	36.4883	0.055
SCCCLR1048B04	c2 domain containing	-	1199.82	18	255.917	0.04
SCCCLR1048B12	elongation factor 1 gamma 3	-	17380.5	14.6667	567.311	0
SCCCLR1048D07	phenylalanine ammonia lyase	EC:4.3.1.24	17970.2	26.6667	849.205	0
SCCCLR1048E07	tubulin alpha 1 chain	-	63770.2	30	2109.83	0
SCCCLR1048F11	40s ribosomal protein s8	-	8458.49	7.66667	286.605	0
SCCCLR1048F12	14 3 3 protein	-	18890.2	12.5	573.802	0
SCCCLR1048G01	asparaginyl trna synthetase cytoplasmic 3	EC:6.1.1.22	1147.78	12.3333	134.043	0
SCCCLR1048G02	leucyl trna synthetase	EC:6.1.1.4	742.211	17	94.6214	0.16
SCCCLR1048G04	protein disulfide isomerase	EC:5.3.4.1	7713.74	26	464.91	0
SCCCLR1048G11	26s proteasome non atpase regulatory subunit 3	-	559.379	9.66667	45.0216	0.286667
SCCCLR1048G12	proteasome subunit beta 2	EC:3.4.25.1	5458.88	8	215.699	0
SCCCLR1065B07	hsc70 interacting protein	-	2982.22	10.6667	195.602	0
SCCCLR1065E11	putative protein SORBIDRAFT 03g008950 Sorghum bicolor	-	21212.1	7.66667	1734.17	0
SCCCLR1065F02	aconitate hydratase cytoplasmic	EC:4.2.1.3	15714.1	30.6667	1210.47	0
SCCCLR1065F10	ubiquitin conjugating enzyme spm2	EC:6.3.2.21	7461.2	7	212.029	0
SCCCLR1065G03	26s protease regulatory subunit 7	EC:3.6.1.15	4435.53	10.6667	189.559	0
SCCCLR1066C11	ubiquitin smt3	-	12505.3	4	320.449	0
SCCCLR1066H04	tcp 1 cpn60 chaperonin family protein	-	5391.44	6.66667	0	0
SCCCLR1066H09	alcohol dehydrogenase class 3	EC:1.1.1.1	3990.93	13	231.276	0
SCCCLR1067B04	malate dehydrogenase cytoplasmic	EC:1.1.1.37	28288.5	15.3333	429.829	0
SCCCLR1068B06	tubulin beta 6 chain	-	47418.2	28.5	410.204	0
SCCCLR1068B08	fiber protein fb19	-	5598.96	5	240.699	0
SCCCLR1068D10	endoplasmin precursor	-	944.622	18.6667	64.4177	0.15
SCCCLR1069B04	glycyl trna synthetase	EC:6.1.1.14	1718.26	14.3333	217.062	0
SCCCLR1070B07	kh domain containing protein	-	410.557	6	39.5799	0.585
SCCCLR1070D02	oxygen evolving enhancer protein 1	-	6380.83	13.3333	404.673	0
SCCCLR1070D04	pyruvate kinase cytosolic isozyme	EC:2.7.1.40	15077.8	16	320.091	0
SCCCLR1070E06	eukaryotic translation initiation factor 5a2	-	11400.5	6.66667	433.79	0
SCCCLR1070E07	karyopherin beta 3 isoform	-	599.593	10.3333	50.746	0.186667
SCCCLR1070G02	nuclear transport factor 2 related protein	-	14673.4	3.33333	568.027	0
SCCCLR1070G05	putative bifunctional methylthioribulose 1 phosphate dehydratase enolase phosph	EC:4.2.1.109	991.561	10	107.15	0.04
SCCCLR1070H07	nadh dehydrogenase	-	561.278	7.66667	82.5426	0.426667
SCCCLR1072A12	malate dehydrogenase cytoplasmic	EC:1.1.1.37	1322.72	11.5	93.0287	0
SCCCLR1072B04	glyceraldehyde 3 phosphate dehydrogenase	EC:1.2.1.12	53269.5	20	2240.65	0
SCCCLR1072D06	cysteine synthase1	EC:2.5.1.47	4420.26	12.6667	193.536	0
SCCCLR1072D09	coatomer subunit epsilon	-	1208.08	8	93.7748	0.04
SCCCLR1072E04	usp family protein	EC:3.6.1.-	9736.21	9	618.855	0
SCCCLR1072F05	elongation factor 2	-	24518.8	40	2057.08	0
SCCCLR1072G07	translational initiation factor eif 4a	-	19400.5	22	962.795	0
SCCCLR1072G10	60s ribosomal protein l30	-	3282.82	3.33333	135.402	0
SCCCLR1072H03	cell death related protein	-	1354.95	2	216.628	0
SCCCLR1075B02	ras related protein ric1	-	9287.17	6.33333	221.725	0
SCCCLR1075G03	uncharacterized protein	-	19636.8	9.5	348.999	0
SCCCLR1076C03	ketol acid reductoisomerase chloroplastidial	EC:1.1.1.86	1819.41	15	139.208	0
SCCCLR1076H02	nadp dependent oxidoreductase p2	EC:1.3.1.74	1628.54	5.66667	50.6458	0
SCCCLR1077D09	26s protease regulatory subunit 6b	EC:3.6.1.15	5294.18	10.3333	256.949	0
SCCCLR1077F04	elongation factor tu related protein	-	1529.45	6.66667	112.341	0
SCCCLR1078H05	metal dependent hydrolase	-	997.381	4.33333	63.8644	0.193333
SCCCLR1079A02	caffeoyl 3 o methyltransferase 1	EC:2.1.1.104	27978.4	10.3333	595.39	0
SCCCLR1079B06	cytosolic phosphoglycerate kinase 1	EC:2.7.2.3	14336.2	18.6667	128.92	0
SCCCLR1079C11	drepp2 protein	-	12951.4	5.66667	742.717	0
SCCCLR1079D10	monodehydroascorbate reductase	EC:1.6.5.4	3758.54	17	296.177	0
SCCCLR1079E05	poly binding protein	-	607.413	11.3333	77.0688	0.176667
SCCCLR1C01B04	adp ribosylation factor protein 8a	-	1522.29	6.33333	73.8478	0
SCCCLR1C01D02	transcription factor related protein	-	1603.94	6	83.0385	0.0366667
SCCCLR1C01D05	heat shock cognate 70 kda protein	-	23534.7	22	258.374	0
SCCCLR1C01F03	translational inhibitor protein	-	826.89	6	57.3732	0.12
SCCCLR1C01H02	peptidyl prolyl cis trans isomerase	EC:5.2.1.8	1799.4	10	175.692	0
SCCCLR1C02A02	eukaryotic translation initiation factor 5a	-	25490	9.66667	139.155	0
SCCCLR1C02A03	formate dehydrogenase 1	EC:1.1.1.-	6270.86	14	367.494	0
SCCCLR1C02B02	aconitate hydratase cytoplasmic	EC:4.2.1.3	23765	10	211.686	0
SCCCLR1C02B03	beta 5 subunit of 20s proteasome	EC:3.4.25.1	1729.14	6.66667	121.832	0
SCCCLR1C02E07	60s ribosomal protein 22 2	-	5398.74	5.33333	224.544	0
SCCCLR1C03A12	heat shock factor binding protein 1	-	2235.62	3.66667	104.611	0
SCCCLR1C03B07	23 kda polypeptide of photosystem ii	-	17048.7	7.66667	612.496	0
SCCCLR1C03D07	salt tolerance gene product	-	2534.43	4.66667	100.791	0
SCCCLR1C03E08	grx s17 glutaredoxin subgroup ii	-	1453.58	13.6667	176.756	0
SCCCLR1C03G09	chalcone flavanone isomerase1	EC:5.5.1.6	954.443	8.66667	73.3612	0.0366667
SCCCLR1C04A05	dead box atp dependent rna helicase 56	-	2472.59	2	0	0
SCCCLR1C04E01	adenosylhomocysteinase	EC:3.3.1.1	27304.2	25.3333	1610.27	0
SCCCLR1C04G09	nadp specific isocitrate dehydrogenase	EC:1.1.1.42	6310.39	16	280.506	0
SCCCLR1C05B06	eukaryotic translation initiation factor 3 subunit 3	-	741.203	8	50.4333	0.385
SCCCLR1C05G02	3 ketoacyl thiolase peroxisomal precursor	EC:2.3.1.-	662.048	9.33333	102.674	0.15
SCCCLR1C05G05	60s ribosomal protein 10a 1	-	2601.88	6.33333	249.516	0
SCCCLR1C06C11	atp citrate synthase beta chain	EC:2.3.3.8	8828.93	24.6667	436.203	0
SCCCLR1C06F07	t complex protein 1 subunit gamma	-	1014.77	12.3333	100.387	0
SCCCLR1C07F01	act domain containing protein	-	1108.16	6.5	81.7584	0
SCCCLR1C07F11	60s ribosomal protein 32	-	7243.82	4	367.438	0
SCCCLR1C07G05	tubulin alpha 1 chain	-	39163.8	28	1689.75	0
SCCCLR1C07G09	apospory associated protein c	EC:5.1.3.15	1100.16	6.66667	69.9245	0.04
SCCCLR1C07G11	eukaryotic initiation factor 4a	-	16197.5	20	417.575	0
SCCCLR1C08H04	putative protein SORBIDRAFT 10g000230 Sorghum bicolor	-	5608.42	3	407.74	0
SCCCLR1C10C03	eukaryotic translation initiation factor 3 subunit 1 35 kda	-	662.593	5	134.163	0.105
SCCCLR1C10E12	60s ribosomal protein 7 1	-	1317.42	7	49.4974	0
SCCCLR2001A06	auxin induced protein pcnt115	-	3940.28	13.3333	203.071	0
SCCCLR2001A08	putative r40c1 protein	-	92834.3	22.6667	3105.51	0
SCCCLR2001A12	minor allergen alt a 7	-	4538.38	7	357.381	0
SCCCLR2001C05	stem specific protein tsjt1	-	4659.65	7.33333	181.588	0
SCCCLR2001E04	huntingtin interacting protein k	-	7852.96	5	318.228	0
SCCCLR2001F05	delta 1 pyrroline 5 carboxylate synthetase	EC:2.7.2.11	1509.99	10.6667	156.018	0
SCCCLR2001F07	40s ribosomal protein s20	-	13376.9	3.66667	569.895	0
SCCCLR2001F09	40s ribosomal protein s3a	-	4229.64	8	178.892	0
SCCCLR2001G06	peptidyl prolyl cis trans isomerase	EC:5.2.1.8	37710.4	8.33333	1323.84	0
SCCCLR2001G08	gtp binding protein rab7a	-	1364.99	7.33333	99.2037	0
SCCCLR2001G09	translationally controlled tumor protein	-	18645.5	8	525.822	0
SCCCLR2001H05	alcohol dehydrogenase 1	EC:1.1.1.1	15893.3	13	618.66	0
SCCCLR2001H09	thioredoxin h	-	9119.13	4.5	300.38	0
SCCCLR2002A05	40s ribosomal protein s16	-	3350.79	6	113.148	0
SCCCLR2002B07	chaperone protein dnaj 10	-	1680.97	6.33333	182.822	0
SCCCLR2002C01	40s ribosomal protein s9	-	1506.25	7.33333	134.419	0
SCCCLR2002E05	60s ribosomal protein 7 2	-	10591.7	8.66667	536.178	0
SCCCLR2002F10	histidine triad nucleotide binding protein	-	7895.82	5.66667	257.183	0
SCCCLR2002G02	d 3 phosphoglycerate dehydrogenase	EC:1.1.1.95	5220.15	15.6667	496.867	0
SCCCLR2002G03	inorganic pyrophosphatase	EC:3.6.1.1	704.54	7.33333	70.7966	0.256667
SCCCLR2002H12	rna binding protein 1	-	10943.7	5	519.774	0
SCCCLR2004B02	aldose reductase	-	4214.04	17	459.579	0
SCCCLR2004E06	60s ribosomal protein 2	-	1642.56	5.66667	166.141	0
SCCCLR2004F06	peptidyl prolyl cis trans isomerase	EC:5.2.1.8	39507.5	7.66667	923.088	0
SCCCLR2C01A08	tubulin beta 7	-	38711.4	28	568.822	0
SCCCLR2C01C12	protein phosphatase 2c isoform epsilon	-	1503.01	6	114.022	0.04
SCCCLR2C01F11	40s ribosomal protein s10	-	5055.66	6	260.415	0
SCCCLR2C01H02	endo beta d glucanase precursor	-	8576.5	9.66667	393.964	0
SCCCLR2C01H04	wound stress protein precursor	-	4609.76	5.33333	401.975	0
SCCCLR2C02D12	chlorophyll a b binding apoprotein cp26 precursor	-	4201.97	9.33333	301.354	0
SCCCLR2C02H08	putative protein SORBIDRAFT 03g025500 Sorghum bicolor	-	1412.08	5	77.9035	0
SCCCLR2C03C10	hydroquinone glucosyltransferase	EC:2.4.1.218	618.415	12.3333	78.9094	0.33
SCCCLR2C03D05	superoxide dismutase 2	EC:1.15.1.1	15074.9	5	723.384	0
SCCCLR2C03F11	annexin p33	-	11579.7	12.6667	164.701	0
SCCCRT1001E01	af271894 1 lipoxygenase	EC:1.13.11.12	1157.14	26	112.904	0
SCCCRT1001G12	bacterial induced peroxidase precursor	EC:1.11.1.7	17930.7	14.3333	666.634	0
SCCCRT1002F07	plasma membrane atpase proton pump	-	820.213	16.3333	147.582	0.0766667
SCCCRT1002F10	late embryogenesis related protein	-	10370.8	5	590.326	0
SCCCRT1003F01	cytosolic glutathione reductase	EC:1.8.1.7	771.638	9.5	120.652	0.055
SCCCRT2004B11	abscisic stress ripening protein 2	-	27936.1	7	669.223	0
SCCCRT2004D12	snare domain containing protein	-	1033.89	7	64.3761	0.205
SCCCRT3002G10	hessian fly response gene 1 protein	-	2162.51	10.6667	127.795	0
SCCCRZ1001B08	triosephosphate isomerase cytosolic	EC:5.3.1.1	46450.3	15.6667	1105.16	0
SCCCRZ1001C05	phosphoglycerate kinase	EC:2.7.2.3	26236.8	21.6667	1639.52	0
SCCCRZ1001C08	60s ribosomal protein 4	-	6004.84	11	231.155	0
SCCCRZ1001D02	14 3 3 protein	-	53509.6	20	1070.29	0
SCCCRZ1001D04	phosphoglucomutase cytoplasmic 2	EC:5.4.2.2	12096.1	26.6667	784.515	0
SCCCRZ1001E04	nascent polypeptide associated complex alpha subunit protein	-	13662.3	7.66667	415.665	0
SCCCRZ1001E09	uncharacterized protein LOC100191561 Zea mays	-	41121.2	21.5	2844.31	0
SCCCRZ1001E11	ankyrin repeat domain containing protein 2	-	2474.94	11.3333	84.1816	0
SCCCRZ1001F01	chaperone dna j2	-	1188.09	5.5	47.0989	0
SCCCRZ1002A01	vhs and gat domain protein	-	402.139	9	196.976	1.01667
SCCCRZ1002B03	tpa class iii peroxidase 39 precursor	EC:1.11.1.7	1683.58	8.66667	213.276	0
SCCCRZ1002E05	pyruvate kinase cytosolic isozyme	EC:2.7.1.40	7646.87	18	370.336	0
SCCCRZ1002F04	hypersensitive induced response protein	-	1995.92	12	113.406	0
SCCCRZ1002F06	enolase	EC:4.2.1.11	31780.5	27	1561.47	0
SCCCRZ1002F11	beta tubulin r2242	-	37308	29.3333	652.31	0
SCCCRZ1002G01	dnak molecular chaperone hsp70	-	36890.2	31.6667	1664.59	0
SCCCRZ1002G03	actin 3	-	33716.5	20	1260.74	0
SCCCRZ1002H03	tubulin alpha 3 chain	-	36736.5	23.6667	714.304	0
SCCCRZ1002H09	nitrilase associated protein	-	1579.56	3.66667	100.013	0
SCCCRZ1003A03	heat shock 70 kda protein	-	738.008	15.5	87.9102	0.275
SCCCRZ1003A10	nucleoside-triphosphate phosphatase	EC:3.6.1.15	11030.6	26.3333	629.313	0
SCCCRZ1003D03	aminoacylase 1 precursor	EC:3.5.1.14	2161.51	5.33333	100.242	0
SCCCRZ1004C09	26s proteasome non atpase regulatory subunit 13	-	3169.55	11.6667	148.756	0
SCCCRZ1004G02	acetylornithine deacetylase	-	7327.34	12	237.054	0
SCCCRZ1004H06	glutaredoxin subgroup i	-	5623.02	5	178.135	0
SCCCRZ1C01A05	nls receptor	-	3739.25	15	168.288	0
SCCCRZ1C01A09	proteasome regulatory non atpase subunit	-	1138.21	9	141.193	0
SCCCRZ1C01H05	loc100285980 precursor	-	587.182	9.66667	180.548	0.26
SCCCRZ1C01H06	putative protein SORBIDRAFT 08g001950 Sorghum bicolor	-	10161.9	14.3333	878.466	0
SCCCRZ2001A04	2 hydroxy 3 oxopropionate reductase	EC:1.1.1.31	1313.26	11.3333	208.655	0
SCCCRZ2001B06	gtpase sar1	-	3254.31	10	142.265	0
SCCCRZ2001D03	cysteine proteinase 2 flags precursor	EC:3.4.22.10	11894	6.33333	268.609	0
SCCCRZ2001D06	atp synthase beta chain	EC:3.6.3.6	36404.7	26.6667	1229.92	0
SCCCRZ2001D09	substrate binding domain containing protein	-	20315.4	14.6667	1575.33	0
SCCCRZ2001F03	fructose bisphosphate aldolase cytoplasmic isozyme	EC:4.1.2.13	34552.6	22.6667	1222.23	0
SCCCRZ2001F10	mitochondrial aldehyde dehydrogenase	EC:1.2.1.3	1489.65	14.6667	122.946	0
SCCCRZ2002A08	peptidyl prolyl cis trans isomerase	EC:5.2.1.8	36292.9	7.66667	407.498	0
SCCCRZ2002C09	tubulin alpha 1 chain	-	64128.3	29.6667	622.475	0
SCCCRZ2002C11	uncharacterized cytosolic factor related protein	-	2922.47	8	289.453	0
SCCCRZ2002D07	elongation factor 1 delta 1	-	10773.9	11.6667	607.895	0
SCCCRZ2002F04	clathrin heavy chain 1 protein	-	8626.43	22	547.216	0
SCCCRZ2002G01	atp synthase beta chain	EC:3.6.3.6	34222.2	27.6667	696.812	0
SCCCRZ2003A07	aminopeptidase m	-	701.133	12.3333	77.6271	0.103333
SCCCRZ2004A06	nadp dependent glyceraldehyde 3 phosphate dehydrogenase	EC:1.2.1.9	999.979	9	54.4515	0.06
SCCCRZ2004A11	annexin p33	-	12077.7	14.6667	155.267	0
SCCCRZ2004B10	3 isopropylmalate dehydrogenase	EC:1.1.1.41	1546.75	8.33333	138.001	0
SCCCRZ2C01A07	phosphogluconate dehydrogenase (NADP(+)-dependent decarboxylating	EC:1.1.1.44	624.821	5.66667	65.29	0.363333
SCCCRZ2C01B09	eukaryotic translation initiation factor 5a protein	-	5263.98	9	404.729	0
SCCCRZ2C01E11	amino acid hydrolase ilr1 flags precursor	-	893.15	8.66667	83.2777	0.163333
SCCCRZ2C01F01	glutathione peroxidase	EC:1.11.1.9	6464.06	6.66667	453.877	0
SCCCRZ2C01F05	cinnamyl alcohol dehydrogenase 2	EC:1.1.1.195	1801.27	3.5	76.1236	0
SCCCRZ2C03A09	5 methyltetrahydropteroyltriglutamate homocysteine	EC:2.1.1.14	36877.6	35.3333	2711.33	0
SCCCRZ2C03D05	glutamate decarboxylase	EC:4.1.1.15	6351.07	19	219.834	0
SCCCRZ2C03F04	isoaspartate o methyltransferase isoform 1	EC:2.1.1.77	3170.07	5	95.8018	0
SCCCRZ2C03F07	pto kinase interactor 1	EC:2.7.11.-	1112.87	8.66667	56.7581	0
SCCCRZ2C04F03	thioredoxin dependent peroxidase	EC:1.11.1.7	13285.3	8.66667	854.846	0
SCCCRZ2C04G04	vacuolar atp synthase subunit c	EC:3.6.3.-	4340.85	12	107.7	0
SCCCRZ2C04H01	ubiquitin conjugating enzyme spm2	EC:6.3.2.21	3163.47	5.5	88.1282	0
SCCCST1001B11	chlorophyll a b binding protein 1	-	10549.9	7.66667	421.63	0
SCCCST1002D05	plant specific domain tigr01627 family protein	-	497.463	6	47.8507	0.32
SCCCST1002H09	pi starvation induced protein	EC:3.4.21.-	1420.77	4	93.5388	0
SCCCST1006A11	glycine dehydrogenase	EC:1.4.4.2	1172.76	21.3333	142.071	0
SCCCST2001A03	uncharacterized protein	-	43368.7	5	291.237	0
SCCCST2003C12	alcohol dehydrogenase 1	EC:1.1.1.1	7308.91	11.6667	216.707	0
SCCCST2003F12	bifunctional aspartokinase homoserine dehydrogenase	EC:1.1.1.3	1531.72	9	118.165	0.0366667
SCEPAM1015F11	n acetyl gamma glutamyl phosphate reductase	EC:1.2.1.38	1448.96	11	138.531	0
SCEPAM1020G12	nadp dependent oxidoreductase p1	EC:3.2.1.15	2015.04	3	45.6692	0
SCEPAM1051D07	polyphenol oxidase	EC:1.10.3.1	13021.5	24.6667	611.095	0
SCEPAM2053F09	cyclase dehydrase family protein	-	4036.25	8	160.978	0
SCEPAM2055H02	legumin protein	-	24885.6	8.66667	655.114	0
SCEPCL6018F02	glycyl trna synthetase	EC:6.1.1.14	899.61	16.6667	96.3176	0.146667
SCEPCL6019E04	nadp dependent malate dehydrogenase	EC:1.1.1.38	1317.09	5.33333	118.114	0
SCEPCL6020A07	gtp binding protein ptd004	-	7080.06	12	240.938	0
SCEPFL3080C01	er6 protein	-	20878.4	4.66667	131.586	0
SCEPLB1041G09	proteasome subunit alpha 1	EC:3.4.25.1	2484.12	12	194.428	0
SCEPLB1043E09	rab gdp dissociation inhibitor alpha	-	2402.8	12	113.603	0
SCEPLB1044F03	vacuolar atp synthase subunit d 1	-	2366.21	7	235.069	0
SCEPLR1030F01	nucleosome chromatin assembly factor group a	-	886.087	9.33333	110.92	0.08
SCEPLR1051C09	multidomain cystatin	-	7971.49	9.33333	681.391	0
SCEPLR1051D01	putative glycerophosphoryl diester phosphodiesterase	EC:3.1.4.46	1030.54	8.5	82.1686	0
SCEPRZ1008G07	putative protein SORBIDRAFT 04g007950 Sorghum bicolor	-	457.13	6	113.533	0.48
SCEPRZ1009A12	calcium dependent protein isoform 2	EC:2.7.11.1	317.058	8	56.7003	1.13
SCEPRZ1009H01	catalase isozyme b	EC:1.11.1.6	4662.26	6	103.466	0
SCEPRZ1009H12	thioredoxin peroxidase	-	1726.38	7.66667	102.169	0
SCEPRZ1010A03	protein phosphatase 2a structural subunit	-	7650.42	18	586.469	0
SCEPRZ1010D03	outer plastidial membrane protein porin	-	1025.41	6.33333	144.658	0
SCEPRZ1010G06	6-phosphogluconolactonase	EC:3.1.1.31	7290.86	10.6667	615.472	0
SCEPRZ1010H09	dynamin related protein 1a	-	935.199	13	89.0897	0.06
SCEPRZ1010H10	kinesin light chain	-	368.662	9	41.6654	0.83
SCEPRZ1011G11	tip120 protein	-	344.695	16	47.3467	0.853333
SCEPRZ3047F05	dihydrolipoamide s acetyltransferase1	EC:2.3.1.12	1492.61	10.6667	110.284	0
SCEPRZ3084H02	malate dehydrogenase cytoplasmic	EC:1.1.1.37	25369.5	5.33333	0	0
SCEPRZ3087H07	nadh ubiquinone oxidoreductase 75 kda subunit	EC:1.6.5.3	2527.41	18	298.007	0
SCEQLB1063E01	60s ribosomal protein 6	-	6005.34	5	156.913	0
SCEQLB1065A03	translational elongation factor ef	-	4575.06	13	156.522	0
SCEQLB1066E08	non-specific glucosidase	EC:3.2.1.-	639.294	9.66667	93.5573	0.213333
SCEQLB1067D06	chaperonin cpn60 mitochondrial	-	409.939	11	59.6279	1.135
SCEQLR1007A06	profilin 2	-	35208.7	4.66667	1385.82	0
SCEQLR1007C02	adapter related protein complex 1 beta 1	-	494.184	14.3333	69.4108	0.32
SCEQLR1007G01	3 n debenzoyl 2 deoxytaxol n benzoyltransferase	EC:2.3.1.-	1993.8	13	128.184	0
SCEQLR1007G11	rna gtpase activating protein	-	1095.16	11.3333	164.001	0.04
SCEQLR1029D06	nadp dependent oxidoreductase p1	-	4264.81	11.6667	167.853	0
SCEQLR1029E05	putative cinnamyl alcohol dehydrogenase 8c	EC:1.1.1.195	32610.4	17.6667	499.723	0
SCEQLR1050E07	elongation factor 1 gamma 2	-	1378.57	8	128.756	0
SCEQLR1050G05	elongation factor 1 beta	-	12303.8	6.33333	277.51	0
SCEQLR1050H09	drepp4 protein	-	53834.6	10	1909.49	0
SCEQLR1091B01	copper chaperone	-	5796.56	2.33333	350.945	0
SCEQLR1091B11	40s ribosomal protein s12	-	31209.4	4	417.16	0
SCEQLR1091D05	60s ribosomal protein 5 1	-	1318.44	7.33333	55.6267	0
SCEQLR1091F06	sorbitol dehydrogenase	-	854.06	8	36.677	0.05
SCEQLR1093B12	transposon protein	-	339.213	9	60.4198	0.92
SCEQLR1093F09	3 n terminal domain containing glycosyl hydrolase family	EC:3.2.1.58	1483.53	10.3333	111.465	0
SCEQRT1025E05	apx2 cytosolic ascorbate peroxidase	EC:1.11.1.11	10877.7	13	136.696	0
SCEQRT1026A03	putative protein SORBIDRAFT 01g028410 Sorghum bicolor	-	1210.45	8	119.389	0
SCEQRT1026G11	leucine aminopeptidase	EC:3.4.11.5	13295.3	21.6667	461.646	0
SCEQRT1028A02	mannose epimerase 2	-	1920.3	9.66667	56.4541	0
SCEQRT1028A11	eukaryotic translation initiation factor 6	-	3551.72	6	192.999	0
SCEQRT1029D09	glucose 6 phosphate isomerase	EC:5.3.1.9	549.198	18	59.7901	0.32
SCEQRT1030A09	aba stimulation map kinase	EC:2.7.11.24	690.182	9.5	98.9599	0.385
SCEQRT1030G05	ribose phosphate pyrophosphokinase 4	EC:2.7.6.1	868.228	7	74.2095	0.125
SCEQRT1031A11	27 kda vesicle associated membrane protein	-	1701.45	5	83.4748	0
SCEQRT1033D01	acid phosphatase	EC:3.1.3.2	2120.15	3	103.744	0
SCEQRT1033F03	26s proteasome non atpase regulatory subunit 6	-	299.282	6.5	43.0142	1.115
SCEQRT2028E03	gtp binding nuclear protein rna 3	-	8524.8	8	229.206	0
SCEQRT2094H09	receptor mediated endocytosis 1 isoform i	-	347.116	9.33333	73.1912	1.01
SCEQRT2095D10	gdp mannose epimerase 1	-	2483.65	10.3333	150.96	0
SCEQRT2098D07	mitochondrial atp synthase precursor	-	12869.8	12	247.08	0
SCEQRT2099G01	putative l ascorbate peroxidase chloroplastidial isoform 1	EC:1.11.1.11	3568.79	7.66667	188.352	0
SCEZAM2035A06	gtp binding protein	-	3889.76	4.5	97.2485	0
SCEZAM2058E08	receptor protein kinase 1	-	984.696	5	54.278	0.065
SCEZLB1006F11	phosphoglycerate kinase	EC:2.7.2.3	9019.52	16.6667	335.908	0
SCEZLB1006G09	pyruvate kinase cytosolic isozyme	EC:2.7.1.40	15173.3	17.6667	445.184	0
SCEZLB1007D07	polyphenol oxidase	EC:1.10.3.1	23819.3	21	851.394	0
SCEZLB1008B10	uncharacterized protein	-	806.581	10	95.3659	0.146667
SCEZLB1009B03	eukaryotic peptide chain release factor gtp binding subunit erf3a	-	544.128	5	42.7425	0.25
SCEZLB1009E05	proteasome alpha subunit	EC:3.4.25.1	7632.14	7	158.674	0
SCEZLB1009E10	40s ribosomal protein	-	3203.13	3.66667	188.542	0
SCEZLB1010A03	spermidine synthase 1	EC:2.5.1.16	3435.65	9.66667	258.792	0
SCEZLB1010C01	annexin d4	-	8203.45	6.33333	251.693	0
SCEZLB1012H08	actin 6a	-	310.923	8.5	72.5678	0.855
SCEZLB1014D11	ubiquitin thioesterase otu1	-	6960.14	9.33333	217.266	0
SCEZLB1014F09	dihydrolipoyl dehydrogenase mitochondrial	EC:1.8.1.4	2047.7	15	271.114	0
SCEZLB1014G09	putative 26s proteasome non atpase regulatory subunit 7	-	4565.18	5	0	0
SCEZLR1009B09	actin 1	-	11343	12.3333	277.821	0
SCEZLR1052C03	sucrose synthase	EC:2.4.1.13	18824.8	12	734.654	0
SCEZLR1052D02	26s proteasome non atpase regulatory subunit 11	-	807.414	16.3333	115.748	0.186667
SCEZLR1052F04	mitochondrial atp synthase precursor	-	13302.4	14.5	730.516	0
SCEZLR1052F07	protein phosphatase 2a structural subunit	-	3698.87	16.3333	92.5219	0
SCEZLR1052G11	ubiquitin activating enzyme	EC:6.3.2.19	858.666	6.5	37.8269	0.18
SCEZRT2024B10	isoamyl acetate hydrolyzing esterase	-	1153.37	5.66667	74.4562	0
SCEZRZ1012D01	dead box atp dependent rna helicase 37	-	680.785	7.66667	79.5749	0.24
SCEZRZ1012F05	methylenetetrahydrofolate	EC:1.5.1.20	5503.08	24	497.622	0
SCEZRZ1012H03	putative protein SORBIDRAFT 01g011580 Sorghum bicolor	-	3469.66	6	76.7779	0
SCEZRZ1014B04	af083256 1small gtp binding protein rab2	-	1252.12	7.33333	84.5523	0
SCEZRZ1014F10	thioredoxin peroxidase 1	-	2610.85	8	238.344	0
SCEZRZ1015F05	26s proteasome regulatory subunit s2	-	1149.63	12.3333	69.2873	0.183333
SCEZRZ1016D05	polyphenol oxidase	EC:1.10.3.1	12496.9	13	293.55	0
SCEZRZ3099D06	sucrose synthase	EC:2.4.1.13	14421.5	7	53.3013	0
SCJFAD1012C08	translation elongation factor 1	-	17112	4.66667	0	0
SCJFHR1034E09	acetylornithine deacetylase	-	6560.94	6	50.5807	0
SCJFLR1013B03	bisphosphoglycerate independent phosphoglycerate mutase	EC:5.4.2.1	10512	20.6667	958.021	0
SCJFLR1013C03	atp synthase gamma chain	-	7853.39	8.33333	428.281	0
SCJFLR1013D01	60s ribosomal protein 18a	-	1083.55	4	128.775	0.055
SCJFLR1013D03	cop9 signalosome complex subunit 4	-	352.613	10.5	162.199	0.69
SCJFLR1013D11	remorin isoform 1	-	6640.26	8.66667	445.255	0
SCJFLR1013F02	glutamine synthetase	EC:6.3.1.2	16776.6	15.3333	1941.53	0
SCJFLR1017B03	sex determination protein tassel seed 2	-	1522.42	6.66667	110.289	0
SCJFLR1035G04	pro resilin precursor	-	1186.03	6	221.574	0.06
SCJFLR1073B11	transcription factor related protein	-	2495.96	5.33333	55.2311	0
SCJFLR1073D07	annexin d3	-	1011.7	8	79.534	0.153333
SCJFLR1073D12	mitochondrial aldehyde dehydrogenase aldh2a	EC:1.2.1.3	4546.11	17.3333	114.235	0
SCJFLR1073E09	ribulose bisphosphate carboxylase oxygenase large subunit	EC:4.1.1.39	9210.68	22	820.408	0
SCJFLR1073H09	enolase	EC:4.2.1.11	23904.4	23	1059.73	0
SCJFLR1074A11	chlorophyll a b binding protein 2	-	14087.3	8.33333	689.778	0
SCJFLR1074C10	putative protein SORBIDRAFT 06g014260 Sorghum bicolor	-	735.179	5	91.466	0.055
SCJFLR1074G03	vacuolar proton pump atpase	-	15376.3	14	817.585	0
SCJFLR1074H03	low molecular weight protein tyrosine phosphatase slr0328	EC:3.1.3.48	1382.76	6.66667	68.4445	0.08
SCJFRT1005C11	leucoanthocyanidin dioxygenase	EC:1.13.11.-	1368.6	10	111.732	0.04
SCJFRT1005D04	pyruvate decarboxylase	EC:4.1.1.1	1396.43	11.6667	61.4294	0
SCJFRT1007H07	af271894 1 lipoxygenase	EC:1.13.11.12	1078.63	9.33333	129.842	0
SCJFRT1008E10	cytosolic 6 phosphogluconate dehydrogenase	EC:1.1.1.44	9286.75	21.6667	308.505	0
SCJFRT1010A12	fumarylacetoacetase	EC:3.7.1.2	3955.62	4	0	0
SCJFRT1060F07	uncharacterized protein LOC100276755 Zea mays	-	19343.7	4.66667	469.105	0
SCJFRT2054E01	3 n debenzoyl 2 deoxytaxol n benzoyltransferase	EC:2.3.1.-	3055.27	10.3333	173.518	0
SCJFRT2059C12	aminotransferase	EC:2.6.1.-	2558.23	10.6667	143.822	0
SCJFRZ1005C03	3 n debenzoyl 2 deoxytaxol n benzoyltransferase	EC:2.3.1.-	10949.9	13.6667	327.68	0
SCJFRZ1005F06	dimethyl 8 ribityllumazine synthase	EC:2.5.1.9	1104.24	6	107.558	0.055
SCJFRZ1005G06	aconitate hydratase cytoplasmic	EC: 4.2.1.3	8778.1	11	68.1448	0
SCJFRZ1006E06	beta tubulin r2242	-	43359.3	28	1766.52	0
SCJFRZ1007A10	betaine aldehyde dehydrogenase	EC:1.2.1.8	10094.5	15	343.709	0
SCJFRZ2007H09	glutamate decarboxylase	EC:4.1.1.15	2934.79	14	100.045	0
SCJFRZ2015C05	annexin d4	-	14326.1	13.6667	913.421	0
SCJFRZ2015G01	60s ribosomal protein 18	-	3007.72	3	189.979	0
SCJFRZ2025B07	putative protein SORBIDRAFT 06g030050 Sorghum bicolor	-	315.327	7	104.171	1.1
SCJFRZ2025G07	ankyrin repeat domain containing protein 2	-	2288.32	13.3333	210.123	0
SCJFRZ2026E06	adenylosuccinate synthetase chloroplastidial	EC:6.3.4.4	1250.4	5.5	52.9945	0
SCJFRZ2027B03	nadph thioredoxin reductase	EC:1.8.1.9	336.906	6	67.0523	0.615
SCJFRZ2027F12	putative 26s proteasome non atpase regulatory subunit 7	-	5504.44	9.33333	354.624	0
SCJFRZ2028D05	esterase d	EC:3.1.1.1	1046.03	9	54.4557	0.243333
SCJFRZ2029D10	pyruvate kinase cytosolic isozyme	EC:2.7.1.40	1074.82	11.3333	99.0241	0
SCJFRZ2031H09	membrane steroid binding protein 1	-	7725.14	4.33333	261.509	0
SCJFRZ2032H05	tubulin specific chaperone a	-	2100.15	3.5	105.433	0
SCJFRZ2033C02	40s ribosomal protein s4	-	3055.24	5.33333	0	0
SCJFRZ2033C10	ras association and pleckstrin homology domain 1 isoform 2	-	699.382	3.66667	90.2371	0.113333
SCJFRZ3C04G04.b	aconitate hydratase cytoplasmic	EC:4.2.1.3	20550	5.33333	85.1279	0
SCJFSB1014F03.b	chlorophyll a b binding protein cp24	-	3592.11	3.5	175.879	0
SCJFST1015H12	mitochondrial import receptor subunit tom40	-	411.381	5	60.6585	0.4
SCJLAM1061C04	diaminopimelate decarboxylase	EC:4.1.1.20	1438.9	3	14.595	0
SCJLAM1062A02	proteasome subunit beta 5 precursor	EC:3.4.25.1	1875.26	5.5	14.8521	0
SCJLLR1011C10	aspartate aminotransferase	EC:2.6.1.1	1859.96	12.3333	383.665	0
SCJLLR1011E03	heat shock protein 82	-	26159.2	24.6667	905.888	0
SCJLLR1011F11	Acyl-CoA oxidase	EC:1.3.3.6	509.956	9	57.5749	0.39
SCJLLR1033A07	hydroxyacylglutathione hydrolase	EC:3.1.2.6	717.412	8.5	37.77	0.165
SCJLLR1033F07	2 cys peroxiredoxin bas1	EC:1.11.1.15	3772.47	9.66667	259.685	0
SCJLLR1054B02	beta tubulin 4	-	48328.2	28.3333	2092.32	0
SCJLLR1054C04	transcription factor apfi	-	912.116	7.33333	64.8265	0.11
SCJLLR1054C07	mitochondrial processing peptidase beta subunit	EC:3.4.24.64	5197.26	18.3333	635.098	0
SCJLLR1054C12	40s ribosomal protein s24	-	16122.3	2	443.747	0
SCJLLR1054E03	macrophage migration inhibitory factor	-	11630.8	5	251.901	0
SCJLLR1054F05	dnak molecular chaperone	-	13812.5	21	632.305	0
SCJLLR1054H06	transcription factor pur alpha 1	-	1471.51	6	94.0826	0.04
SCJLLR1101A02	histone h2a isoform 3	-	15539.4	3.33333	419.892	0
SCJLLR1101E05	cell death associated protein	-	2055.24	3.5	133.602	0
SCJLLR1103G09	ef hand family protein	-	3779.91	4	178.547	0
SCJLLR2013G10	putative protein SORBIDRAFT 01g033730 Sorghum bicolor	-	353.422	4	70.3998	0.96
SCJLRT1014F08	progesterone 5 beta	-	972.183	6.33333	99.9029	0.15
SCJLRT1015H03	gibberellin receptor gid1l2	-	973.223	7.5	87.0482	0.06
SCJLRT1015H07	protein z	-	750.574	7.33333	46.8	0.14
SCJLRT1016A04	plastid lipid associated protein 2	-	2645.26	7.66667	227.717	0
SCJLRT1018H05	protease 2	EC:3.4.21.-	375.45	10	38.6141	0.676667
SCJLRT1021G03	mitochondrial processing peptidase	EC:3.4.24.64	2687.45	12.3333	162.757	0
SCJLRT2050C09	caffeoyl-CoA O-methyltransferase	EC:2.1.1.104	3333.96	8	250.886	0
SCJLRZ1021C03	ubiquitin isopeptidase t ubiquitin specific protease 5	EC:3.1.2.15	436.077	11.3333	90.9328	0.99
SCJLRZ1021E10	fructokinase 2	EC:2.7.1.4	56218.6	23	1094.23	0
SCJLRZ1023F05	methyl binding domain106	-	4429.03	4.33333	0	0
SCJLRZ1024A01	phosphoenolpyruvate carboxylase	EC:4.1.1.31	637.234	10.6667	45.0202	0.206667
SCJLRZ1024H09	salt tolerance related protein	-	31485	11.6667	821.625	0
SCJLRZ1027C05	dna damage inducible protein	EC:3.4.23.-	1733.4	9.66667	184.75	0
SCJLRZ1027F05	transducin wd 40 repeat	-	1005.03	18.3333	121.211	0.0366667
SCJLRZ1027G11	glutathione transferase	EC:2.5.1.18	12326.7	12.6667	797.263	0
SCJLST1021G05	cinnamyl alcohol dehydrogenase	EC:1.1.1.195	28675.8	5.5	75.5702	0
SCJLST1022G06	chlorophyll a b binding protein	-	1181.7	5.5	131.068	0.21
SCJLST1027D09	glutathione s transferase	EC:2.5.1.18	9420.17	14.6667	355.866	0
SCMCAM1101A10	karyopherin beta 3 isoform	-	4959.17	6	165.478	0
SCMCCL6049H03	achain complex of hsp90 n terminal and sgt1 cs domain	-	15335.1	7.33333	0	0
SCMCFL5012A09	heat shock 70 kda protein 4	-	7680.04	9.66667	18.8628	0
SCMCLR1053H06	lysyl trna synthetase	EC:6.1.1.6	258.803	5.5	111.541	1.085
SCMCLR1123A09	alpha soluble nsf attachment protein	-	5790.36	14.3333	138.687	0
SCMCLV1030C12	fructose bisphosphate chloroplastidial	EC:4.1.2.13	4223.62	4.66667	0	0
SCMCRT2085B01	c terminal region family protein	-	1581.23	3.66667	108.604	0
SCMCRT2088G02	putative protein SORBIDRAFT 03g043560 Sorghum bicolor	-	1506.35	4.5	77.4906	0
SCMCRZ3064B09	hemoglobin 2	-	9473.49	7.33333	407.983	0
SCMCST1049F11	NAD-P-dependent 6 phosphogluconate dehydrogenase isoenzyme a	EC:1.1.1.44	10507	10	0	0
SCMCST1051C02	uncharacterized protein LOC100272926 Zea mays	-	3491.82	6	389.596	0
SCQGAM2030C12	nucleoside diphosphate kinase 1	EC:2.7.4.6	10279.7	8.33333	460.377	0
SCQGLB1027A01	ras related protein rab11a	-	3393.56	5.33333	138.003	0
SCQGLR1019A10	gtp binding nuclear protein ran a1	-	16057.3	9	1006.03	0
SCQGLR1019B02	ferredoxin sulfite reductase precursor	EC:1.8.7.1	540.878	7	91.2549	0.4
SCQGLR1019D06	legumin protein	-	9258.52	5.66667	330.281	0
SCQGLR1019G02	udp glucose 6 dehydrogenase	EC:1.1.1.22	22065.6	24.3333	965.032	0
SCQGLR1019H01	26s proteasome non atpase regulatory subunit 4	-	3631.32	8	251.557	0
SCQGLR1041A05	heat shock protein sti	-	7341.99	19	360.062	0
SCQGLR1062D04	udp glucose pyrophosphorylase	EC:2.7.7.9	23261.8	24.3333	1157.28	0
SCQGLR1062E12	glyoxalase i	EC:4.4.1.5	7673.85	10.3333	571.222	0
SCQGLR1062G10	c 1 tetrahydrofolate cytoplasmic	EC:1.5.1.5	1191.27	6.33333	79.9096	0
SCQGLR1085B04	pp2ac 2 phosphatase 2a isoform 2 belonging to family 2	EC:3.1.3.16	1319.52	7	67.0667	0.143333
SCQGLR1085E02	putative protein SORBIDRAFT 04g001720 Sorghum bicolor	-	21732.7	2.33333	1141.55	0
SCQGLR1085E12	kelch repeat containing protein	-	17326.6	18	559.126	0
SCQGLR1086H03	hsp20 alpha crystallin family protein	-	4100.48	7.5	115.598	0
SCQGLR2010E11	putative l ascorbate peroxidase chloroplastidial	EC:1.11.1.11	1982.74	6.33333	134.681	0
SCQGRT1043B02	udp n acetylglucosamine pyrophosphorylase	EC:2.7.7.23	1602.63	8	94.6576	0
SCQGST1032H01	uncharacterized protein	-	266.418	5.5	40.1608	1.23
SCQSAM1032A01	macrophage migration inhibitory factor	-	12920.9	5	308.79	0
SCQSAM1032E01	proteasome subunit beta 6 precursor	EC:3.4.25.1	5039.97	4.66667	81.2309	0
SCQSLB1049A06	cytochrome c oxidase subunit vb precursor	EC:1.9.3.1	9441.78	5.33333	193.27	0
SCQSLB1049C04	glutathione s transferase 6	EC:2.5.1.18	12412.6	11.6667	1099.33	0
SCQSLB1052F09	10 deacetylbaccatin iii 10 o acetyltransferase	EC:2.3.1.167	1273.11	10.3333	64.7801	0
SCQSLR1018C05	actin 2	-	45962.8	20	866.125	0
SCQSLR1018D04	proteasome subunit alpha 2	EC:3.4.25.1	5218.58	3.66667	548.986	0
SCQSLR1018F09	eukaryotic translation initiation factor 3 subunit a	-	435.773	12	82.2349	0.94
SCQSLR1040D11	dihydroxy 3 keto 5 methylthiopentene dioxygenase 2	EC:1.13.11.54	337.489	6.5	35.4761	0.615
SCQSLR1040E09	6 phosphogluconate dehydrogenase2	EC:1.1.1.44	19810.1	33.3333	778.693	0
SCQSLR1061E07	glucose 6 phosphate isomerase	EC:5.3.1.9	2574.1	12.3333	145.013	0
SCQSLR1089G05	vacuolar atpase b subunit	-	38184.5	4	0	0
SCQSLR1090G03	aspartate aminotransferase	EC:2.6.1.1	1162.49	15	90.9647	0
SCQSRT1034D03	non-reducing end alpha-L-arabinofuranosidase	EC:3.2.1.55	1234.62	10	119.653	0
SCQSRT1036H06	importin beta n terminal domain containing	-	1486.54	5.5	62.245	0
SCQSRT2031F03	monodehydroascorbate reductase	-	1004.69	6	72.6228	0.04
SCQSRZ3037D06	ferredoxin nadp leaf isozyme	EC:1.18.1.2	3245.41	10.6667	249.748	0
SCRFFL1033C06	dihydrolipoamide s acetyltransferase1	EC:2.3.1.12	1608.08	7.5	0	0
SCRFFL4006E01	drepp4 protein	-	50688.9	7	0	0
SCRFHR1007E04	subtilisin proteinase	EC:3.4.21.48	2624.2	10.3333	226.676	0
SCRFLB1053B01	ankyrin repeat domain protein	-	388.041	10	77.1488	0.7
SCRFLB1054D10	hsp20 alpha crystallin family protein	-	1170.84	4	91.2366	0
SCRFLR1012B07	succinate dehydrogenase flavoprotein precursor	-	2228.86	15.6667	235.824	0
SCRFLR1012B11	eukaryotic initiation factor 4f subunit p82 34 eif 4f p82 34	-	806.61	14.3333	115.642	0.183333
SCRFLR1012C07	60s ribosomal protein	-	2093.66	3.33333	227.698	0
SCRFLR1012E06	fructokinase 1	EC:2.7.1.4	4764.32	9.66667	161.646	0
SCRFLR1012F02	alpha glucan protein synthase	EC:2.4.1.186	2635.24	13.3333	187.738	0
SCRFLR1012F12	caffeic acid 3 o methyltransferase	EC:2.1.1.68	55293	21	2778.17	0
SCRFLR1012G07	heat shock protein	EC:1.3.1.74	884.416	7.66667	121.49	0.0366667
SCRFLR1012H05	actin 1	-	42074.8	20	1121.64	0
SCRFLR1034A04	sec13 related protein	-	1531.9	6.66667	100.949	0
SCRFLR1034F01	eukaryotic translation initiation factor 3 subunit 4	-	1853.08	5	206.398	0
SCRFLR1055B04	gtp binding protein	-	2577.38	4.5	88.4878	0
SCRFLR2034C11	membrane steroid binding protein 1	-	3593.2	6.33333	130.986	0
SCRFLR2037A12	latex abundant protein	EC:3.4.22.-	10431.4	18	633.704	0
SCRFLR2038F04	heat shock 70 kda protein 4	-	9106.73	30.3333	314.398	0
SCRLCL6031B10	nad dependent isocitrate dehydrogenase	EC:1.1.1.41	1267.88	7.66667	91.6507	0
SCRLFL1011G08	40s ribosomal protein s17 4	-	11814.9	6.33333	167.383	0
SCRLFL4108D12	60s acidic ribosomal protein p1	-	37934.7	3.33333	462.754	0
SCRLLR1038A10	transaldolase 2	EC:2.2.1.2	9029.47	3.33333	84.3113	0
SCRLLR1038C12	allene oxide cyclase 4	-	1722.76	6	211.408	0
SCRLLR1038D01	uracil phosphoribosyltransferase	EC:2.4.2.9	2188.02	7.66667	58.3766	0
SCRLLR1038G11	t complex protein 1 subunit alpha	-	1101.62	13	101.706	0
SCRLSB1041B09	nadp dependent oxidoreductase p2	EC:1.3.1.74	5421.5	10	112.075	0
SCRLSB1044G06	uncharacterized protein	-	762.227	5	75.3364	0.055
SCRUFL1119D04.b	nadp dependent oxidoreductase p2	-	3010.93	3.33333	123.047	0.0766667
SCRULR1020D09	phosphoenolpyruvate carboxylase	EC:4.1.1.31	261.413	6	20.4521	1.46
SCRULR1020D11	fructose bisphosphate aldolase	EC:4.1.2.13	5335.64	9.33333	149.978	0
SCRULR1042G12	glutathione s transferase gstf2	EC:2.5.1.18	124461	2	0	0
SCRURT2005F01	chloride intracellular channel 6	-	36724.4	13.6667	911.224	0
SCRURT2010D12	diaminopimelate epimerase	EC:5.1.1.7	462.819	10	41.9054	0.99
SCRURT3064F04	apx1 cytosolic ascorbate peroxidase	EC:1.11.1.11	22519.8	9.66667	1237.92	0
SCRUSB1064E09	cysteine proteinase 2 flags precursor	EC:3.4.22.10	10672.9	3.66667	27.8791	0
SCSBLB1033F12	ufm1 conjugating enzyme 1	EC:6.3.2.19	1016.21	6	74.2655	0.146667
SCSBSB1052D07	glyceraldehyde 3 phosphate dehydrogenase	EC:1.2.1.13	4679.96	8.66667	328.472	0
SCSBSB1096D03	fructose bisphosphate aldolase chloroplastidial flags precursor	EC:4.1.2.13	2887.66	5.66667	115.952	0
SCSBST3096H07	isoflavone reductase irl	-	22069.1	9.66667	401.605	0
SCSBST3098G08	annexin p35	-	6778.66	11.3333	290.941	0
SCSFLR2009H11	ankyrin repeat domain containing protein 2	-	2022.93	9.66667	42.0203	0
SCSFLR2031H06	cytochrome c oxidase subunit vb precursor	EC:1.9.3.1	5764.77	4	98.3826	0
SCSFRT2068D12	abscisic stress ripening related protein 2	-	10766	5.5	485.223	0
SCSFRT2070A04	protein lrp16	-	2120.04	7	111.38	0.04
SCSFRT2072D02	eukaryotic translation initiation factor 5a	-	23979.5	11	842.267	0
SCSFSB1106D06	nadp dependent oxidoreductase p2	-	20249.8	5.33333	376.861	0
SCSGAD1009E08.b	atp synthase delta chain	-	1898.37	5.66667	112.794	0
SCSGAM1095C10	26s protease regulatory subunit 4 homolog	EC:3.6.1.15	3933.05	11.6667	252.688	0
SCSGFL1078A06.b	endoplasmin precursor	-	691.883	3.5	20.9306	0.1
SCSGHR1071C12	quinone oxidoreductase	-	702.755	6.5	32.2153	0.365
SCSGLR1045A03	shikimate dehydrogenase1	EC:4.2.1.10	843.177	11	170.049	0.12
SCSGLR1045A10	diphenol oxidase	EC:1.10.3.1	16001.4	19	1020.01	0
SCSGLR1045F04	3 isopropylmalate dehydrogenase 2	EC:1.1.1.85	737.284	10	54.1758	0.173333
SCSGLR1045G11	putative calcium binding protein 7	-	14620.3	12	315.544	0
SCSGLR1084C03	r40c1 protein	-	103649	23	728.793	0
SCSGRT2066A01	fumarylacetoacetate hydrolase	EC:3.7.1.2	5019.26	11.6667	167.475	0
SCSGRT2066C02	apx1 cytosolic ascorbate peroxidase	EC:1.11.1.11	26596.9	11.6667	1112.54	0
SCSGST1070D06	vacuolar atpase subunit h protein	-	2320.26	6	0	0
SCUTAM2005A11	putative protein SORBIDRAFT 01g011580 Sorghum bicolor	-	5151.92	5.66667	225.097	0
SCUTAM2089E05	beta amylase alpha d glucan maltohydrolase	EC:3.2.1.2	1417.9	12.3333	143.459	0
SCUTLR1037D04	methyl binding domain106	-	4846.45	7	168.744	0
SCUTLR1037F10	glutathione s c terminal domain containing protein	-	11879.2	11.6667	994.007	0
SCUTLR1058B02	s adenosylmethionine synthetase 1	EC:2.5.1.6	27942.1	16.3333	753.912	0
SCUTLR1058B04	dihydrolipoyllysine residue succinyltransferase component of 2 oxoglutarate dehydrogenase complex	EC:2.3.1.61	646.577	9	130.741	0.186667
SCUTLR2008B03	putative protein SORBIDRAFT 09g026550 Sorghum bicolor	-	1893.58	7	172.184	0
SCUTLR2008B04	3 oxoacyl synthase i	EC:2.3.1.179	3916.56	9	225.676	0
SCUTLR2023A09	cortical cell delineating protein precursor	-	13178.2	5.66667	297.655	0
SCUTLR2030A05	importin subunit beta 1	-	3333.9	14.6667	295.577	0
SCUTLR2030B03	linoleate 13S-lipoxygenase	EC:1.13.11.12	1588.81	25.3333	196.661	0
SCUTST3086G11	chlorophyll a b binding protein	-	7082.46	8.66667	359.505	0
SCVPAM1055G01	phosphoglycerate dehydrogenase	EC:1.1.1.95	576.568	10.3333	41.397	0.716667
SCVPAM1057B08	nodulin protein 5ng4	-	3941.21	3	37.0626	0
SCVPCL6041E09	leukotriene a 4 hydrolase	-	804.245	14.6667	100.748	0.08
SCVPCL6042B11	salt induced map kinase 1	EC:2.7.11.24	1882.33	10.6667	72.2859	0
SCVPFL3040H07	salt tolerance related protein	-	27909.3	7.33333	0	0
SCVPLB1016F07	polyphenol oxidase	EC:1.10.3.1	11976.7	19.3333	530.725	0
SCVPLB1017E07	shikimate biosynthesis protein arode	EC:4.2.1.10	637.845	5.5	47.6617	0.105
SCVPLB1020E05	isoflavone reductase irl	-	30972.7	17	936.632	0
SCVPLB1020E07	elongation factor 1 alpha	-	23175.5	12	1495.82	0
SCVPLB1020F02	coatomer subunit alpha 3	-	544.421	13	50.1371	1.025
SCVPLB1020H01	40s ribosomal protein s11	-	2142.3	3.33333	278.797	0
SCVPLR1028C10	ornithine carbamoyltransferase	EC:2.1.3.3	510.336	9.33333	91.4416	0.386667
SCVPLR1028C12	60s ribosomal protein 7a	-	2529.59	6	149.072	0
SCVPLR1028D03	rna binding protein rp120	-	836.46	24	99.0123	0.0733333
SCVPLR1028E03	pci domain containing protein	-	1081.19	10	113.805	0.08
SCVPLR1028G12	disulfide reductase	EC:1.8.1.8	5098.56	14	281.96	0
SCVPLR1049C03	methylmalonate semi aldehyde dehydrogenase	EC:1.2.1.27	832.353	11	57.803	0.146667
SCVPLR1049C09	nucleoside-triphosphate phosphatase	EC:3.6.1.15	11960.9	34.6667	377.825	0
SCVPLR1049D05	beta tubulin r2242	-	42973.5	28.3333	0	0
SCVPLR2005E09	40s ribosomal protein s7	-	11594.7	8	534.053	0
SCVPLR2012D11	sucrose cleavage	-	1307.79	7.5	107.781	0
SCVPLR2012F11	atp citrate synthase	-	4965.87	12	476.305	0
SCVPLR2012H07	soluble inorganic pyrophosphatase	EC:3.6.1.1	8406.2	9.33333	188.34	0
SCVPLR2012H12	glutathione s transferase	EC:2.5.1.18	25244.8	11.6667	1524.94	0
SCVPLR2019H10	proteasome subunit alpha 3	EC:3.4.25.1	1636.28	5.66667	129.322	0
SCVPLR2027A09	nucleic acid binding protein	-	809.759	3.66667	98.3184	0.116667
SCVPLR2027C10	tcp 1 cpn60 chaperonin family protein	-	6320.86	15.3333	327.801	0
SCVPRT2074E05	auxin induced protein pcnt115	-	847.291	9.5	61.3538	0.055
SCVPRT2077G09	atp synthase subunit mitochondrial isoform 1	-	3751.03	7.66667	187.104	0
SCVPRT2078D02	chaperonin cpn60 mitochondrial precursor	-	3368.02	17	265.044	0
SCVPRT2081E06	elongation factor 1 beta	-	11371	3.66667	0	0
SCVPRT2083C11	putative protein SORBIDRAFT 01g030340 Sorghum bicolor	-	248.045	5.66667	43.2759	1.07
SCVPRZ2035F03	peroxidase 2	EC:1.11.1.7	13706.8	9.66667	461.322	0
SCVPRZ2036H04	farnesyl pyrophosphate synthetase	EC:2.5.1.1	506.1	6	68.403	0.405
SCVPRZ2037B11	dihydropyrimidine dehydrogenase	EC:1.3.3.1	996.7	9.33333	157.4	0.0766667
SCVPRZ2039D07	vacuolar atp synthase subunit c	EC:3.6.3.-	5119.95	12.6667	406.059	0
SCVPRZ2042B04	protease candidate1	EC:3.4.24.-	503.734	14.3333	99.2901	0.38
SCVPRZ2043A12	usp family protein	EC:3.6.1.-	22238.1	8.33333	566.068	0
SCVPST1061C06	sucrose synthase 5	-	859.288	6	94.0716	0.06

## Sheet: Unique Proteins_4M-I9
Protein Parameters 4M-I9			Protein quantification - additional information
Accession number	Protein Description	Enzyme Code	ScoreAVG	Matched PeptidesAVG	FmolAVG	False Positive Rate %
SCACCL6007A08	glutathione s transferase gstf2	EC:2.5.1.18	114797	4	0	0
SCACSD2014C10	atp synthase b chain	-	3033.66	4.5	115.754	0
SCAGLR1021E04	60s ribosomal protein 12	-	11250.7	7	132.209	0
SCAGLR2018F12	peptide methionine sulfoxide reductase	EC:1.8.4.11	1848.54	5	217.216	0
SCAGLR2033D11	60s ribosomal protein 3	-	603.246	6	76.0845	0.275
SCBGLR1117A11	40s ribosomal protein s25 1	-	3753.86	2	203.649	0
SCBGRT3014F08	triosephosphate isomerase cytosolic	EC:5.3.1.1	10953.8	5.33333	0	0
SCCCAD1001C08	peroxidase 42 precursor	EC:1.11.1.7	15417.8	5	432.83	0
SCCCCL2001A05.b	nadp dependent malate dehydrogenase	EC:1.1.1.38	1502.59	6.66667	121.363	0
SCCCCL4003D01	glutathione transferase30	EC:2.5.1.18	3117.2	8.66667	87.0965	0
SCCCCL4014C12	putative protein SORBIDRAFT 02g031470 Sorghum bicolor	-	1143.39	5	112.978	0
SCCCCL4015C02	putative protein SORBIDRAFT 09g019080 Sorghum bicolor	-	977.346	3.5	134.605	0.06
SCCCLR1001H01	40s ribosomal protein s18	-	4594.97	4.66667	117.778	0
SCCCLR1024E06	protein tolb	-	832.873	8.66667	43.8137	0.0366667
SCCCLR1048A07	af083327 1101 kda heat shock protein	EC:3.6.1.15	2240.47	7.66667	95.8117	0
SCCCLR1076G12	actin 7	-	25136.3	17.6667	816.594	0
SCCCLR1078G10	cytosolic glutathione reductase	EC:1.8.1.7	590.28	4.5	0	0.22
SCCCLR1C07H11	26s protease regulatory subunit 6b homolog	EC:3.6.1.15	4998.05	9.5	0	0
SCCCLR1C07H12	stem specific protein tsjt1	-	10746.1	4.5	235.507	0
SCCCLR2002B08	glycoside hydrolase family 28	EC:3.2.1.15	881.172	2	126.833	0.12
SCCCLR2C02F10	achain complex of hsp90 n terminal and sgt1 cs domain	-	10709.8	10.3333	309.106	0
SCCCRT1001H04	auxin induced protein pcnt115	-	5828.85	6.5	150.474	0
SCCCRZ2001F06	60s ribosomal protein 11 1	-	4109.32	3.5	304.242	0
SCCCRZ2C04F12	l allo threonine aldolase	-	713.091	10	32.1148	0.1
SCCCST2002D08	o methyltransferase zrp4	-	22265.1	7	1711.17	0
SCCCST2004C06	uncharacterized protein	-	596.068	5	185.095	0.35
SCCCST3002E02	vamp protein sec22	-	4380.58	3.33333	69.9984	0
SCEPAM1024D04	elongation factor 1 gamma 3	-	16478.4	6	25.2873	0
SCEPCL6019C02	putative protein SORBIDRAFT 06g028450 Sorghum bicolor	-	564.265	26.3333	179.054	0.316667
SCEPFL3089C05	blue copper binding protein	-	1465.1	3.5	55.7807	0
SCEPRT2044A09	c2 domain containing protein	-	1335.56	5.5	143.386	0
SCEPSB1136C10	serine carboxypeptidase family	EC:3.4.16.5	1897.96	4.5	39.3776	0
SCEQRT1025H04	heat shock protein 101	EC:3.6.1.15	1106.15	20	81.6081	0.08
SCEZHR1047F05	hydroxyproline rich glycoprotein	-	949.038	6	101.09	0.22
SCEZHR1055E03	tropinone reductase 1	-	5557.47	2.66667	309.814	0
SCEZLR1052E12	uncharacterized protein LOC100279462 Zea mays	-	886.298	4	148.267	0.0366667
SCEZSB1090E08	adenine nucleotide translocator	-	815.077	7	167.603	0.06
SCEZST3150E10	disease resistance response protein 206	-	806.139	6.5	60.0613	0.055
SCJFLR1013A12	histone h4	-	28945.3	8	458.513	0
SCJFLR1073B06	thioredoxin h	-	10712.7	4.66667	282.575	0
SCJFRT1062H07	pyruvate decarboxylase	EC:4.1.1.1	3787.18	4.5	37.4121	0
SCJFRZ2010H02	putative protein SORBIDRAFT 07g001060 Sorghum bicolor	-	546.002	6	113.91	0.215
SCJFRZ2011B07	subtilisin protease	EC:3.4.21.48	893.696	4	77.4835	0.04
SCJFRZ2031E09	uncharacterized protein	-	4264.57	2.5	212.629	0
SCJLHR1028B09	calmodulin	EC:1.3.1.74	13445.5	6	1504.32	0
SCJLLR1054F03	legumin precursor	EC:3.4.22.-	794.904	6.66667	205.424	0.0766667
SCJLLR1107B04	60s ribosomal protein 31	-	3121.63	4	129.38	0
SCJLRT1013H07	electron transfer flavoprotein beta subunit	-	925.559	5.5	43.6869	0.06
SCJLRT1016F11	aminomethyltransferase	EC:2.1.2.10	2068.04	6	0	0
SCMCRT2087F03	putative protein SORBIDRAFT 03g005010 Sorghum bicolor	-	734.239	5.66667	98.7313	0.303333
SCMCSB1116C05	putative cinnamyl alcohol dehydrogenase 8c	EC:1.1.1.195	24441.3	3	22.2964	0
SCQGLR2025G04	cytochrome b5 related protein	-	5001.51	6	135.488	0
SCQSLB1052B05	af218356 1vacuolar h atpase catalytic subunit	-	10614.5	4.5	41.7281	0
SCQSRT2033F04	cytosolic phosphoglycerate kinase 1	EC:2.7.2.3	7605.65	6.5	27.2037	0
SCRFLR1034D04	fasciclin arabinogalactan protein 11	-	1217.54	2.33333	104.636	0
SCRFLR2038B04	40s ribosomal protein s5	-	4147.24	6	0	0
SCRLFL3004F11.b	adenosine kinase	EC:2.7.1.20	20665.2	5.5	11.6664	0
SCRLLR1109H06	phosphoinositide specific phospholipase c	EC:3.1.4.11	2869.31	3	56.1082	0
SCRLST3166D09	germin protein 6a	-	1559.8	4	50.8923	0
SCRURT2006C10	isoflavone reductase irl	-	19434.4	6.66667	5.16207	0
SCSBLB1033B10	disease resistance response protein 206	-	11412.7	3	270.039	0
SCSBSB1053E04	protein phosphatases pp1 regulatory	-	498.329	8.33333	64.8461	0.356667
SCSFRT2067F07	sugar transporter 2a	-	369.833	7.66667	116.266	1.11667
SCSFRT2068E07	alcohol dehydrogenase family 2	EC:1.1.1.1	4800.24	4	0	0
SCSFRT2070C10	alg2 interacting protein x	-	334.522	10.3333	284.561	1.01
SCSGFL4C07C07	ribokinase isoform 1	EC:2.7.1.15	668.192	4.66667	69.9427	0.153333
SCUTLR1037B10	nadh ubiquinone oxidoreductase 75 kda subunit	EC:1.6.5.3	1393.75	3	84.3734	0
SCUTLR1037C05	germin protein 6a	-	1731.32	6.5	124.625	0
SCUTST3152F08	blue copper protein precursor	-	2948.37	5	266.38	0
SCVPRT2073F05	hexose transporter	-	625.913	11.3333	119.581	0.223333
SCVPRT2074A06	protein phosphatase 2c	-	664.537	5.66667	50.4051	0.14
SCVPRT2080G01	kinesin light chain protein	-	588.686	6	166.454	0.23
SCVPRT2083B12	cytosolic phosphoglycerate kinase 1	EC:2.7.2.3	11916.8	9	398.328	0
SCVPRZ2038H03	proteasome alpha subunit	EC:3.4.25.1	6073.51	2.5	0	0
SCVPRZ2039E06	branched chain aminotransferase chloroplastidial	-	488.82	5	33.1741	0.355
SCVPRZ2040D09	invertase inhibitor	EC:3.1.1.11	1004.11	5	72.0354	0.06
SCVPRZ3027E04	vhs domain containing protein at3g16270	-	246.282	7	30.3649	2.05

## Sheet: Unique Peptides_4M-I9
Peptides List_4M-I9
Accession number / Peptides / Peptide_score
SCACCL6007A08
SCACSD2014C10
SCAGLR1021E04
SCAGLR2018F12
SCAGLR2033D11
SCBGLR1117A11
SCBGRT3014F08
SCCCAD1001C08
SCCCCL2001A05.b
SCCCCL4003D01
SCCCCL4014C12
SCCCCL4015C02
SCCCLR1001H01
SCCCLR1024E06
SCCCLR1048A07
SCCCLR1076G12
SCCCLR1078G10
SCCCLR1C07H11
SCCCLR1C07H12
SCCCLR2002B08
SCCCLR2C02F10
SCCCRT1001H04
SCCCRZ2001F06
SCCCRZ2C04F12
SCCCST2002D08
SCCCST2004C06
SCCCST3002E02
SCEPAM1024D04
SCEPCL6019C02
SCEPFL3089C05
SCEPRT2044A09
SCEPSB1136C10
SCEQRT1025H04
SCEZHR1047F05
SCEZHR1055E03
SCEZLR1052E12
SCEZSB1090E08
SCEZST3150E10
SCJFLR1013A12
SCJFLR1073B06
SCJFRT1062H07
SCJFRZ2010H02
SCJFRZ2011B07
SCJFRZ2031E09
SCJLHR1028B09
SCJLLR1054F03
SCJLLR1107B04
SCJLRT1013H07
SCJLRT1016F11
SCMCRT2087F03
SCMCSB1116C05
SCQGLR2025G04
SCQSLB1052B05
SCQSRT2033F04
SCRFLR1034D04
SCRFLR2038B04
SCRLFL3004F11.b
SCRLLR1109H06
SCRLST3166D09
SCRURT2006C10
SCSBLB1033B10
SCSBSB1053E04
SCSFRT2067F07
SCSFRT2068E07
SCSFRT2070C10
SCSGFL4C07C07
SCUTLR1037B10
SCUTLR1037C05
SCUTST3152F08
SCVPRT2073F05
SCVPRT2074A06
SCVPRT2080G01
SCVPRT2083B12
SCVPRZ2038H03
SCVPRZ2039E06
SCVPRZ2040D09
SCVPRZ3027E04
