# Supplementary material for: Proteomics Reveals an Increase in the Abundance of Glycolytic and Ethanolic Fermentation Enzymes in Developing Sugarcane Culms During Sucrose Accumulation
Source: Front Plant Sci. 2021 Sep 30;12:716964. doi: 10.3389/fpls.2021.716964 (PMC8515036; doi:10.3389/fpls.2021.716964)
Supplement: Supplementary Figure 1 — Functional classification of differentially accumulated proteins identified by the PLGS 2.5.1 Software, for (I5) and (I9), analyzed at 4M (A), 7M (B) and after the drought stress at 10M (C), classified according to their differential GoTerm distribution of the Fisher's Exact Test, with FDR < 0.05 and p < 0.01 reduced to the most specific term. Percentage of total reference (I5–red) and tested (I9–blue) protein sequences. [file Data_Sheet_1.zip › Suppl_Table_5.xlsx]

## Sheet: Common Proteins_7M-I5
Protein Parameters 7M-I5			Protein quantification - additional information
Accession number	Protein Description	Enzyme Code	ScoreAVG	Matched PeptidesAVG	FmolAVG	False Positive Rate %
SCACLR2022D05	transaldolase 2	-	1381.32	7.66667	56.8038	0
SCACSB1117F03	sucrose synthase 2	EC:2.4.1.13	36678.2	13.5	0	0
SCACST3160F03	ubiquitin 2	-	12089.6	3	0	0
SCAGLB1069A07	3-hydroxyacyl-CoA dehydrogenase	EC:1.1.1.35	1223.95	13.3333	139.531	0
SCAGLR1021B05	alpha glucan protein synthase	EC:2.4.1.186	23278.1	21	1250.27	0
SCAGLR1021D02	ubiquitin conjugating enzyme e2 n	EC:6.3.2.19	2922.66	3.33333	150.085	0
SCAGLR1043C02	apx2 cytosolic ascorbate peroxidase	EC:1.11.1.11	21997.7	14.3333	706.726	0
SCAGLR1043G12	cbs domain protein	-	41427.6	12	1020.88	0
SCAGLR2018G11	adp ribosylation factor 1	-	21067.7	10.5	0	0
SCAGLR2033A03	suppressor of g2 allele of skp1	-	1408.97	9	109.801	0
SCAGLR2033D10	serine hydroxymethyltransferase	EC:2.1.2.1	3445.11	14	218.793	0
SCAGLR2033E02	clathrin light chain 2	-	7553.94	8.66667	289.284	0
SCBFLR1026E07	coatomer subunit gamma	-	2089.8	20.3333	184.499	0
SCBFST3136C07	profilin	-	15487.8	5	391.171	0
SCBGAM1090F06	soluble inorganic pyrophosphatase	EC:3.6.1.1	5549.89	5.5	181.415	0
SCBGLR1023H10	poly binding protein	-	5828.64	20.3333	506.089	0
SCBGLR1047D05	nascent polypeptide associated complex alpha subunit protein	-	14249	8.66667	441.66	0
SCBGLR1082H03	vacuolar atp synthase subunit g	EC:3.6.3.-	35288	5	1115.07	0
SCBGLR1095G03	actin depolymerizing factor 3	-	52389.5	8	956.139	0
SCBGSB1029H10	chaperonin 60 beta precursor	-	6025.37	6.33333	0	0
SCCCCL3001A05	aconitate hydratase cytoplasmic citrate hydrolyase	-	37932.6	43.3333	1305.25	0
SCCCCL3001F05	ru large subunit binding protein subunit beta	-	6191.62	19	105.268	0
SCCCCL3002A02.b	chloride intracellular channel 6	-	33909.4	12.3333	975.126	0
SCCCCL3002A03.b	4 coumarate CoA-ligase	EC:6.2.1.12	2723.81	17.3333	133.916	0
SCCCCL3003A08.b	transketolase	EC:2.2.1.1	9645.85	23.6667	516.521	0
SCCCCL3003D05.b	nadh ubiquinone oxidoreductase 51 kda subunit	EC:1.6.5.3	2465.69	11	140.329	0
SCCCCL3005E06.b	fructose bisphosphate aldolase	EC:4.1.2.13	3032.8	11.6667	167.551	0
SCCCCL3080B05	26s protease regulatory subunit 6a	EC:3.6.1.15	4708.5	16.6667	189.7	0
SCCCCL3080H11	catalase isozyme b	EC:1.11.1.6	10297.6	13.6667	299.43	0
SCCCCL3120B01	fructokinase 2	EC:2.7.1.4	61299.8	23.3333	1319.86	0
SCCCCL3120F07	proteasome subunit beta 4 precursor	EC:3.4.25.-	850.455	8.33333	71.6192	0.18
SCCCCL3140B03	xylose isomerase	EC:5.3.1.5	1626.09	12	104.178	0.0333333
SCCCCL4002E08	adenine phosphoribosyltransferase 1	EC:2.4.2.7	8556.71	9	336.199	0
SCCCCL4004C11	malate dehydrogenase cytoplasmic	EC:1.1.1.37	33453.9	14.6667	767.141	0
SCCCCL4006E08	chorismate mutase	EC:5.4.99.5	1403.29	7.66667	60.5437	0
SCCCCL4011H08	pyrophosphate fructose 6 phosphate 1 phosphotransferase beta subunit	EC:2.7.1.90	8492	22.3333	422.876	0
SCCCCL4012D10	polypyrimidine tract binding protein homolog 3	-	1359.17	10.6667	103.673	0
SCCCCL4013G04	heat shock 70 kda protein 4	-	4202.55	32	274.963	0
SCCCCL4015D05	protein transport protein sec31a	-	1163.25	6	173.237	0
SCCCCL4015F02	5 methyltetrahydropteroyltriglutamate homocysteine	EC:2.1.1.14	16775.2	31.3333	585.416	0
SCCCFL3002G06	hsp20 alpha crystallin family protein	-	3495.92	6	158.594	0
SCCCFL4092E06	pyrophosphate fructose 6 phosphate 1 phosphotransferase beta subunit	EC:2.7.1.90	4505.7	9	4.1842	0
SCCCLB1001D05	putative protein SORBIDRAFT 04g031190 Sorghum bicolor	-	2584.17	18.3333	144.704	0
SCCCLB1004B09	peroxidase 39 precursor	EC:1.11.1.7	10260.7	12.6667	297.885	0
SCCCLB1004D05	nadh cytochrome b5 reductase protein	-	797.362	9	71.5058	0.0566667
SCCCLR1001B07	atp synthase delta chain	-	2443.36	4.33333	195.071	0
SCCCLR1001E06	glyceraldehyde 3 phosphate dehydrogenas cytosolic 3	EC:1.2.1.12	21211.1	18	961.859	0
SCCCLR1001G06	s adenosylmethionine synthetase 1	EC:2.5.1.6	48359.3	22	1271.73	0
SCCCLR1022B02	putative protein SORBIDRAFT 03g002930 Sorghum bicolor	-	2130.32	4.66667	100.705	0
SCCCLR1022D05	14 3 3 protein gf14 6	EC:3.6.1.-	67572.6	20.6667	2120.48	0
SCCCLR1022F10	serine hydroxymethyltransferase	EC:2.1.2.1	16180.1	26	981.061	0
SCCCLR1024A12	serine carboxypeptidase precursor	EC:3.4.16.5	451.444	9	103.366	0.48
SCCCLR1024D03	malate dehydrogenase cytoplasmic	EC:1.1.1.37	26915.1	17.3333	1402.11	0
SCCCLR1024D12	succinyl ligase beta chain	-	3551.19	15	209.732	0
SCCCLR1024F02	dna repair protein rad23	-	4335.62	10.3333	263.826	0
SCCCLR1024G01	low quality protein alanyl trna synthetase	EC:6.1.1.7	1675	23.3333	87.3383	0
SCCCLR1024H08	adenylate kinase	EC:2.7.4.3	6670.27	11.3333	219.733	0
SCCCLR1048B04	c2 domain containing	-	1722.66	22	208.337	0
SCCCLR1048D07	phenylalanine ammonia lyase	EC:4.3.1.24	29633.5	30.6667	984.764	0
SCCCLR1048E07	tubulin alpha 1 chain	-	109042	30	880.915	0
SCCCLR1048G04	protein disulfide isomerase	EC:5.3.4.1	10833.7	28	662.75	0
SCCCLR1065G03	26s protease regulatory subunit 7	EC:3.6.1.15	6342.87	16.6667	208.287	0
SCCCLR1066A08	rh2 protein	-	1314.14	11	77.0237	0
SCCCLR1067B04	malate dehydrogenase cytoplasmic	EC:1.1.1.37	28839.9	15.6667	415.739	0
SCCCLR1068B06	tubulin beta 6 chain	-	59471.3	33	583.721	0
SCCCLR1068D10	endoplasmin precursor	-	3809.21	25	124.888	0
SCCCLR1069B09	caffeoyl 3 CoA o-methyltransferase 1	EC:2.1.1.104	38764.3	9.33333	1075.85	0
SCCCLR1070E06	eukaryotic translation initiation factor 5a2	-	19517.7	7.33333	433.385	0
SCCCLR1070F12	calnexin precursor	-	1273.29	11.6667	85.6844	0
SCCCLR1072A12	malate dehydrogenase cytoplasmic	EC:1.1.1.37	2932.34	11	76.9369	0
SCCCLR1072D09	coatomer subunit epsilon	-	1834.14	8.66667	124.193	0
SCCCLR1075G03	uncharacterized protein	-	38232.5	9	673.56	0
SCCCLR1076G12	actin 7	-	27342.4	19	251.082	0
SCCCLR1077F04	elongation factor tu related protein	-	5636.58	10	157.196	0
SCCCLR1079C11	drepp2 protein	-	23814	9.66667	1340.43	0
SCCCLR1079E05	poly binding protein	-	1104.22	15.3333	109.354	0
SCCCLR1C01A02	protein disulfide isomerase7 precursor	-	7006.03	11.3333	278.655	0
SCCCLR1C01B02	uncharacterized protein LOC100191561 Zea mays	-	54351.9	20.5	791.33	0
SCCCLR1C01H02	peptidyl prolyl cis trans isomerase	EC:5.2.1.8	2047.64	8.33333	122.945	0
SCCCLR1C01H05	serine carboxypeptidase precursor	EC:3.4.16.5	5733.38	12.6667	434.223	0
SCCCLR1C02A03	formate dehydrogenase 1	EC:1.1.5.6	9583.85	13.6667	551.77	0
SCCCLR1C03B07	23 kda polypeptide of photosystem ii	-	23682.9	9.66667	529.556	0
SCCCLR1C03G09	chalcone flavanone isomerase1	EC:5.5.1.6	3038.09	8.33333	106.078	0
SCCCLR1C05G08	peroxidase atp6a	EC:1.11.1.7	23193.5	15	1145.95	0
SCCCLR1C06F07	t complex protein 1 subunit gamma	-	3660.94	18	145.772	0
SCCCLR1C07F01	act domain containing protein	-	1494.73	8.5	129.982	0
SCCCLR2001A08	r40c1 protein	-	65141.8	23.6667	2128.68	0
SCCCLR2001E04	huntingtin interacting protein k	-	7201.15	3.66667	265.929	0
SCCCLR2001H09	thioredoxin h	-	10165.2	4	233.965	0
SCCCLR2002B07	chaperone protein dnaj 10	-	2020.5	9.66667	147.922	0
SCCCLR2002F10	histidine triad nucleotide binding protein	-	11171.4	5.33333	290.218	0
SCCCLR2002H12	rna binding protein 1	-	9602.02	7.66667	431.814	0
SCCCLR2004H11	t complex protein 1 theta chain	-	2912.13	18.3333	183.753	0
SCCCLR2C01A08	tubulin beta 7	-	46485.1	30	437.314	0
SCCCLR2C02D03	ru large subunit binding protein subunit alpha	-	3873.59	19	117.927	0
SCCCLR2C03F11	annexin p33	-	17324.8	14	118.31	0
SCCCRT1001E01	af271894 1 lipoxygenase	EC:1.13.11.12	3192.73	31.6667	232.301	0
SCCCRT1001G12	bacterial induced peroxidase precursor	EC:1.11.1.7	17435	16.6667	551.075	0
SCCCRT1002F07	plasma membrane proton pump atpase	-	1530.42	20.6667	156.03	0
SCCCRT1002F10	late embryogenesis protein	-	14831.1	5.66667	749.686	0
SCCCRT1004C10	protein transport protein sec31a	-	2499.54	11.6667	238.319	0.03
SCCCRT3002G10	hessian fly response gene 1 protein	-	4459.06	11.3333	237.141	0
SCCCRZ1001B08	triosephosphate isomerase cytosolic	EC:5.3.1.1	53987.6	16.6667	1134.25	0
SCCCRZ1001E04	nascent polypeptide associated complex alpha subunit protein	-	13510.6	7.66667	280.441	0
SCCCRZ1002A01	vhs and gat domain protein	-	621.156	13	104.349	0.273333
SCCCRZ1002B05	coatomer subunit delta	-	5303.27	9.66667	208.529	0
SCCCRZ1002F06	enolase	EC:4.2.1.11	37094.3	28	1404.65	0
SCCCRZ1002F11	beta tubulin r2242	-	42337.3	30.6667	571.955	0
SCCCRZ1002G01	dnak molecular chaperone hsp70	-	36365.7	31.6667	1450.51	0
SCCCRZ1002G06	ras related protein rab11c	-	5117.25	4.5	78.4807	0
SCCCRZ1002G07	sucrose synthase 2	EC:2.4.1.13	53769.4	49.6667	2514.42	0
SCCCRZ1002H03	tubulin alpha 3 chain	-	63339	26.3333	703.59	0
SCCCRZ1003A03	heat shock 70 kda protein	-	1687.02	23.3333	114.964	0
SCCCRZ1003A10	nucleoside-triphosphate phosphatase	EC:3.6.1.15	14616	33.3333	519.978	0
SCCCRZ1004G05	chaperonin 60 beta precursor	-	7779.97	19	219.411	0
SCCCRZ1004H06	glutaredoxin subgroup i	-	7904.95	7	329.408	0
SCCCRZ1C01D04	t complex protein 1 subunit beta	-	4826.66	18.6667	290.486	0
SCCCRZ1C01H05	loc100285980 precursor	-	1876.87	14.3333	229.584	0
SCCCRZ2001C11	usp family protein	-	14246.9	9	787.038	0
SCCCRZ2001D09	substrate binding domain containing	-	29863.4	17	1734.12	0
SCCCRZ2002C09	tubulin alpha 1 chain	-	109042	29.6667	0	0
SCCCRZ2002H06	aspartic proteinase oryzasin 1 precursor	EC:3.4.23.40	2367.29	11.3333	188.993	0
SCCCRZ2004A11	annexin p33	-	18450.9	15.6667	222.454	0
SCCCRZ2C01B09	eukaryotic translation initiation factor 5a	-	7257.54	7.66667	286.295	0
SCCCRZ2C01E11	amino acid hydrolase 1 flags precursor	-	1648.32	10	99.129	0
SCCCRZ2C01F01	glutathione peroxidase	EC:1.11.1.9	9043.14	8.33333	402.791	0
SCCCRZ2C03A09	5 methyltetrahydropteroyltriglutamate homocysteine	EC:2.1.1.14	36628.8	36.6667	2376.46	0
SCCCRZ2C04F03	thioredoxin dependent peroxidase	EC:1.11.1.7	12029.9	8	591.613	0
SCCCST1002H09	pi starvation induced protein	EC:3.4.21.-	5004.71	5.33333	178.433	0
SCCCST1006A11	glycine dehydrogenase	EC:1.4.4.2	1355.75	26	138.544	0
SCCCST2001A03	uncharacterized protein	-	34855.8	5.66667	165.728	0
SCCCST3001E10	putative protein SORBIDRAFT 10g021150 Sorghum bicolor	-	3593.75	6.33333	149.308	0
SCEPAM2053F09	cyclase dehydrase family protein	-	7203.17	9.33333	247.636	0
SCEPCL6019C02	putative protein SORBIDRAFT 06g028450 Sorghum bicolor	-	2567.8	34.3333	229.78	0
SCEPCL6029B10	26s proteasome regulatory particle triple a atpase subunit1b	EC:3.6.1.15	4626.62	6.33333	0	0
SCEPLB1043E09	rab gdp dissociation inhibitor alpha	-	4789.22	16.3333	137.257	0
SCEPRZ1008G07	putative protein SORBIDRAFT 04g007950 Sorghum bicolor	-	1134.22	5.33333	147.261	0
SCEPRZ1009H01	catalase isozyme b	EC:1.11.1.6	9317.19	5.66667	0	0
SCEPRZ1009H12	thioredoxin peroxidase	-	3413.55	5	110.829	0
SCEPRZ1010H09	dynamin related protein 1a	-	921.662	16.3333	100.078	0
SCEPRZ1011A02	cinnamyl alcohol dehydrogenase	EC:1.1.1.195	7072.17	8	217.255	0
SCEQHR1079E05	glycine rich rna binding protein	-	2839.64	2.66667	132.091	0
SCEQLB1065A03	translational elongation factor ef	-	7505.24	12.3333	198.29	0
SCEQLB1067F01	vegetative storage protein pni288	-	10356.5	7.66667	396.873	0
SCEQLB1067H09	peptidyl prolyl isomerase	EC:5.2.1.8	1173.65	17.3333	175.208	0
SCEQLR1007A06	profilin 2	-	29129.1	4	1403.6	0
SCEQLR1007C02	adapter related protein complex 1 beta 1	-	755.894	17.6667	109.001	0
SCEQLR1007G11	rna gtpase activating protein	-	1710.11	14.6667	188.452	0
SCEQLR1050G03	gtp binding protein sar1a	-	12360.8	9.66667	197.297	0
SCEQLR1091B11	40s ribosomal protein s12	-	34540.2	6	429.081	0
SCEQRT1025E05	apx2 cytosolic ascorbate peroxidase	EC:1.11.1.11	14169.5	12	62.7445	0
SCEQRT1026A03	putative protein SORBIDRAFT 01g028410 Sorghum bicolor	-	6376.79	11	256.739	0
SCEQRT2025E08	tubulin alpha 2 chain	-	15983.1	17.5	200.095	0
SCEQRT2098D07	mitochondrial atp synthase precursor	-	18302.6	13.3333	118.14	0
SCEZHR1049B08	alpha glucan protein synthase	EC:2.4.1.186	8873.17	12.5	3.79435	0
SCEZLR1009F04	triose phosphate/phosphate translocator non-green chloroplastidial	-	2644.74	3	135.493	0.0933333
SCEZLR1031A11	acetyl-CoA C-acetyltrasferase cytosolic	EC:2.3.1.9	1588.64	12.5	52.026	0
SCEZLR1031E10	translationally controlled tumor protein	-	22934.3	9.66667	950.859	0
SCEZLR1052F07	protein phosphatase 2a structural subunit	-	4565.86	14.3333	90.3532	0
SCEZRZ1014D09	coatmer beta subunit	-	1519.55	13.6667	344.834	0
SCJFLR1013B03	bisphosphoglycerate independent phosphoglycerate mutase	EC:5.4.2.1	9820.79	21	555.956	0
SCJFLR1013H10	udp glucose dehydrogenase	EC:1.1.1.22	23199.6	22	521.958	0
SCJFLR1017B03	sex determination protein tasselseed 2	-	2307.81	8	100.387	0
SCJFLR1017B11	phenylalanine ammonia lyase	EC:4.3.1.24	24715.8	24	747.621	0
SCJFLR1073B06	thioredoxin h	-	12123.4	3	290.918	0
SCJFLR1074A12	outer mitochondrial membrane protein porin	-	5010.23	7.66667	255.344	0
SCJFRT1005C11	leucoanthocyanidin dioxygenase	EC:1.14.11.19	3593.67	14.3333	210.403	0
SCJFRT1007H07	af271894 1 lipoxygenase	EC:1.13.11.12	3465.44	20.3333	281.398	0
SCJFRT1060F07	uncharacterized protein LOC100276755 Zea mays	-	21397.5	6	435.376	0
SCJFRZ1006E06	beta tubulin r2242	-	46853.2	28.6667	1605.87	0
SCJFRZ2006H05	uncharacterized protein	-	28544.1	4	751.82	0
SCJFRZ2007H09	glutamate decarboxylase	EC:4.1.1.15	5793.85	14.3333	162.582	0
SCJFRZ2011A01	methionyl trna synthetase protein	-	472.227	7	87.047	0.57
SCJFRZ2027C07	aspartic proteinase	EC:3.4.23.40	3893.32	11.6667	281.607	0
SCJFRZ2031H09	membrane steroid binding protein 1	-	13600.3	6	315.368	0
SCJLLR1011E03	heat shock protein 82	-	41096.6	34	835.687	0
SCJLLR1011H04	calcium dependent protein kinase 11	EC:2.7.11.1	510.964	9.66667	111.897	0.693333
SCJLLR1033F07	2 cys peroxiredoxin bas1	EC:1.11.1.15	6611.42	10.6667	281.303	0
SCJLLR1054B02	beta tubulin 4	-	59422.2	30	2151.86	0
SCJLLR1054C07	mitochondrial processing peptidase beta subunit	EC:3.4.24.64	6518.36	24.3333	608.698	0
SCJLLR1054F05	dnak molecular chaperone	-	13215	26.6667	700.659	0
SCJLLR1054G06	putative protein SORBIDRAFT 07g023850 Sorghum bicolor	-	1482.04	23.3333	125.292	0
SCJLRT1013C01	phenylalanine ammonia lyase	EC:4.3.1.24	23911.2	31	1057.24	0
SCJLRT1019H04	aspartate aminotransferase	EC:2.6.1.1	976.995	10.6667	56.3714	0.133333
SCJLRZ1019B01	t complex protein 1 subunit gamma	-	2767.35	4.5	0	0
SCJLRZ1021E10	fructokinase 2	EC:2.7.1.4	65289.8	24.3333	1209.74	0
SCJLRZ1024A09	succinate dehydrogenase iron protein subunit	-	1942.39	8.66667	137.41	0
SCJLRZ1024H09	salt tolerance related protein	-	40848	13.3333	765.97	0
SCMCLR1053F09	rna recognition motif family	-	1461.84	3	67.4023	0
SCMCLR1123A09	alpha soluble nsf attachment protein	-	6296.68	14.3333	157.142	0
SCMCLV1030C12	fructose bisphosphate aldolase chloroplastidial	EC:4.1.2.13	8152.97	5.33333	0	0
SCMCRT2088G02	putative protein SORBIDRAFT 03g043560 Sorghum bicolor	-	2014.61	3.66667	125.114	0
SCQGLR1019G02	udp glucose 6 dehydrogenase	EC:1.1.1.22	39710.3	26.3333	1572.86	0
SCQGLR1041A05	heat shock protein sti	-	10407.1	25.3333	534.672	0
SCQGLR1041A10	3-hydroxyacyl-CoA dehydrogenase	EC:1.1.1.35	1308.92	16.6667	126.978	0
SCQGLR1085E02	putative protein SORBIDRAFT 04g001720 Sorghum bicolor	-	22166.2	2	1213.84	0
SCQGLR1086B07	selenium binding protein	-	3795.66	15	94.1867	0
SCQGST3153H08	uncharacterized protein	-	15135.2	5	258.847	0
SCQSRT1034C09	caffeoyl o methyltransferase 1	EC:2.1.1.104	5093.6	8.66667	499.886	0
SCQSST1040E11	elongation factor 1 beta	-	16455.1	5	313.184	0
SCRFLR1012B11	eukaryotic initiation factor 4f subunit p82 34 eif 4f p82 34	-	1105.44	22	120.251	0
SCRFLR1012F02	alpha glucan protein synthase	EC:2.4.1.186	3167	13.6667	144.611	0
SCRFLR2034C11	membrane steroid binding protein 1	-	7185.07	6	218.256	0
SCRFLR2037A12	latex abundant protein	EC:3.4.22.-	10002.2	16.6667	456.54	0
SCRLFL1007A02	adapter related protein complex 4 epsilon 1 subunit	-	1061	10.5	72.0399	0
SCRLLR1038G11	t complex protein 1 subunit alpha	-	4284.75	15.3333	86.1629	0
SCRULR1020D11	fructose bisphosphate aldolase	EC:4.1.2.13	9799.75	10.3333	176.985	0
SCRURT2005F01	chloride intracellular channel 6	-	36815.2	12	909.445	0
SCRURT3064F04	apx1 cytosolic ascorbate peroxidase	EC:1.11.1.11	23736	10.6667	1107.95	0
SCSBSB1096D03	fructose bisphosphate aldolase chloroplastidial flags precursor	EC:4.1.2.13	6847.13	7.33333	87.7717	0
SCSFLR2031H06	cytochrome c oxidase subunit vb precursor	EC:1.9.3.1	8436.06	2.33333	311.976	0
SCSFRT2068D12	abscisic stress ripening protein 2	-	15090.3	5	265.973	0
SCSFRT2070A04	protein lrp16	-	3692.27	8.66667	146.828	0
SCSGLR1045F04	3 isopropylmalate dehydrogenase 2	EC:1.1.1.85	1483.8	13.3333	52.7055	0
SCSGLR1045G11	putative calmodulin 7	-	27320.2	15.3333	464.278	0
SCSGLR1084C03	r40c1 protein	-	64465.1	25.3333	409.077	0
SCSGLR1084G12	uncharacterized protein	-	32501	7	134.731	0
SCSGRT2066C02	apx1 cytosolic ascorbate peroxidase	EC:1.11.1.11	26040.8	12	1381.43	0
SCSGST1072B08	cytosolic aminopeptidase	EC:3.4.11.-	8028.52	7.5	0	0
SCUTAM2005A11	putative protein SORBIDRAFT 01g011580 Sorghum bicolor	-	6496.61	7.33333	217.69	0
SCUTLR1015G10	nucleoside-triphosphate phosphatase	EC:3.6.1.15	546.581	9	25.668	0.43
SCUTLR1037G10	glucose 6 phosphate dehydrogenase cytoplasmic isoform	EC:1.1.1.49	11603.3	21.6667	763.646	0
SCUTLR1058B02	s adenosylmethionine synthetase 1	EC:2.5.1.6	43362.2	21.6667	1015.02	0
SCUTLR2023H05	r40g2 protein	-	15662.8	15.3333	310.272	0
SCVPFL3040H07	salt tolerance related protein	-	35871.8	7.66667	0	0
SCVPHR1093E09	proliferating cell nuclear antigen	-	3593.23	7.33333	190.427	0
SCVPLB1015D02	villin	-	1852.62	20	198.357	0
SCVPLR1028D03	rna binding protein rp120	-	1842.54	32	164.466	0
SCVPLR1049C09	nucleoside-triphosphate phosphatase	EC:3.6.1.15	16688.9	38.3333	364.641	0
SCVPLR1049D05	beta tubulin r2242	-	56006.5	29	189.405	0
SCVPLR2027B06	ubiquitin associated ts n domain containing	-	3582.51	11.3333	111.312	0
SCVPLR2027C10	tcp 1 cpn60 chaperonin family protein	-	8593.34	20	407.382	0
SCVPRT2078D02	chaperonin cpn60 mitochondrial precursor	-	7609.09	23.6667	348.661	0
SCVPRT2080F12	dead box atp dependent rna helicase 56	-	2745.91	10.3333	120.132	0
SCVPRT2083B12	cytosolic phosphoglycerate kinase 1	EC:2.7.2.3	12438.7	9.33333	408.765	0
SCVPRZ2037B11	dihydropyrimidine dehydrogenase	EC:1.3.3.1	2885.1	12	203.731	0
SCAGLB1070D03	protein disulfide isomerase	-	640.892	9.33333	61.7153	0.143333
SCAGLR2011E07	transcription factor btf3	-	9190.5	5.66667	354.244	0
SCCCCL3001G11.b	2 dehydro 3 deoxyphosphooctonate aldolase	EC:2.5.1.55	7785.1	11.6667	261.22	0
SCCCLR1001C09	proteasome subunit beta 3	EC:3.4.25.1	1999.28	7	81.8801	0
SCCCLR1024E11	superoxide dismutase 2	EC:1.15.1.1	14821.6	5.5	75.306	0
SCCCLR1065F10	ubiquitin conjugating enzyme spm2	EC:6.3.2.19	9779.1	7.33333	198.71	0
SCCCLR1070D02	oxygen evolving enhancer protein 1	-	8416.47	16.6667	390.404	0
SCCCLR1070G02	nuclear transport factor 2	-	10872.2	6	509.594	0
SCCCLR1080A05	cytochrome c oxidase subunit	EC:1.9.3.1	769.423	4.5	63.8217	0.365
SCCCLR1C04A05	dead box atp dependent rna helicase 56	-	4225.59	4.66667	0	0
SCCCLR1C06C11	atp citrate synthase beta chain protein 1	EC:2.3.3.8	10479.7	25	383.699	0
SCCCLR2001H07	chaperonin 21 precursor	-	1876.65	11	75.4851	0
SCCCRZ1004H10	protein sey1	-	1584.42	21.6667	149.582	0
SCEPRZ1009A12	calcium dependent protein isoform 2	EC:2.7.11.1	594.582	7.33333	72.1386	0.15
SCEQLR1029D06	nadp dependent oxidoreductase p1	-	9998.69	12	184.161	0
SCJFRZ2032H05	tubulin specific chaperone a	-	4687.37	4	135.911	0
SCJLLR1054E03	macrophage migration inhibitory factor	-	14292.7	5	235.709	0
SCJLLR1054H06	transcription factor pur alpha 1	-	2061.2	8	112.755	0
SCRFHR1007E04	subtilisin proteinase	EC:3.4.21.48	3403.7	6.33333	155.087	0
SCVPLR2027A09	nucleic acid binding protein	-	1146.61	5.66667	79.2589	0
SCCCCL3004H02.b	proliferation associated protein 2g4	EC:3.4.11.-	2084.11	10.6667	176.158	0
SCCCCL3120F02	t complex protein 1 subunit zeta	-	1585.19	17.6667	117.389	0
SCCCCL3120H04	syntaxin 23	-	876.65	2.5	62.2995	0
SCCCCL4013D09	12 oxo phytodienoic acid reductase	-	1222.81	10.3333	56.8444	0
SCCCHR1003C05	60s acidic ribosomal protein p2a	-	11934.9	4.33333	151.488	0
SCCCLB1004H08	adenosine kinase	EC:2.7.1.20	29935.7	20	877.217	0
SCCCLR1070H07	nadh dehydrogenase	-	1177.39	11.6667	94.2202	0
SCCCLR1079G05	40s ribosomal protein s15	-	5643.86	3.33333	115.973	0
SCCCLR1C05G02	3 ketoacyl thiolase peroxisomal precursor	EC:2.3.1.-	1080.98	9.66667	87.7311	0
SCEPFL3080C01	er6 protein	-	19811.3	5	138.525	0
SCEPRZ1011G05	aspr2 protein	-	571.655	8.33333	15.9135	0.133333
SCEQLR1007G01	3 n debenzoyl 2 deoxytaxol n benzoyltransferase	EC:2.3.1.-	4437.44	16	151.918	0
SCEQRT1026G06	phosphoglucomutase chloroplastidial	EC:5.4.2.2	564.568	9.5	50.9677	0.725
SCEZLB1014D11	ubiquitin thioesterase otu1	-	3964.58	10.6667	147.342	0
SCJLLR1011F11	acyl-Co A oxidase	EC:1.3.3.6	873.979	15.3333	68.5901	0
SCQGLR1062G10	methylenetetrahydrofolate dehydrogenase cytoplasmic	EC:1.5.1.5	2085.6	7.66667	63.2899	0
SCQSLB1049C07	glutathione s transferase gstf2	EC:2.5.1.18	18495	6.66667	385.672	0
SCQSLB1052F09	10 deacetylbaccatin iii 10 o acetyltransferase	EC:2.3.1.9	948.019	11	49.597	0.03
SCUTLR1058A12	cytochrome heme protein	-	1808.45	8.33333	80.2814	0
SCVPRZ2043F04	atp synthase gamma chain	-	9680.05	3.33333	0	0
SCBGLR1003E06	eukaryotic initiation factor 5c cg2922 isoform f	-	920.816	12.3333	52.071	0
SCCCCL1002F12.b	enoyl acp reductase	-	5957.83	9	209.231	0
SCCCLR1065B07	hsc70 interacting protein	-	3869.1	12.6667	200.279	0
SCCCLR1C04H06	26s proteasome non atpase regulatory subunit 1	-	626.473	12.6667	269.51	0.336667
SCCCRZ2001A04	2 hydroxy 3 oxopropionate reductase	EC:1.1.1.60	1427.75	13.6667	192.249	0
SCEPRZ1010D03	outer plastidial membrane protein porin	-	1521.65	8	89.4664	0
SCJLLR1054C04	transcription factor apfi	-	2703.04	8	86.582	0
SCQGLR1062H03	charged multivesicular body protein 4b	-	2554.31	7.5	149.884	0
SCQGLR1085B04	pp2ac 2 phosphatase 2a isoform 2 belonging to family 2	EC:3.1.3.16	1093.31	10.3333	65.6274	0
SCQSLB1049A06	cytochrome c oxidase subunit vb precursor	EC:1.9.3.1	15341.3	5.66667	212.816	0
SCRFLB1053B01	ankyrin repeat domain protein	-	1990.94	13	104.448	0
SCAGLR1064E01	protein usf	-	21197.5	10.3333	789.429	0
SCCCLR1C06B07	chorismate synthase 2	EC:4.2.3.5	950.61	7	117.418	0
SCCCLR2C01C12	protein phosphatase 2c isoform epsilon	-	2230.51	9.33333	123.156	0
SCCCRZ1001E11	ankyrin repeat domain containing protein 2	-	3508.4	13.6667	132.557	0
SCCCRZ2002F04	clathrin heavy chain 1	-	8925.47	31.3333	564.71	0
SCCCRZ2C03F04	protein l isoaspartate o methyltransferase isoform 1	EC:2.1.1.77	3711.69	5.33333	80.7352	0
SCEQLB1066E08	nonn-specific glucosidase	EC:3.2.1.-	927.709	14	131.69	0
SCEZLR1052E12	uncharacterized protein LOC100279462 Zea mays	-	1375.37	6	101.4	0
SCJFRZ2010D05	proteasome subunit alpha 7	EC:3.4.25.1	6477.64	6.33333	178.558	0
SCQGRT1043B02	udp n acetylglucosamine pyrophosphorylase	EC:2.7.7.23	2561.36	9	45.7075	0
SCVPLB1020F02	coatomer subunit alpha protein 3	-	1093.01	19.3333	72.0699	0
SCAGLR2011H07	thioredoxin 4	-	6948.69	4	233.749	0
SCCCCL3003D06.b	importin subunit alpha 1b	-	10593.3	28.3333	487.739	0
SCCCCL3080H03	glutamate dehydrogenase	EC:1.4.1.3	2239.77	9	136.245	0
SCCCCL3140F07	plasminogen activator inhibitor 1 rna binding protein	-	911.656	7.66667	131.902	0
SCCCLR1066C11	ubiquitin protein smt3	-	11039.2	4	285.974	0
SCCCLR1069D05	actin	-	56512.9	22	889.035	0
SCCCLR1C05F08	fumarate hydratase chloroplasticdial	EC:4.2.1.2	1167.02	14	107.722	0
SCCCRZ2002D07	elongation factor 1 delta 1	-	10687.8	12	725.755	0
SCEPCL6018F02	glycyl trna synthetase	EC:6.1.1.14	970.975	13	92.4691	0.143333
SCJLAM1061C04	diaminopimelate decarboxylase	EC:4.1.1.20	2204.46	3.5	11.9066	0
SCAGLR2018H07	leucine rich repeat family	-	1082.56	12.3333	49.5308	0
SCCCLR1022E06	26s proteasome regulatory particle triple a atpase subunit4	EC:3.6.1.15	4810.16	15	242.172	0
SCCCLR1024C11	stromal 70 kda heat shock related protein	-	1992.24	14.6667	168.729	0
SCCCLR2C01H02	endo beta d glucanase precursor	-	9105.92	8.33333	446.669	0
SCEPLB1043C03	26s proteasome regulatory subunit s2	EC:3.4.25.-	1430.64	3.33333	0	0
SCEZLR1009F06	pyruvate dehydrogenase e1 beta subunit isoform 2	EC:1.2.4.1	3333.65	7	99.9428	0
SCJFLR1074G04	plasminogen activator inhibitor 1 rna binding protein	-	3615.84	4.33333	219.576	0
SCJFRZ2031D11	nadp dependent oxidoreductase p1	-	6921.17	4	51.4298	0
SCMCFL5012A09	heat shock 70 kda protein 4	-	7541.39	7	6.76703	0
SCSBRZ3117C09	nucleoside-triphosphate phosphatase	EC:3.6.1.15	1541.65	9.66667	7.41903	0
SCSBST3098G08	annexin p35	-	12050.6	16.6667	383.462	0
SCBFLR1026B05	transaminase transferring nitrogenous groups	EC:2.6.1.83	370.259	12.5	23.251	0.81
SCCCLR1C02B03	beta 5 subunit of 20s proteasome	EC:3.4.25.1	2434.8	7.66667	98.3757	0
SCCCRZ2001D06	atp synthase beta chain	EC:3.6.3.6	42751.2	29.3333	1070.57	0
SCEQRT1025A07	proteasome 26s non atpase subunit 1	-	551.493	8	10.6965	0.49
SCEQRT1026G11	leucine aminopeptidase	EC:3.4.11.5	12300.4	23.3333	368.81	0
SCEZAM2035A06	gtp binding protein	-	4809.52	5	73.1734	0
SCEZRZ1014F10	thioredoxin peroxidase 1	-	3507.02	6.33333	172.201	0
SCMCRT2087F03	putative protein SORBIDRAFT 03g005010 Sorghum bicolor	-	1090.7	8	78.9022	0
SCQGLR1085G12	nadh ubiquinone oxidoreductase 24 kda subunit	-	2341.59	7.66667	234.79	0
SCRFLR1012E03	isopentenyl pyrophosphate dimethyllallyl pyrophosphate isomerase	EC:5.3.3.2	4366.04	11	131.264	0
SCRFLR1034A04	sec13 related protein	-	1761.46	6.66667	105.172	0
SCVPRT2077G09	atp synthase subunit mitochondrial isoform 1	-	6233.12	10.3333	334.612	0
SCVPRT2080G01	kinesin light chain protein	-	1009.9	8	218.876	0
SCVPRT2081E06	elongation factor 1 beta	-	15559.1	4	8.1442	0
SCCCCL3001B04.b	prolyl trna synthetase	EC:6.1.1.15	5043.38	15.6667	309.462	0
SCCCLR1C07G11	eukaryotic initiation factor 4a	-	16288.9	23	224.579	0
SCCCLR1C10C03	eukaryotic translation initiation factor 3 subunit 1 35 kda	-	3819.54	5.66667	102.155	0
SCEPLR1030F01	nucleosome chromatin assembly factor group a	-	639.701	11.3333	76.1466	0.193333
SCSGRT2066A01	fumarylacetoacetate hydrolase	EC:3.7.1.2	3667.17	12	98.2859	0
SCVPLR2012F11	atp citrate synthase	EC:2.3.3.8	5248.92	12.6667	333.623	0
SCCCCL4011B08	2 isopropylmalate synthase b	EC:2.3.3.13	3516.95	21.6667	175.931	0
SCCCLR1048G02	leucyl trna synthetase	EC:6.1.1.4	1292.27	23	85.3117	0
SCCCLR1C01C09	60s ribosomal protein 12	-	11789.6	10	0	0
SCEPRZ1010A03	protein phosphatase 2a structural subunit	-	8197.57	17.3333	403.659	0
SCJLRZ1019A04	calcium dependent protein kinase sk5	EC:2.7.11.1	879.709	3.5	193.98	0.045
SCSFLR2009H11	ankyrin repeat domain containing protein 2	-	3014.95	13.3333	59.1642	0
SCACHR1036C12	hypersensitive induced response protein	-	1141.88	4	27.7368	0
SCEPAM2011G11	cop9 signalosome complex subunit 5b	-	446.601	7	100.592	0.583333
SCEQLR1050E07	elongation factor 1 gamma 2	-	3651.75	12.5	95.6461	0
SCSGFL1078A06.b	endoplasmin precursor	-	2692.77	4.5	42.0406	0
SCVPLR1049C03	methylmalonate semi aldehyde dehydrogenase	EC:1.2.1.27	1869.52	15.3333	97.1316	0
SCVPRT2079H06	glucose 6 phosphate dehydrogenase	EC:1.1.1.49	3157.08	14.6667	70.352	0
SCCCCL4005D12	26s proteasome regulatory subunit	EC:3.4.25.-	2253.47	9	113.437	0
SCEQLR1093E12	arabinogalactan protein	-	2642.54	5	61.6666	0
SCSGAM1095C10	nucleoside-triphosphate phosphatase	EC:3.6.1.15	5557.35	14	245.102	0
SCBFLR1083E01	glycosyl hydrolases family 38	EC:3.2.1.24	292.919	11	33.1215	1.2
SCCCCL3002A09.b	alanine aminotransferase	EC:2.6.1.2	617.334	11	53.449	0.283333
SCCCCL4002B05	t complex protein 1 subunit epsilon	-	3158.88	12.6667	84.3613	0
SCCCLR2001F09	40s ribosomal protein s3a	-	5732.79	9.66667	135.013	0
SCCCRZ1002E01	alanine aminotransferase 2	EC:2.6.1.2	364.998	7.5	20.8669	1.21
SCCCRZ2004E10	cinnamoyl reductase 2a	-	1048.72	8	80.1799	0
SCUTLR2008B04	3 oxoacyl synthase i	EC:2.3.1.179	4305.42	13	190.714	0
SCVPAM1055G01	phosphoglycerate dehydrogenase	EC:1.1.1.95	701.528	10.3333	58.0626	0.32
SCBGLR1117A10	nucleoside-triphosphate phosphatase	EC:3.6.1.15	2295.98	24.3333	79.645	0
SCCCCL4015B08	skp1 protein 1a	-	11423.6	6	297.719	0
SCCCRT1004F06	aminotransferase y4ub	EC:2.6.1.96	738.963	15	46.5352	0.085
SCSGLR1045A03	shikimate dehydrogenase1	EC:1.1.1.25	1000.83	13.3333	117.875	0
SCUTLR2030E06	alpha glucan phosphorylase h isozyme	EC:2.4.1.1	1118.37	15	100.866	0.03
SCEZHR1085E07	methyl binding domain protein mbd115	-	1463.24	5	22.7177	0
SCJLRT1013H07	electron transfer flavoprotein beta subunit	-	906.155	5.5	65.3454	0
SCCCLB1025H11	protein transporter	-	933.969	7	94.4602	0
SCCCLR1066H04	tcp 1 cpn60 chaperonin family protein	-	7671.41	9	0	0
SCCCRZ1C01A05	nls receptor	-	3773.57	18.6667	164.29	0
SCEQLB1066D03	syntaxin 72	-	1519.2	8.66667	55.7328	0
SCCCLB1025B01	plasminogen activator inhibitor 1 rna binding protein	-	1082.41	5	41.8783	0
SCCCLR1022B05	proteasome subunit alpha 5	EC:3.4.25.1	10467.9	10	257.69	0
SCQSAM1032A01	macrophage migration inhibitory factor	-	15421.8	5	352.444	0
SCEPAM2013E06	ribokinase	EC:2.7.1.15	599.813	9	22.7179	0.205
SCBFLR1083D11	seryl trna synthetase	EC:6.1.1.11	913.48	11.3333	82.5953	0.03
SCCCRZ2002G01	atp synthase beta chain	EC:3.6.3.6	41137.8	29.3333	618.012	0
SCVPLR2012H12	glutathione s transferase	EC:2.5.1.18	18842	11.3333	948.444	0
SCBGLR1117A05	rna binding protein 1	-	10487.1	6.66667	456.176	0
SCCCLR1001C01	40s ribosomal protein s19	-	12647.6	5.5	361.837	0
SCCCLR1C03D07	salt tolecance gene product	-	3785.79	5.33333	103.746	0
SCCCLR2001G06	peptidyl prolyl cis trans isomerase	EC:5.2.1.8	36497.6	9.33333	1210	0
SCJFLR1073D03	glutamate 1 semialdehyde aminotransferase chloroplastidial	EC:5.4.3.8	746.125	9.66667	42.2832	0.256667
SCJFRZ2027F12	putative 26s proteasome non atpase regulatory subunit 7	-	9336.01	9.33333	329.533	0
SCJFRZ3C04G04.b	aconitate hydratase cytoplasmic	-	28383.4	4.33333	0	0
SCVPCL6038H06	heterogeneous nuclear ribonucleoprotein a3 protein 2	-	417.627	7	27.58	1.44
SCCCLR1075E09	heat shock protein 90	-	27547.3	32	337.449	0
SCCCLR1048G11	26s proteasome non atpase regulatory subunit 3	-	1230.4	17	53.7577	0
SCCCRZ1002G03	actin 3	-	34322.9	21.6667	1074.44	0
SCJLRT1017E09	cytosolic chaperonin delta subunit	-	973.283	8	76.1238	0
SCBFLR1026E04	glucose 6 phosphate 1 epimerase	-	5654.8	8.66667	147.458	0
SCEQLR1050G11	3 ketoacyl thiolase peroxisomal precursor	EC:2.3.1.-	746.581	3.5	0	0.045
SCJFRT2059H09	protein kinase apk1b	-	345.429	9	18.9308	0.745
SCCCCL3002B06.b	isochorismate synthase 1	-	2291.54	10.5	180.529	0
SCCCLB1004H02	ubiquitin activating enzyme e1	EC:6.3.2.19	2039.67	31.6667	290.305	0
SCCCLR1067D05	outer mitochondrial membrane protein porin	-	2319.78	9.33333	261.904	0
SCEQRT2099G01	putative l ascorbate peroxidase chloroplastidial isoform 1	EC:1.11.1.11	3135.56	10.6667	133.569	0
SCRFLR2038F04	heat shock 70 kda protein 4	-	10525.3	31	270.582	0
SCJFLR1073B11	transcription factor	-	3937.64	4.66667	60.2817	0
SCVPLR2027B12	pyrophosphate dependent phosphofructo 1 kinase	EC:2.7.1.11	390.979	13	13.0302	1.56
SCCCCL2001B10.b	mitochondrial phosphate transporter	-	2127.73	8.33333	143.382	0
SCCCLR1C07G09	apospory associated protein c	EC:5.1.3.15	1349.62	9	56.8866	0
SCCCRZ1002D10	dead box atp dependent rna helicase 52b	-	503.263	11.5	53.5267	0.48
SCCCRZ2C03F07	pto kinase interactor 1	EC:2.7.11.1	2210.46	10	57.4663	0
SCMCAM2080D01.b	chalcone flavanone isomerase family	-	5489.45	7.33333	196.949	0
SCACLR1036B11	60s acidic ribosomal protein p0	-	6903.58	8	310.289	0
SCJFRZ2028D05	esterase d	EC:3.1.1.1	832.352	6.5	50.3532	0.045
SCAGLR2011D03	putative protein SORBIDRAFT 03g008870 Sorghum bicolor	-	26569.4	10.3333	1048.55	0
SCCCLR1024H05	adenine nucleotide translocator	-	1415.47	12.3333	159.595	0
SCCCST2003F12	bifunctional aspartokinase homoserine dehydrogenase	EC:1.1.1.3	1468.97	7.66667	103.095	0
SCEQLR1091D05	60s ribosomal protein 5 1	-	1169.48	7	115.163	0
SCCCLB1004B02	atpase subunit 1	-	32492.7	6	1094.77	0
SCCCLR1C04E07	calcium dependent protein kinase	EC:2.7.11.1	534.413	14	66.5283	0.28
SCCCLR1C07G05	tubulin alpha 1 chain	-	49677.8	28.3333	1609.35	0
SCEQRT1029D09	glucose 6 phosphate isomerase	EC:5.3.1.9	734.983	17.3333	61.2158	0.17
SCVPRT2074E05	auxin induced protein pcnt115	-	1623.35	10.3333	91.301	0
SCCCLR1C07H11	26s protease regulatory subunit 6b homolog	EC:3.6.1.15	4765.36	16	11.1544	0
SCEZRZ1015F05	26s proteasome regulatory subunit s2	EC:3.4.25.-	2008.96	15	89.7293	0
SCJFLR1035G04	pro resilin precursor	-	1571.73	8.33333	257.887	0
SCUTLR2008B03	putative protein SORBIDRAFT 09g026550 Sorghum bicolor	-	2651.45	11.6667	162.417	0
SCCCLR1077D09	26s protease regulatory subunit 6b	EC:3.6.1.15	6236.93	15.6667	199.337	0
SCCCLR2C02C11	60s ribosomal protein 38	-	4387.78	2.66667	199.155	0
SCEPFL4179C08	nucleosome chromatin assembly factor group c related protein	-	15532.7	5.66667	208.929	0
SCVPLR1028E03	pci domain containing protein	-	1951.75	12	142.59	0
SCCCLR1C04G09	nadp specific isocitrate dehydrogenase	EC:1.1.1.42	7560.79	15.6667	234.715	0
SCUTLR1058B04	dihydrolipoyllysine residue succinyltransferase component of 2 oxoglutarate dehydrogenase complex	EC:2.3.1.61	1312.68	10.6667	117.3	0
SCCCLR1C07F11	60s ribosomal protein l32	-	9213.11	4	318.251	0
SCCCLR2C03C10	hydroquinone glucosyltransferase	EC:2.4.1.218	2481.53	15.6667	142.012	0
SCQSRT2033A11	ras gtpase activating protein binding protein 1	-	605.258	8	41.1238	0.13
SCSBRZ3120E12	brassinosteroid biosynthesis protein	EC:1.1.1.158	665.207	4	0	0.0566667
SCCCLR1065E09	3 dehydroquinate synthase	EC:4.2.3.4	1419.17	12	76.1029	0
SCJFRZ2029D10	pyruvate kinase cytosolic isozyme	EC:2.7.1.40	1383.81	13.6667	79.608	0.03
SCCCLR1001E04	chloroplastidial ribulose bisphosphate carboxylase oxygenase small subunit	EC:4.1.1.39	18067.5	8.66667	522.474	0
SCCCLR1048F08	26s proteasome non atpase regulatory subunit 14	-	1833.28	7.33333	98.098	0
SCEPLR1030H09	dynamin protein 2a	-	1024.97	6	25.8972	0
SCQGLR1062E09	26s proteasome non atpase regulatory subunit 8	-	3588.01	10.3333	144.029	0
SCRLFL4108D12	60s acidic ribosomal protein p1	-	18172.3	3.33333	173.608	0
SCSBHR1051G02	photosystem i reaction center subunit ii	-	2045.29	4.5	91.1364	0
SCCCLR1070E07	karyopherin beta 3 isoform	-	832.858	9.66667	71.4046	0.03
SCCCRZ2C03D05	glutamate decarboxylase	EC:4.1.1.15	8357.38	16	240.604	0
SCEZRZ1012F05	methylenetetrahydrofolate	EC:1.5.1.20	4854.59	25.3333	292.626	0
SCVPLR2019H10	proteasome subunit alpha 3	EC:3.4.25.1	1535.9	7	113.183	0
SCJLST1027D09	glutathione s transferase	EC:2.5.1.18	9273.45	13.3333	231.622	0
SCQGAM1049A06	vesicle transport v snare 13	-	961.086	5	94.948	0
SCVPLB1017E07	shikimate biosynthesis protein arode	EC:4.2.1.10	2624.83	9.5	57.7929	0
SCCCLR2004F06	peptidyl prolyl cis trans isomerase	EC:5.2.1.8	42750.2	9.66667	820.406	0
SCJLRZ1023F05	methyl binding domain106	-	5510.97	5.66667	49.414	0
SCQGFL4080D04	clathrin heavy chain 2	-	5270.53	8	0	0
SCCCCL4004C09	putative protein SORBIDRAFT 03g006650 Sorghum bicolor	-	7729.21	14	512.131	0
SCEZRZ1016F10	aldose reductase	-	610.98	6.33333	11.9679	0.55
SCAGLR1021H11	nadh ubiquinone oxidoreductase 13 kda b subunit	-	3567.68	6.66667	214.395	0
SCMCCL6049H03	a chain complex of hsp90 n terminal and sgt1 cs domain	-	17477.7	10	0	0
SCUTLR2030B03	linoleate 13S-lipoxygenase	EC:1.13.11.12	5005.3	35.3333	311.93	0
SCCCLR2001F07	40s ribosomal protein s20	-	18593.5	3	486.467	0
SCCCRZ1C01A09	proteasome regulatory non atpase subunit	-	2051.25	9.33333	113.792	0
SCBGLR1117C04	aspartyl trna synthetase	EC:6.1.1.12	587.279	10.3333	68.8048	0.163333
SCAGLR2026H05	proteasome subunit alpha 5	EC:3.4.25.1	8062.27	12	154.758	0
SCBGLR1113C09	g1 3 protein	-	2145.52	4.5	186.342	0
SCVPLR1028C10	ornithine carbamoyltransferase	EC:2.1.3.3	450.816	7	45.7803	0.8
SCJFHR1034E09	acetylornithine deacetylase	-	4281.45	5.33333	0	0
SCJFRZ2031F10	acetyltransferase 1	-	337.733	7.66667	23.8146	1.87667
SCSBLB1033E06	pp2ac 3 phosphatase 2a isoform 3 belonging to family 1	EC:3.1.3.16	1785.06	7.5	75.505	0
SCCCLR1001G12	gdp dissociation inhibitor	-	9512.69	12	209.368	0
SCCCLR1C03E08	grx s17 glutaredoxin subgroup ii	-	1978.51	17.6667	105.788	0
SCJLRZ1027C05	dna damage inducible protein	EC:3.4.23.-	2253.37	12.6667	149.676	0
SCQSLR1018C05	actin 2	-	55876.6	22.6667	425.494	0
SCSBLB1033F12	ufm1 conjugating enzyme 1	EC:6.3.2.19	1576.89	8	58.0129	0
SCACLR2014E12	ubiquitin conjugating enzyme	EC:6.3.2.19	18816.3	2.33333	611.102	0
SCCCCL4017A09	nadp specific isocitrate dehydrogenase	EC:1.1.1.42	9301.12	18.3333	309.889	0
SCCCRZ1003D03	aminoacylase 1 precursor	EC:3.5.1.14	1523.28	6	67.1202	0
SCCCCL4007F09	adenylosuccinate lyase	EC:4.3.2.2	453.346	11	25.3025	1.46
SCCCFL5061A01	alcohol dehydrogenase 1	EC:1.1.1.1	11845.2	4.66667	0	0
SCCCLR1048B08	triosephosphate isomerase cytoplasmic	EC:5.3.1.1	23710.8	14.3333	438.678	0
SCEPRZ1010G06	6-phosphogluconolactonase	EC:3.1.1.31	4472.07	10	389.786	0
SCCCCL3004B08.b	peptide methionine sulfoxide reductase msrb	EC:1.8.4.11	2572.96	3.66667	83.3915	0
SCEQRT2095D10	gdp mannose epimerase 1	-	4450.13	9.66667	156.659	0
SCCCLR1066G06	ribulose phosphate 3 epimerase	EC:5.1.3.1	1461.81	6	48.5878	0
SCCCRZ1002E05	pyruvate kinase cytosolic isozyme	EC:2.7.1.40	7385.96	18	303.168	0
SCCCLR1078H05	metal dependent hydrolase protein	-	690.444	5	43.3409	0.0933333
SCVPRZ2043A12	usp family protein	-	21446.4	8	384.122	0
SCVPST1061C06	sucrose synthase 5	-	787.041	9.33333	295.621	0
SCCCCL4005G09	putative protein SORBIDRAFT 02g035390 Sorghum bicolor	-	656.362	10	54.603	0.143333
SCCCLR1001B10	splicing factor u2af 65 kda subunit	-	1018.57	9	68.4963	0
SCAGLR1043D04	vacuolar proton pump atpase	-	28622.1	39	814.195	0
SCCCLB1024B11	diaminopimelate decarboxylase	EC:4.1.1.20	2183.9	9	206.61	0
SCEQLR1093B12	transposon protein	-	679.934	9.5	59.6139	0.125
SCEZLB1010A03	spermidine synthase 1	EC:2.5.1.16	3422.23	10.6667	196.924	0
SCJFLR1074H03	low molecular weight protein tyrosine phosphatase slr0328	EC:3.1.3.48	1590.04	7.33333	55.6904	0
SCCCRT2004D12	snare domain containing protein	-	844.175	7	52.3915	0.0566667
SCACLR2007H10	putative v proton pump atpase subunit d vacuolar	-	3358.15	9.33333	218.689	0
SCCCLR1076E03	brassinosteroid biosynthesis related protein	EC:1.1.1.158	899.352	10	65.7483	0.03
SCCCCL1002D10.b	pyruvate dehydrogenase e1 component alpha subunit	EC:1.2.4.1	8380.93	21	466.487	0
SCCCCL2001B01.b	gda1 cd39 family	-	1338.52	13.3333	168.972	0
SCCCCL4002H01	26s proteasome non atpase regulatory subunit 4	-	4537.68	5.33333	0	0
SCEPRZ1011G11	tip120 protein	-	955.33	16.3333	49.7423	0.386667
SCEZLB1014F09	dihydrolipoyl dehydrogenase mitochondrial	EC:1.8.1.4	3210.39	15.6667	261.508	0
SCJFLR1074C10	putative protein SORBIDRAFT 06g014260 Sorghum bicolor	-	1679.72	9.33333	61.4627	0
SCCCRZ1003D05	putative protein SORBIDRAFT 06g014260 Sorghum bicolor	-	3130.85	5.66667	106.495	0
SCJFRT2059E04	puromycin sensitive aminopeptidase isoform 1	-	1012.27	9.33333	46.258	0.03
SCCCCL3005C07.b	putative uncharacterized protein LOC100836836 Brachypodium distachyon	-	454.107	6.5	52.127	0.675
SCJFRZ1005G06	aconitate hydratase cytoplasmic	-	9613.39	12.6667	76.0196	0
SCCCCL4005E12	rubisco subunit binding protein alpha chloroplastidial	-	1223.95	12	68.338	0
SCCCCL4008F04	40s ribosomal protein s27	-	10205.1	3.66667	170.419	0
SCJLRZ1021C03	ubiquitin isopeptidase t ubiquitin specific protease 5	EC:3.4.19.-	564.244	13	109.608	0.28
SCQSRT1035E10	phosphoserine aminotransferase	EC:2.6.1.52	3069.11	14.6667	197.213	0
SCCCCL3001B07.b	pyrophosphate dependent phosphofructokinase alpha subunit	EC:2.7.1.90	1234.01	13.3333	93.3725	0
SCCCCL3001C03	citrate synthase mitochondrial	EC:2.3.3.1	2061.99	14.3333	79.2496	0
SCCCLR1001E03	apx4 peroxisomal ascorbate peroxidase	EC:1.11.1.11	1257.85	7.5	80.4926	0
SCCCRZ1001F01	chaperone dna j2	-	1571.02	4	0	0
SCEQRT2094H09	receptor mediated endocytosis 1 isoform i	-	523.348	14.5	58.0802	0.495
SCJLRZ1024A01	phosphoenolpyruvate	EC:4.1.1.31	921.968	10	32.2853	0
SCRFLR1034D04	fasciclin arabinogalactan protein 11	-	845.193	2.5	53.2672	0
SCACSD2014C10	atp synthase b chain	-	2526.62	3.33333	65.9235	0
SCJFRT2055B05	heat shock protein 90	-	7693.18	8.5	7.76905	0
SCRUFL1119D04.b	nadp dependent oxidoreductase p2	-	3795.96	4	104.144	0
SCSGAD1009E08.b	atp synthase delta chain	-	1749.76	5.5	63.8777	0
SCBGRT3014F08	triosephosphate isomerase cytoplasmic	EC:5.3.1.1	18570.9	5.5	3.4267	0
SCCCLR1001H04	ubiquinol cytochrome c reductase complex 14 kda protein	EC:1.10.2.2	4406.03	4.66667	67.696	0
SCCCLR2001A12	minor allergen alt a 7	-	3734.79	6.33333	292.037	0
SCCCLR2001F05	delta 1 pyrroline 5 carboxylate synthetase	EC:2.7.2.11	1816.96	14.3333	136.63	0
SCJFLR1013C03	atp synthase gamma chain	-	12853.1	10.3333	370.493	0
SCSBFL1042G04	phosphoenolpyruvate	EC:4.1.1.31	1129.81	13.5	24.7123	0
SCEQLR1050G05	elongation factor 1 beta	-	17106.2	8.33333	239.261	0
SCRUSB1064E09	cysteine proteinase 2 flags precursor	EC:3.4.22.10	7627.62	3.5	8.08325	0
SCVPCL6046A05	coatomer subunit gamma 1	-	455.07	13	9.68865	0.68
SCCCCL3001B09.b	aconitate hydratase 1	-	3895.11	21.6667	252.856	0
SCJFRT1062H07	pyruvate decarboxylase	EC:4.1.1.1	8391.79	4	22.6075	0
SCCCLR1C02E07	60s ribosomal protein 22 2	-	4916.21	5.66667	213.892	0
SCCCLR2002C09	60s ribosomal protein 28	-	3021.9	4	236.268	0
SCCCLR2C01D10	6 phosphofructokinase 3	EC:2.7.1.11	225.605	5.5	51.3815	0.805
SCCCRZ1004G02	acetylornithine deacetylase	-	4575.15	13	158.475	0
SCEQRT1033F03	26s proteasome non atpase regulatory subunit 6	-	629.508	8.33333	45.2605	0.136667
SCACLR1128A01	gtp binding protein	-	1612.61	2	78.5567	0
SCCCCL3080E11	3 hydroxyisobutyryl coenzyme a hydrolase	-	881.969	9.66667	52.906	0
SCCCLR2002E05	60s ribosomal protein 7 2	-	8155.82	10	456.259	0
SCBGLR1002F11	alpha 3 subunit of 20s proteasome	EC:3.4.25.1	4690.38	6.66667	181.557	0
SCCCLB1023G10	armadillo beta catenin repeat family protein	-	1042.14	8.5	39.9593	0
SCCCLR1001A04	putative protein OsI 36737 Oryza sativa Indica Group	-	3643.3	8.33333	119.652	0
SCCCLR1048A09	60s ribosomal protein 5 1	-	804.543	7.66667	45.1758	0
SCRFLR1012H05	actin 1	-	55566.6	22	1127.37	0
SCRULR1042G12	glutathione s transferase gstf2	EC:2.5.1.18	113274	2.33333	0	0
SCSBSB1053E04	protein phosphatases pp1 regulatory	-	518.27	9.33333	45.4369	0.32
SCSFLR2009H09	cytosolic chaperonin delta subunit	-	1144.42	6.66667	51.9641	0
SCVPRT2081D11	flavoprotein wrba isoform 1	-	2859.37	6	124.819	0
SCCCCL3001G05.b	dihydroxy acid dehydratase	EC:4.2.1.9	1869.87	16.6667	125.964	0
SCEZRT3070A09	glutathione transferase iii	EC:2.5.1.18	16564.5	4.33333	57.8922	0
SCQSLR1090G03	aspartate aminotransferase	EC:2.6.1.1	1152.72	14.6667	73.4046	0
SCCCLR1048F12	14 3 3 protein	-	25134.9	12.3333	525.389	0
SCCCLR1065E06	aquaporin pip2 1	-	15030.8	6.33333	609.607	0
SCCCST3002E02	vamp protein sec22	-	3655.74	5	97.3205	0
SCQSRT1036H06	importin beta n terminal domain containing	-	3048.77	7.33333	127.006	0
SCACLR1057F02	proteasome regulatory non atpase subunit	-	2342.35	10	0	0
SCACLR2014A07	threonyl trna synthetase	EC:6.1.1.3	358.377	14.6667	45.7689	1.64333
SCCCRZ1004B07	dihydrolipoyl dehydrogenase	EC:1.8.1.4	649.413	9.5	27.3232	0.405
SCUTLR1037F12	60s ribosomal protein 5 1	-	1717.55	8.5	103.86	0
SCVPLR2005F03	putative protein SORBIDRAFT 03g043430 Sorghum bicolor	-	4030.02	5	215.79	0
SCEZHR1047F05	hydroxyproline rich glyco	-	379.76	4	53.5431	1.465
SCEZLR1009B09	actin 1	-	10701.1	12.3333	166.698	0
SCQGLR1019B10	ac077693 3 eukaryotic initiation factor subunit	-	283.025	8.5	19.137	2.245
SCQGLR2017D03	chaperone protein dnaj 10	-	1227.41	10.3333	90.0376	0
SCBGLR1002H03	prefoldin subunit 3	-	2174.93	5.33333	67.5671	0
SCCCLR1C02B02	aconitate hydratase cytoplasmic	-	29692.1	10	160.1	0
SCMCAM2084F02	hexokinase 5	EC:2.7.1.1	1556.4	3	40.9458	0
SCMCST1058E10	40s ribosomal protein s15a	-	3014.24	4.33333	227.596	0
SCQGLR2025A05	adenylate kinase	EC:2.7.4.3	949.977	4.5	39.9527	0
SCRFLR1012G07	heat shock protein	EC:1.3.1.74	1050.3	10	84.3572	0
SCCCLR1048A11	nadh ubiquinone oxidoreductase 20 kda subunit	EC:1.6.5.3	1252.24	5	30.195	0
SCQSRT2035E03	nadh ubiquinone oxidoreductase 23 kda subunit	-	861.625	10.5	29.6033	0
SCSFRT2070C07	eukaryotic translation initiation factor 3 subunit 12	-	856.874	6.33333	130.684	0.26
SCUTAM2089E05	beta amylase d glucan maltohydrolase	EC:3.2.1.2	4319.49	19.6667	207.434	0
SCACSB1036B05	ectonucleotide pyrophosphatase phosphodiesterase 1	EC:3.1.4.1	1132.51	3.66667	58.5913	0
SCCCLR1C05H04	60s ribosomal protein 36 2	-	1132.46	2	92.8428	0
SCCCLR2001H05	alcohol dehydrogenase 1	EC:1.1.1.1	14835.2	13.6667	410.184	0
SCJFRT2057C03	aspartyl trna synthetase	EC:6.1.1.12	2317.22	5.33333	48.066	0
SCVPRZ2042B04	protease candidate1	EC:3.4.24.-	745.408	16	99.9045	0.03
SCCCLR1065F02	aconitate hydratase cytoplasmic	EC:4.2.1.3	15724.3	34	1030.41	0
SCEPLB1041F10	iq calmodulin binding motif family protein	-	711.075	5	48.6168	0.0933333
SCMCAM1101A10	karyopherin beta 3 isoform	-	6330.9	6.66667	148.852	0
SCQGRT1039H01	tripeptidyl peptidase ii	EC:3.4.21.10	419.814	10.5	85.3141	0.89
SCQSLB1049C04	glutathione s transferase 6	EC:2.5.1.18	9790.14	13	644.643	0
SCCCCL4012E07	s glutathione dehydrogenase class iii alcohol dehydrogenase	-	545.995	5.66667	63.5754	0.343333
SCCCLR1072D06	cysteine synthase1	EC:2.5.1.47	3018.23	14	86.2328	0
SCCCLR1C01B03	peptide methionine sulfoxide reductase	EC:1.8.4.11	281.103	3	29.1834	1.42
SCCCLR1C04B11	selenoprotein o	-	523.5	10	30.1959	0.226667
SCQSLR1018F09	eukaryotic translation initiation factor 3 subunit a	-	612.391	15.6667	60.5854	0.0833333
SCUTLR1037F10	glutathione s c terminal domain containing protein	-	14183.3	12.3333	701.707	0
SCACCL6007A08	glutathione s transferase gstf2	EC:2.5.1.18	138015	5	2.96995	0
SCACLR2014H03	vamp protein sec22	-	4299.01	7.5	165.567	0
SCCCLB1001A10	auxin repressed protein	-	2783.18	3	190.329	0
SCCCLR1070G05	putative bifunctional methylthioribulose 1 phosphate dehydratase enolase phosph	EC:4.2.1.109	624.883	12.6667	51.4374	0.136667
SCCCLR2002C01	40s ribosomal protein s9	-	1684.24	8.66667	100.775	0
SCCCRT1003F01	cytosolic glutathione reductase	EC:1.8.1.7	935.361	14.3333	119.977	0
SCEPRZ3087H07	nadh ubiquinone oxidoreductase 75 kda subunit	EC:1.6.5.3	4414.28	22	252.674	0
SCEQLR1093F09	glycosyl hydrolase family 3 n terminal domain containing	EC:3.2.1.58	3490.23	12.6667	91.349	0
SCJFRT1059E08	pto kinase interactor 1	EC:2.7.11.1	551.245	9.5	13.4068	0.595
SCRFFL1033C06	dihydrolipoamide s acetyltransferase1	EC:2.3.1.12	1690.61	9.66667	0	0
SCRFLR2034G09	triosephosphate isomerase cytosolic	EC:5.3.1.1	47172.9	7	317.811	0
SCCCCL4014A03	clathrin heavy chain 1	-	2234.39	4.5	197.071	0
SCCCLR1048G12	proteasome subunit beta 2	EC:3.4.25.1	7636.15	11.6667	255.289	0
SCCCLR1C02F04	ma3 domain containing protein	-	1279.3	12	215.453	0
SCJLLR1033G09	eukaryotic translation initiation factor 3 subunit a	-	591.048	6.33333	43.0049	0.136667
SCQGAM2030C12	nucleoside diphosphate kinase 1	EC:2.7.4.6	13789.6	6.33333	425.602	0
SCBGFL5081F09	60s ribosomal protein 23a	-	7682.18	2.66667	212.471	0
SCCCCL6005C02	eukaryotic translation initiation factor 2 alpha subunit	-	3162.72	5	251.327	0
SCCCLB1023F09	cathepsin b	EC:3.4.22.1	355.069	8.66667	61.017	0.876667
SCCCLR2002G02	d 3 phosphoglycerate dehydrogenase	EC:1.1.1.95	7737.16	15.6667	443.711	0
SCCCRZ1003F06	3 isopropylmalate dehydratase large subunit	EC:4.2.1.35	571.043	7	78.3582	0.33
SCCCRZ1004B05	topless related protein 1	-	584.701	13	50.1583	0.275
SCCCRZ2001F12	aluminum induced protein	-	1673.31	6.66667	105.995	0
SCEQRT2095D03	class iv transaminase family protein	EC:2.6.1.-	430.068	10	32.2056	0.96
SCJFLR1073H09	enolase	EC:4.2.1.11	21677.6	25.6667	673.453	0
SCJLLR1101E05	cell death associated protein	-	5273.62	6	155.954	0
SCRLLR1038D01	uracil phosphoribosyltransferase	EC:2.4.2.9	1188.02	7.33333	47.3956	0
SCBGLR1002D03	proteasome subunit beta 1	EC:3.4.25.1	3802.8	8.33333	127.735	0
SCCCCL4001H11	beta galactosidase 15 flags precursor	EC:3.2.1.23	312.859	11.5	60.1303	1.09
SCCCCL4012B03	xaa pro aminopeptidase 1	EC:3.4.11.9	507.399	6	70.9428	0.495
SCCCLR1001A07	glutathione transferase iii	EC:2.5.1.18	18438	7	499.925	0
SCCCLR1022A05	mitochondrial processing peptidase alpha subunit	EC:3.4.24.64	2752.88	17.3333	157.235	0
SCEPRZ1008C01	acyl peptide hydrolase	-	309.146	14.5	17.6532	1.815
SCVPLR1049H03	60s acidic ribosomal protein p2b	-	1210.91	4.5	40.1606	0
SCAGLR2026C06	4 methyl 5 b hydroxyethyl thiazol monophosphate biosynthesis enzyme	-	783.524	9.33333	54.3153	0
SCBFLR1039A03	polyphenol oxidase	EC:1.10.3.1	5017.73	7	319.423	0
SCCCCL3002C09.b	glutathione s transferase gstf2	EC:2.5.1.18	119302	8.33333	830.601	0
SCCCCL3140C10	cysteine synthase precursor	EC:2.5.1.47	5424.07	13	168.959	0
SCCCCL4006H08	alcohol dehydrogenase 2	EC:1.1.1.1	2336.22	9.5	50.9304	0
SCCCLR1001B04	alpha 1 subunit of 20s proteasome	EC:3.4.25.1	3598.12	11.3333	228.637	0
SCCCLR1072G07	translational initiation factor eif 4a	-	24853.9	24	811.555	0
SCCCLR1075B02	ras related protein ric1	-	9870.67	8	221.392	0
SCEPLR1051C09	multidomain cystatin	-	9615.53	10.6667	484.227	0
SCEPRZ1008B12	macronuclear development protein	-	401.393	6	32.3777	1.075
SCEPRZ3084H02	malate dehydrogenase cytoplasmic	EC:1.1.1.37	27081.5	6.5	0	0
SCJFRT1005D04	pyruvate decarboxylase	EC:4.1.1.1	2138.05	15	65.5126	0
SCRFAD1120B10	aspartate semialdehyde dehydrogenase	EC:1.2.1.11	8163.34	2.66667	76.4589	0
SCRLCL6031B10	nad dependent isocitrate dehydrogenase	EC:1.1.1.41	1504.65	8.33333	143.377	0.0933333
SCBGLR1023A04	blue copper binding protein	-	1202.56	6.66667	82.6102	0
SCCCCL3080E05	40s ribosomal protein s4	-	4648.37	8.5	161.809	0
SCCCLB1C03G10	dimethylmalate lyase isoform 1	-	7007.96	13	338.077	0
SCCCLR2001H02	ramosa 1 enhancer locus 2	-	636.179	20	15.9131	0
SCEPLB1041G09	proteasome subunit alpha 1	EC:3.4.25.1	2626.2	10.6667	142.39	0
SCEPLB1044F03	vacuolar atp synthase subunit d 1	EC:3.6.3.-	2603.91	7.33333	220.895	0
SCEPRT2047G02	vhs domain containing	-	389.856	8	15.1123	1.28
SCEPRZ1009B12	triosephosphate isomerase cytosolic	EC:5.3.1.1	1980.07	11.6667	65.8302	0
SCEQAM1035F11	calcium ion binding protein	-	913.979	14.5	55.2383	0
SCEQRT2028E03	gtp binding nuclear protein rna 3	-	9660.87	7.66667	360.127	0
SCJFLR1013D01	60s ribosomal protein 18a	-	548.652	4	95.3937	0.295
SCJFRZ2010H02	putative protein SORBIDRAFT 07g001060 Sorghum bicolor	-	886.604	7.5	67.5445	0.14
SCJLLR1107B04	60s ribosomal protein 31	-	3226.43	3	92.2789	0
SCJLRT1021G03	mitochondrial processing peptidase	EC:3.4.24.64	4239.84	12.6667	134.335	0
SCJLRZ1027F05	transducin wd 40 repeat	-	984.581	21	74.3405	0
SCQGLR1019A10	gtp binding nuclear protein rna a1	-	14041	6.66667	486.047	0
SCQSLR1018D04	proteasome subunit alpha 2	EC:3.4.25.1	3188.47	3.33333	370.042	0
SCQSRT1034D03	non-reducing end alpha-L-arabinofuranosidase	EC:3.2.1.55	907.868	8.33333	87.584	0.0633333
SCAGLR2033B02	ap 2 complex subunit	-	386.107	15.5	31.2871	1.31
SCBGLR1003B07	gtp binding protein sar1a	-	6697.2	8.66667	60.9696	0
SCBGST3105H08	regulator of ribonuclease activity a	EC:2.1.1.-	4171.6	6	168.551	0
SCCCAM1001A05	spermidine synthase 1	EC:2.5.1.16	827.582	5.33333	18.1533	0.0866667
SCCCCL3004C10.b	transaminase transferring nitrogenous groups	EC:2.6.1.83	2387.18	7.66667	87.314	0
SCCCCL3120G07	heat shock cognate 70 kda protein 4 isoform 1	-	33537.9	32.3333	663.783	0
SCCCCL3140G05	26s proteasome non atpase regulatory subunit 11	-	1658.58	12.6667	119.792	0
SCCCLR1024E09	stem specific protein	-	14653	10	313.338	0
SCCCLR1048A06	superoxide dismutase	EC:1.15.1.1	3347.3	7	157.447	0
SCCCLR1066H09	alcohol dehydrogenase class 3	EC:1.1.1.1	5142.25	13	191.377	0
SCCCLR1069B04	glycyl trna synthetase protein	EC:6.1.1.14	2006.48	16.6667	260.784	0
SCCCLR2002A05	40s ribosomal protein s16	-	2818.74	3.66667	79.539	0
SCEPRZ1009C10	serine threonine protein kinase sapk4	EC:2.7.11.1	847.624	10.5	29.8169	0.085
SCJFRT2059C12	aminomethyltransferase	EC:2.1.2.10	1680.27	11.3333	88.5226	0
SCJFRZ2005C12	protein z	-	1664.63	6.33333	50.9154	0
SCJFSB1014F03.b	chlorophyll a b binding protein cp24	-	4568.98	4	0	0
SCJLLR1107C01	ubiquinol cytochrome c reductase complex 14 kda protein	EC:1.10.2.2	2858.66	4	40.9734	0
SCJLRT1022G04	glutathione s transferase zeta class	EC:2.5.1.18	724.939	5	31.9787	0.17
SCJLST1022G06	chlorophyll a b binding protein	-	1689.77	6	89.368	0
SCQGLR1019D06	legumin protein	-	7768.69	5	262.738	0
SCQGST1032H01	putative protein Hordeum vulgare subsp vulgare	-	545.803	6.33333	47.81	0.266667
SCACAD1036F01	mitochondrial aldehyde dehydrogenase aldh2a	EC:1.2.1.5	2555.71	6.66667	46.048	0
SCACLR2007B05	chlorophyll a b binding protein cp24	-	3695.84	5.33333	104.081	0.03
SCACLR2007B12	chloroplastidial quinone oxidoreductase	-	2252.83	8	92.2013	0
SCACLR2007C03	guanine nucleotide binding protein beta subunit	-	19598.2	18.6667	864.705	0
SCACLR2007G05	remorin isoform 1	-	8163.56	10.6667	200.911	0
SCAGLR1021F12	argininosuccinate synthase	EC:6.3.4.5	1014.81	12.6667	80.3688	0
SCAGLR1043E06	phospholipase d alpha 1	EC:3.1.4.4	5295.13	36	388.37	0
SCAGLR1043F02	70 kda heat shock protein	-	29223.7	27.6667	177.442	0
SCAGLR2033E03	aquaporin pip1 2	-	8074.46	6.33333	263.843	0
SCAGLR2033E09	60s ribosomal protein 13 2	-	3913	4.66667	19.1417	0
SCBFLR1026E02	14 3 3 protein	-	67604.5	21	421.885	0
SCBFLR1026E05	proton pump atpase catalytic subunit a vacuolar	-	24312	26.5	271.028	0
SCBFLR1083E03	nucleoside diphosphate kinase i	EC:2.7.4.6	2637.51	5.5	200.749	0
SCBFRZ2016G12	60s ribosomal protein 10 3	-	4732.07	2.66667	178.377	0
SCBGFL4048C01	co chaperone protein sba1	-	1220.66	4	147.314	0
SCBGLR1003G06	importin beta	-	1144.45	13	35.5869	0
SCBGLR1023G09	60s ribosomal protein 27	-	757.478	4	106.803	0.17
SCBGLR1114F09	chitinase iii protein	-	3560.59	4	217.321	0
SCBGLR1114G09	oxygen evolving enhancer protein 3 1	-	5432.18	7.66667	370.375	0
SCCCAD1001C08	peroxidase 42 precursor	EC:1.11.1.7	4481.01	5.33333	127.498	0
SCCCCL1001C10.b	vacuolar atpase b subunit	-	51021.7	26	745.061	0
SCCCCL1002A05.b	ubiquitin carboxyl terminal hydrolase 6	EC:3.1.2.15	1658.77	12.3333	145.185	0
SCCCCL2001B02.b	glyceraldehyde 3 phosphate dehydrogenase cytosolic	EC:1.2.1.12	3014.31	8	29.3225	0
SCCCCL3001E09.b	40s ribosomal protein s5	-	14432.2	8.33333	385.393	0
SCCCCL3001F09	40s ribosomal protein s3	-	12131.6	9.66667	424.975	0
SCCCCL3001F10.b	phosphoenolpyruvate carboxylase	EC:4.1.1.31	5860.7	38.3333	486.106	0
SCCCCL3001G02	glyceraldehyde 3 phosphate dehydrogenase	EC:1.2.1.12	47499	19.6667	1327.35	0
SCCCCL3002G03.b	eukaryotic translation initiation factor 3 subunit 6	-	1184.64	10	74.5156	0
SCCCCL3003F11.b	citrate glyoxysomal precursor	EC:2.3.3.-	422.633	8.33333	27.0091	0.763333
SCCCCL3080C04	60s ribosomal protein 6 isoform 1	-	8080.16	7.66667	114.345	0
SCCCCL3120C03	fructose bisphosphate aldolase	EC:4.1.2.13	33589.1	20.6667	772.283	0
SCCCCL3140B12	60s ribosomal protein 4	-	6174.93	14	242.309	0
SCCCCL4003D01	glutathione transferase30	EC:2.5.1.18	1749.01	6.5	38.1825	0
SCCCCL4004A04	ras related protein rab 2 a	-	1875.18	8.66667	29.3349	0
SCCCCL4005C02	eukaryotic translation initiation factor 2 gamma subunit	-	479.623	8	56.541	0.596667
SCCCCL4006C07	26s proteasome regulatory particle triple a atpase subunit6	EC:3.6.1.15	3571.61	17.3333	176.982	0
SCCCCL4009B07	villin 2 isoform 1	-	2970.58	33.3333	163.173	0
SCCCCL4009H11	af236369 1 prohibitin	-	1239.61	8	109.06	0
SCCCCL4011C02	elongation factor 2	-	19412.9	19.3333	0	0
SCCCCL4011D12	pyruvate decarboxylase	EC:4.1.1.1	9357.73	23.6667	472.641	0
SCCCCL4011G09	14 3 3 protein a	-	28639.6	8.5	236.537	0
SCCCCL5002B01	argininosuccinate lyase	EC:4.3.2.1	625.069	14	61.2286	0.2
SCCCFL1003H07	auxin induced protein pcnt115	-	3335.71	6.66667	59.5455	0
SCCCHR1002F08	prolyl carboxypeptidase protein precursor	-	774.413	9.33333	49.0814	0.223333
SCCCHR1003B09	putative protein SORBIDRAFT 06g034050 Sorghum bicolor	-	400.312	7	68.6197	0.805
SCCCLB1003G10	disease resistance response protein 206	-	8782.72	6.33333	360.003	0
SCCCLB1024C02	exocyst complex component	-	472.724	12	31.5045	0.755
SCCCLB1025B04	vacuolar atp synthase subunit e	EC:3.6.3.-	5342.72	10	381.949	0
SCCCLR1001A05	sucrose synthase	EC:2.4.1.13	28249.4	34.6667	912.137	0
SCCCLR1001B11	pyridoxin biosynthesis protein er1	-	837.59	6.5	20.1417	0.2
SCCCLR1001E08	dimethylmalate lyase	-	1095.38	9	21.8697	0
SCCCLR1022B11	cysteine protease 1 precursor	EC:3.4.22.-	6887.46	7.33333	523.89	0
SCCCLR1022D02	vacuolar atpase subunit h protein	-	4317.88	15	134.741	0
SCCCLR1024A05	transaldolase 2	EC:2.2.1.2	12426.5	16	307.199	0
SCCCLR1024D10	40s ribosomal protein s13	-	2910.45	3.66667	107.983	0
SCCCLR1024E10	ketol acid reductoisomerase	EC:1.1.1.86	1484.9	14	212.69	0
SCCCLR1048A07	af083327 1101 kda heat shock protein	EC:3.6.1.15	2630.96	6.33333	105.052	0
SCCCLR1048B12	elongation factor 1 gamma 3	-	15474.5	17.6667	508.512	0
SCCCLR1048F11	40s ribosomal protein s8	-	5646.12	8	163.777	0
SCCCLR1048G01	asparagine trna ligase cytoplasmic 3	EC:6.1.1.22	1351.78	15	102.021	0
SCCCLR1048H09	catalase	EC:1.11.1.6	7201.5	12.3333	216.013	0
SCCCLR1065E11	putative protein SORBIDRAFT 03g008950 Sorghum bicolor	-	7616.39	6	546.822	0
SCCCLR1068B08	fiber protein fb19	-	3712.37	5.33333	98.6359	0
SCCCLR1069A12	60s ribosomal protein 9	-	1555	8.66667	140.91	0
SCCCLR1070D04	pyruvate kinase cytosolic isozyme	EC:2.7.1.40	14366.5	12.3333	283.937	0
SCCCLR1072A03	atp synthase delta chain	-	1333.05	10.6667	136.2	0
SCCCLR1072B04	glyceraldehyde 3 phosphate dehydrogenase	EC:1.2.1.12	46995.6	19.3333	1748.51	0
SCCCLR1072E04	usp family protein	EC:3.6.1.-	11155.5	9.33333	488.197	0
SCCCLR1072F05	elongation factor 2	-	34362.1	44.3333	1614.39	0
SCCCLR1072G10	60s ribosomal protein 30	-	2149.45	3.33333	90.3005	0
SCCCLR1076C03	ketol acid reductoisomerase chloroplastidial	EC:1.1.1.86	1757.07	16	130.559	0
SCCCLR1079B06	cytosolic phosphoglycerate kinase 1	EC:2.7.2.3	17504.3	18.6667	86.7647	0
SCCCLR1079D10	monodehydroascorbate reductase	EC:1.6.5.4	3668.04	16	225.628	0
SCCCLR1080G12	pre mrna splicing factor 19	EC:6.3.2.19	337.543	12	40.2075	0.67
SCCCLR1C01B04	adp ribosylation factor protein 8a	-	1667.64	6.66667	62.6396	0
SCCCLR1C01D02	transcription factor	-	2041.67	6.33333	78.8089	0
SCCCLR1C01D05	heat shock cognate 70 kda	-	21262.1	22.6667	228.331	0
SCCCLR1C03A02	40s ribosomal protein s14	-	8578.12	6.66667	161.424	0
SCCCLR1C04E01	adenosylhomocysteinase protein	EC:3.3.1.1	33024.4	28.3333	1487.13	0
SCCCLR1C05G05	60s ribosomal protein l10a 1	-	3683.82	6	181.361	0
SCCCLR2001A06	auxin induced protein pcnt115	-	3366.43	17	110.684	0
SCCCLR2001C05	stem specific protein tsjt1	-	1975.87	8	62.4491	0
SCCCLR2001G08	gtp binding protein rab7a	-	2701.65	8	134.673	0
SCCCLR2004B02	aldose reductase	-	2972.69	15.3333	264.759	0
SCCCLR2004E06	60s ribosomal protein 2	-	1895.85	7.33333	127.98	0
SCCCLR2C01E08	stress related protein	-	2744.06	7	114.318	0
SCCCLR2C01F11	40s ribosomal protein s10	-	4522.66	5	173.865	0
SCCCLR2C01H04	wound stress protein precursor	-	3240.54	4.66667	377.372	0
SCCCLR2C02D12	chlorophyll a b binding apoprotein cp26 precursor	-	3376.16	10	208.816	0
SCCCLR2C03D05	superoxide dismutase 2	EC:1.15.1.1	14771.7	6	754.033	0
SCCCRT1001H04	auxin induced protein pcnt115	-	1746.4	5.33333	59.5302	0
SCCCRZ1001C05	phosphoglycerate kinase	EC:2.7.2.3	30885.8	22	1040.84	0
SCCCRZ1001C08	60s ribosomal protein 4	-	5925.92	11.3333	42.3362	0
SCCCRZ1001D02	14 3 3 protein	-	58157.1	20.3333	1028.64	0
SCCCRZ1001D04	phosphoglucomutase cytoplasmic 2	EC:5.4.2.2	11444.8	25	528.889	0
SCCCRZ1002B03	tpa class iii peroxidase 39 precursor	EC:1.11.1.7	1994.71	8	146.379	0
SCCCRZ1002F04	hypersensitive induced response protein	-	4135.59	10.6667	119.977	0
SCCCRZ1004C09	26s proteasome non atpase regulatory subunit 13	-	1784.46	9	101.293	0
SCCCRZ1C01H06	putative protein SORBIDRAFT 08g001950 Sorghum bicolor	-	8237.19	14.6667	624.202	0
SCCCRZ2001D03	cysteine proteinase 2 flags precursor	EC:3.4.22.10	7083.29	7.33333	220.215	0
SCCCRZ2001F03	fructose bisphosphate aldolase cytoplasmic isozyme	EC:4.1.2.13	37464.6	23.6667	1241.27	0
SCCCRZ2001F10	mitochondrial aldehyde dehydrogenase	EC:1.2.1.3	1268.61	16	99.6434	0
SCCCRZ2001H04	60s ribosomal protein 7a	-	1772.27	7.5	98.1687	0
SCCCRZ2002C11	cytosolic factor related protein	-	4327.14	13	263.826	0
SCCCRZ2003A07	aminopeptidase m	-	709.097	16	80.3327	0.03
SCCCRZ2004B10	3 isopropylmalate dehydrogenase	EC:1.1.1.41	1513.26	10	99.1274	0
SCCCRZ2C04B02	proteasome subunit beta 6 precursor	EC:3.4.25.-	5615.06	10	119.093	0
SCCCRZ2C04G04	vacuolar atp synthase subunit c	EC:3.6.3.-	4368.47	10.6667	138.197	0
SCCCST1001B11	chlorophyll a b binding protein 1	-	10333.5	7.66667	335.346	0
SCCCST1C06G09	glyoxylate reductase	EC:1.1.1.26	462.898	6	40.1402	0.355
SCCCST2002D08	o methyltransferase zrp4	-	11747.8	6.33333	620.947	0
SCCCST2003C12	alcohol dehydrogenase 1	EC:1.1.1.1	7631.57	12	162.509	0
SCEPAM1015F11	n acetyl gamma glutamyl phosphate reductase	EC:1.2.1.38	1346.15	9.33333	92.6946	0
SCEPAM1051D07	polyphenol oxidase	EC:1.10.3.1	7493.65	22.6667	403.779	0
SCEPAM2055H02	legumin protein	-	20276.2	8	418.61	0
SCEPCL6020A07	gtp binding protein ptd004	-	5248.71	15	213.838	0
SCEPLR1051D01	putative glycerophosphoryl diester phosphodiesterase 2	EC:3.1.4.46	656.994	8	51.6471	0.3
SCEPRZ1009G03	40s ribosomal protein s2	-	3745.4	10	123.295	0
SCEPRZ3047F05	dihydrolipoamide s acetyltransferase1	EC:2.3.1.12	2088.87	15.6667	99.4927	0
SCEQLB1063E01	60s ribosomal protein 6	-	8212.09	8	114.919	0
SCEQLR1007G03	elongation factor 1 alpha	-	20923.8	16	1728.4	0
SCEQLR1029E05	putative cinnamyl alcohol dehydrogenase 8c	EC:1.1.1.195	11682.9	11.6667	240.69	0
SCEQLR1050H09	drepp4 protein	-	55311.5	9.66667	1294.27	0
SCEQRT1025H04	heat shock protein 101	EC:3.6.1.15	1708.84	16.3333	104.079	0
SCEQRT1028A02	gdp mannose epimerase 2	-	1981.83	7.66667	112.229	0
SCEQRT1028A11	eukaryotic translation initiation factor 6	-	2682.84	6.66667	101.68	0
SCEQRT1031A11	27 kda vesicle associated membrane protein	-	1467.82	6.5	34.2733	0
SCEZAM2058E08	receptor protein kinase 1	-	980.056	6.66667	114.592	0.03
SCEZHR1055E03	low quality protein tropinone reductase 1	-	1321.85	2	87.0311	0
SCEZLB1006F11	phosphoglycerate kinase	EC:2.7.2.3	11389.4	16.6667	213.693	0
SCEZLB1006G09	pyruvate kinase cytosolic isozyme	EC:2.7.1.40	14272.3	15.6667	300.771	0
SCEZLB1007D07	polyphenol oxidase	EC:1.10.3.1	16641.4	18.6667	378.462	0
SCEZLB1008B10	uncharacterized protein	-	656.295	10	63.9497	0.116667
SCEZLB1009B03	eukaryotic peptide chain release factor gtp binding subunit erf3a	-	662.151	4.5	33.4452	0.085
SCEZLB1010C01	annexin d4	-	4895.52	6.66667	143.617	0
SCEZLR1009E02	calcium lipid binding protein	-	506.622	9.5	52.9825	1.025
SCEZLR1052C03	sucrose synthase	EC:2.4.1.13	17043.3	12	526.52	0
SCEZLR1052D02	26s proteasome non atpase regulatory subunit 11	-	1268.65	17	104.42	0
SCEZRZ1013G04	stachyose synthase	-	276.988	10.5	32.8039	1.4
SCEZRZ1014B04	af083256 1small gtp binding protein rab2	-	1922.82	7.66667	61.777	0
SCEZRZ1016D05	polyphenol oxidase	EC:1.10.3.1	8346.33	12.6667	181.859	0
SCEZRZ1017B08	guanine nucleotide binding protein subunit beta	-	1164.27	7.5	6.66995	0.045
SCJFHR1033B10	cellular retinaldehyde binding triple function	-	1693.15	4.5	54.8345	0
SCJFLR1013D11	remorin isoform 1	-	10182.3	10.3333	433.794	0
SCJFLR1013F02	glutamine synthetase	EC:6.3.1.2	13055.2	13	1071.29	0
SCJFLR1073D07	annexin d3	-	2152.87	10.6667	113.416	0
SCJFLR1073D12	mitochondrial aldehyde dehydrogenase aldh2a	EC:1.2.1.5	2409.18	15.6667	57.9492	0
SCJFLR1073E09	ribulose bisphosphate carboxylase oxygenase large subunit	EC:4.1.1.39	5211.94	18.3333	311.533	0
SCJFLR1074A11	chlorophyll a b binding protein 2	-	11422.4	8.33333	361.288	0
SCJFLR1074G03	vacuolar proton pump atpase	-	12178.1	14	436.708	0
SCJFRT1005D01	d 3 phosphoglycerate dehydrogenase	EC:1.1.1.95	7068.34	3.33333	183.18	0
SCJFRT1008E10	af486280 1 cytosolic 6 phosphogluconate dehydrogenase	EC:1.1.1.44	9246.76	21	228.662	0
SCJFRT1058C05	cytosolic factor related protein	-	2442.11	5	65.0921	0
SCJFRT1062B06	protein lap1	-	2626.47	7.5	135.569	0
SCJFRT2054E01	3 n debenzoyl 2 deoxytaxol n benzoyltransferase	EC:2.3.1.-	1061.74	8.33333	36.579	0
SCJFRZ1005C03	3 n debenzoyl 2 deoxytaxol n benzoyltransferase	EC:2.3.1.-	9936.25	16	251.465	0
SCJFRZ1007A10	betaine aldehyde dehydrogenase	EC:1.2.1.8	10219.2	17.3333	271.271	0
SCJFRZ2015C05	annexin d4	-	12476.6	10.3333	596.624	0
SCJFRZ2015G01	60s ribosomal protein 18	-	2345.82	2.66667	119.594	0
SCJFRZ2025G07	ankyrin repeat domain containing protein 2	-	4045.6	12.6667	294.792	0
SCJFRZ2026E06	adenylosuccinate synthetase chloroplastidial	EC:6.3.4.4	1069.98	6.33333	56.8901	0
SCJFRZ2031E09	uncharacterized protein	-	6417.87	3.5	176.791	0
SCJFRZ2033C02	40s ribosomal protein s4	-	3708.66	4.66667	76.6539	0
SCJFRZ2033C10	ras association and pleckstrin homology domains 1 isoform 2	-	598.897	4	38.7543	0.255
SCJLLR1011C10	aspartate aminotransferase	EC:2.6.1.1	2917.25	15.6667	353.434	0
SCJLLR1101A02	histone h2a isoform 3	-	3981.89	3	0	0
SCJLLR1103G09	ef hand family protein	-	2180.22	4	89.3757	0
SCJLLR1107G01	auxin induced protein pcnt115	-	2406.35	7.5	28.1078	0
SCJLRT1014F08	progesterone 5 beta	-	866.076	7.66667	79.4814	0.0566667
SCJLRT1016A04	plastid lipid associated protein 2	-	2227.1	9	119.373	0
SCJLRZ1027G11	glutathione transferase	EC:2.5.1.18	11708.3	13	536.047	0
SCJLST1021G05	cinnamyl alcohol dehydrogenase	EC:1.1.1.195	8790.16	2	0	0
SCMCRT2085B01	c terminal region family	-	4082.51	6.33333	148.761	0
SCMCST1049F11	6 phosphogluconate dehydrogenase isoenzyme a	EC:1.1.1.44	11102.3	9.33333	0	0
SCQGLR1019A07	carrier protein	-	1142.65	10	77.3367	0
SCQGLR1062D04	udp glucose pyrophosphorylase	EC:2.7.7.9	24791.2	29.3333	1083.35	0
SCQGLR1062E12	glyoxalase i	EC:4.4.1.5	6091.58	10.3333	320.467	0
SCQGLR1085E12	kelch repeat containing protein	-	14067.2	18.6667	436.893	0
SCQSAM1032E01	proteasome subunit beta 6 precursor	EC:3.4.25.-	4409.16	5.66667	27.8067	0
SCQSLR1040E09	6 phosphogluconate dehydrogenase2	EC:1.1.1.44	19735.1	27.3333	444.312	0
SCQSLR1061E07	glucose 6 phosphate isomerase	EC:5.3.1.9	1847.07	14	87.934	0
SCQSLR1089G05	vacuolar atpase b subunit	-	38266.6	4.66667	62.4481	0
SCQSRZ3037D06	ferredoxin nadp leaf isozyme	EC:1.18.1.2	2856.04	12.6667	159.048	0
SCQSST3114C09	peroxidase 2 precursor	EC:1.11.1.7	5829.52	10	225.726	0
SCRFFL4006E01	drepp4 protein	-	50313.9	7	0	0
SCRFLR1012B07	succinate dehydrogenase flavoprotein precursor	-	2118.47	19.6667	209.438	0
SCRFLR1012C07	60s ribosomal protein	-	1952.67	5	117.381	0
SCRFLR1012E06	fructokinase 1	EC:2.7.1.4	5541.94	10.3333	121.247	0
SCRFLR1012F12	caffeic acid 3 o methyltransferase	EC:2.1.1.68	51677.2	20	1878.99	0
SCRLAD1042E05	peroxidase	EC:1.11.1.7	8937.18	4	85.8546	0
SCRLFL1011G08	40s ribosomal protein s17 4	-	14844.6	6.66667	142.499	0
SCRLLR1038C12	allene oxide cyclase 4	-	2113.2	6.33333	139.553	0
SCRLSB1041B09	nadp dependent oxidoreductase p2	EC:1.3.1.74	7049.44	11.6667	66.073	0
SCSBSB1052D07	glyceraldehyde 3 phosphate dehydrogenase	EC:1.2.1.13	3809.44	9.66667	239.5	0
SCSBST3096H07	isoflavone reductase irl	-	19177.3	9.66667	39.743	0
SCSFSB1106D06	nadp dependent oxidoreductase p2	-	20324.3	4.33333	464.843	0
SCSGAM1094H05	40s ribosomal protein sa	-	6617.74	11	237.6	0
SCSGFL1081H08	succinyl ligase alpha chain 2	EC:6.2.1.5	2650.22	7	78.5588	0
SCSGFL5C05H11	histone	-	36406.4	2	804.322	0
SCSGLR1045A10	polyphenol oxidase	EC:1.10.3.1	10638.5	16.3333	579.891	0
SCSGST1070D06	vacuolar atpase subunit h protein	-	3378.11	7	0	0
SCUTLR2023A09	cortical cell delineating protein precursor	-	10446.7	6	223.948	0
SCUTLR2030A05	importin subunit beta 1	-	3961.89	14.6667	293.779	0
SCUTST3086G11	chlorophyll a b binding protein	-	6174.53	9.33333	171.915	0
SCUTST3087D11	ubiquinol cytochrome c reductase iron sulfur subunit	EC:1.10.2.2	1229.27	3.5	66.719	0
SCUTST3131A12	chlorophyll a b binding protein	-	2030.12	3	60.1157	0
SCUTST3152F08	blue copper protein precursor	-	2383.25	4.33333	137.596	0
SCVPCL6041E09	leukotriene a 4 hydrolase	-	403.596	8.66667	44.0753	0.976667
SCVPCL6042B11	salt induced map kinase 1	EC:2.7.11.24	1626.56	10.3333	72.385	0
SCVPLB1016F07	polyphenol oxidase	EC:1.10.3.1	6822.68	18	215.035	0
SCVPLB1020E05	isoflavone reductase irl	-	27040.7	15.3333	859.248	0
SCVPLB1020H01	40s ribosomal protein s11	-	1681.44	3	179.935	0
SCVPLR1028C12	60s ribosomal protein 7a	-	3029.16	7.5	145.031	0
SCVPLR1028G12	disulfide isomerase	EC:1.8.1.8	3123.82	16.6667	247.873	0
SCVPLR2005E09	40s ribosomal protein s7	-	5356.31	8	221.541	0
SCVPRT2073F05	hexose transporter	-	938.339	11.3333	111.763	0
SCVPRT2074A06	protein phosphatase 2c	-	659.122	5	31.0639	0.65
SCVPRZ2035F03	peroxidase 2	EC:1.11.1.7	11421.6	10	249.727	0
SCVPRZ2037B05	40s ribosomal protein s3a	-	3540.2	3.33333	0	0
SCVPRZ2039D07	vacuolar atp synthase subunit c	EC:3.6.3.-	5501.63	12	300.548	0

## Sheet: Unique Proteins_7M-I5
Protein Parameters 7M-I5			Protein quantification - additional information
Accession number	Protein Description	Enzyme Code	ScoreAVG	Matched PeptidesAVG	FmolAVG	False Positive Rate %
SCACLR1127E10	nadh ubiquinone oxidoreductase subunit	-	1357.59	4.66667	40.6645	0
SCACLR1129A11	photosystem i reaction center subunit n	-	1529.22	2.66667	52.8781	0
SCACLR1130B08	40s ribosomal protein s25 1	-	5471.99	2	185.141	0
SCACLR2022B01	acetyl-CoA C-acetyltransfrase	EC:2.3.1.9	1327.58	8.5	101.52	0
SCAGLR1043E04	cytochrome p450 cyp74a19	-	1323.54	13	18.4886	0.255
SCAGLR1043H01	porphobilinogen deaminase	EC:2.5.1.61	1884.53	12.6667	82.5085	0
SCAGLR1064H08	aspartic proteinase nepenthesin 1 precursor	EC:3.4.23.40	877.075	5.5	101.319	0
SCAGLR2011F12	temperature induced lipocalin 1	-	2753.36	5.33333	75.0363	0
SCBFFL5074B10	eukaryotic translation initiation factor 3 subunit 2	-	1109.58	6	47.3835	0
SCBFLR1039F07	nuclear matrix protein 1	-	410.49	5	25.0382	1.6
SCBFLR1083E04	nucleic acid binding protein	-	2335.72	5	66.6805	0
SCBFLR1083G01	ac034258 17 thiolase	EC:2.3.1.-	906.427	9.33333	44.9126	0.0633333
SCBFRT1064A01	cinnamoyl reductase	EC:1.2.1.44	1637.64	4	0	0
SCBFRT1068C11	enolase	EC:4.2.1.11	1741.48	4.5	44.0609	0
SCBGLR1082E04	diphosphonucleotide phosphatase1	EC:3.1.3.7	535.859	6.5	18.8528	0.37
SCBGLR1098H01	arogenate dehydrogenase isoform 2	EC:1.3.1.12	707.752	8	112.197	0.0566667
SCCCAM2C04G08	leucine rich repeat protein	-	509.521	5.5	31.5906	0.535
SCCCAM2C07C01	dihydrolipoamide s acetyltransferase	-	1501.34	7	104.841	0
SCCCCL3001C09.b	class ii heat shock	-	18808.3	4	298.417	0
SCCCCL3003G05.b	60s ribosomal protein 13 2	-	3808.13	6	106.497	0
SCCCCL3080G05	nhp2 protein 1	-	1300.28	4.5	68.3513	0
SCCCCL3120A08.b	nadp dependent d sorbitol 6 phosphate dehydrogenase	-	841.373	7.5	33.5282	0
SCCCCL3120F12	dead box atp dependent rna helicase 40	-	346.846	8.5	27.9369	1.45
SCCCCL4007C09	histone h2a isoform 1	-	4271.41	4.5	144.273	0
SCCCCL4007E12	udp glucuronic acid decarboxylase	-	2008.13	9	54.0834	0
SCCCCL4009F05	beta d xylosidase 4	EC:3.2.1.37	945.177	12.3333	81.6254	0
SCCCCL4009G05	adp ribosylation factor 3	-	2767.19	4.66667	94.6115	0
SCCCCL6001D02	ubiquitin carboxyl terminal hydrolase 12	EC:3.1.2.15	477.938	16	39.8694	1.325
SCCCFL3003H06	isochorismate synthase 1	-	1858.08	9.5	131.488	0
SCCCHR1004F09	copper transport protein atox1	-	1977.45	3	70.8702	0
SCCCLB1001H09	methyl binding domain protein mbd111	-	633.4	6	33.6069	0.085
SCCCLB1021A03	putative protein SORBIDRAFT 01g028010 Sorghum bicolor	-	1748.64	15.3333	191.048	0
SCCCLB1024B10	phosphate carrier mitochondrial	-	305.433	6.5	21.4754	1.63
SCCCLB1024F11	cop1 interacting protein 7 protein	-	396.399	9.5	41.4791	0.38
SCCCLR1001C10	vacuolar sorting protein 4b	EC:3.6.1.15	665.377	13	57.2062	0
SCCCLR1001G08	eukaryotic translation initiation factor 5	-	795.393	8.33333	38.7144	0.03
SCCCLR1022B08	udp glucose 6 dehydrogenase	EC:1.1.1.22	31858.5	15.6667	2.16533	0
SCCCLR1022D04	malate dehydrogenase cytoplasmic	EC:1.1.1.37	550.733	10	52.1438	1.205
SCCCLR1024C04	non-specific arabinogalactan protein	-	1969.52	3	20.0322	0
SCCCLR1024G02	oxysterol binding protein	-	619.517	5	31.4723	0.215
SCCCLR1065A10	beta expansin 1a precursor	-	943.643	5.5	32.4317	0.085
SCCCLR1065F07	cellulose synthase 4	EC:2.4.1.12	81.0336	4	0	0
SCCCLR1066B10	cellulose synthase 4	EC:2.4.1.12	520.12	10.6667	37.9462	1.09333
SCCCLR1066D10	adp ribosylation factor 1	-	20491.5	10.5	529.386	0
SCCCLR1066H08	thioredoxin h	-	2399.94	4	82.4597	0
SCCCLR1072D08	calmodulin binding protein	-	360.198	9.5	44.3155	0.805
SCCCLR1072E08	serine acetyltransferase 1	EC:2.3.1.30	493.165	5	10.3612	1.265
SCCCLR1072H03	cell death related protein	-	3772.91	4	186.542	0
SCCCLR1077G10	protein disulfide isomerase related protein	-	629.27	6	68.8917	0.523333
SCCCLR1C01G05	heterogeneous nuclear ribonucleoprotein a3	-	856.659	5.5	46.4808	0.045
SCCCLR1C03A12	heat shock factor binding protein 1	-	15426	3.66667	199.843	0
SCCCLR1C04F06	diphosphomevalonate decarboxylase	EC:4.1.1.33	598.542	7.33333	46.9001	0.156667
SCCCLR1C05B06	eukaryotic translation initiation factor 3 subunit 3	-	747.777	9.66667	47.3083	0.03
SCCCLR1C05B10	heat repeat family protein	-	923.91	6.5	51.1798	0.645
SCCCLR1C07F04	soluble acid invertase	EC:3.2.1.26	1853.33	6.33333	0	0
SCCCLR1C07G02	ras related protein rab 6a	-	2472.15	6	84.864	0
SCCCLR1C08H04	putative protein SORBIDRAFT 10g000230 Sorghum bicolor	-	8940.08	3.66667	305.729	0
SCCCLR2002B03	dynamin protein	-	890.181	4.5	26.4875	0.365
SCCCLR2003G06	thaumatin cytokinin binding	-	14305.2	5.33333	518.984	0
SCCCLR2004C07	60s ribosomal protein 7 2	-	6827.29	10	0	0
SCCCLR2C01E03	zinc finger protein	-	729.99	11	228.359	0.045
SCCCLR2C01H11	microtubule associated protein map65 1a	-	1128.76	8	37.1277	0.09
SCCCLR2C02C06	uncharacterized protein LOC100193501 Zea mays	-	509.071	7.66667	41.2606	0.403333
SCCCLR2C02H08	putative protein SORBIDRAFT 03g025500 Sorghum bicolor	-	1459.74	6.66667	71.4496	0
SCCCRT2001A05	heme oxygenase 1	EC:1.14.99.3	777.895	4.5	77.8683	0.085
SCCCRT2001B05	aminolevulinic acid dehydratase	EC:4.2.1.24	466.031	9	17.6104	0.555
SCCCRZ1001B12	rhamnose biosynthetic enzyme	EC:1.1.1.133	903.207	12.6667	19.602	0.276667
SCCCRZ1001G12	eukaryotic translation initiation factor 2 beta subunit	-	841.119	6.5	27.1944	0.33
SCCCRZ1002C06	uridylate kinase	EC:2.7.4.3	2571.4	8	105.049	0
SCCCRZ2002A08	peptidyl prolyl cis trans isomerase	EC:5.2.1.8	35756.3	10.5	350.198	0
SCCCRZ2002G09	lipid binding protein	-	5236.9	6	94.3768	0
SCCCRZ2002H03	histone h2a	-	3570.82	2.5	760.995	0
SCCCRZ2002H09	40s ribosomal protein s2	-	4168.61	10	55.3092	0
SCCCRZ2C01A04	cinnamoyl reductase	EC:1.2.1.44	1803.16	9.66667	46.4105	0.0333333
SCCCRZ2C04H01	ubiquitin conjugating enzyme spm2	EC:6.3.2.19	4205.55	8	65.5243	0
SCCCSD1094H05	cytochrome b5	-	12937	6.5	275.02	0
SCCCST1002C11	loc100281207 precursor	-	1651.89	5.5	49.5694	0.205
SCCCST1004B07	subtilisin protease precursor	EC:3.4.21.-	537.043	13.5	27.6394	0.44
SCCCST1005A11	ricin agglutinin family protein	EC:3.2.2.22	3658.89	9.33333	229.052	0
SCCCST3006A04	soluble acid invertase	EC:3.2.1.26	2408.28	14.3333	72.9021	0
SCEPAM1019D01	nap16 kda protein	-	15919.5	3.5	443.083	0
SCEPAM1022B11	af187063 1ump cmp kinase b	EC:2.7.1.48	1765.8	3	72.0459	0
SCEPFL3085G11	non-specific kinase	EC:2.7.4.-	1099.57	4	49.4547	0
SCEPRZ1010A10	40s ribosomal protein s27a	-	12817.4	6.5	287.119	0
SCEPRZ1010F04	putative protein SORBIDRAFT 04g020120 Sorghum bicolor	-	1051.44	5.5	79.3744	0
SCEQLB1065B11	uncharacterized protein	-	454.543	5.5	21.1077	0.82
SCEQLB1065E01	nuclear migration protein nudc	-	1074.63	8.33333	58.1499	0
SCEQLB1067D01	dtdp 4 dehydrorhamnose reductase	EC:1.1.1.133	1243.97	9	55.3501	0
SCEQLR1007H06	uncharacterized protein	-	502.899	9.33333	38.9762	0.38
SCEQRT1024C07	proton translocating pyrophosphatase	EC:3.6.1.1	2102.56	4.5	0	0
SCEQRT1024D03	peroxidase 24 precursor	EC:1.11.1.7	3196.32	12.6667	86.6622	0
SCEQRT1033D01	acid phosphatase	EC:3.1.3.2	8228.62	8.66667	216.084	0
SCEQRT2027C10	pyrophosphate fructose 6 phosphate 1 phosphotransferase alpha subunit	EC:2.7.1.90	803.952	15	104.822	0
SCEQRT2028D10	heat repeat family	-	1621.38	4.5	27.0312	0
SCEQRZ3024B12	microtubule associated protein	-	1898.56	5	36.5925	0
SCEZAM1082E03	nucleic acid binding protein	-	457.181	3.5	27.5896	0.965
SCEZLB1010E07	nadh ubiquinone oxidoreductase b22 subunit	-	1275.18	4.5	59.6671	0
SCEZLR1031A07	proline rich protein	-	16916	4	839.72	0
SCEZRZ1012C04	thioredoxin domain containing protein 9 homolog	-	969.512	3.5	33.3991	0
SCEZRZ1012H03	putative protein SORBIDRAFT 01g011580 Sorghum bicolor	-	5319.06	9	48.7201	0
SCEZRZ1013F01	cullin 1 isoform 1	-	389.753	13.5	17.9349	0.72
SCEZRZ1013G10	uncharacterized protein	-	21198.4	7	86.037	0
SCEZRZ1016E12	atp citrate	-	2469.37	7.66667	81.7605	0
SCJFLR1013D03	cop9 signalosome complex subunit 4	-	386.67	9.66667	30.8348	1.10667
SCJFLR1074H02	ricin truncated	EC:3.2.2.22	3712.22	4.5	28.3635	0
SCJFRT1009B01	patatin t5 precursor	-	318.818	8	15.0795	1.67
SCJFRT1012F01	protein l isoaspartate o methyltransferase isoform 1	EC:2.1.1.77	736.82	5.5	24.75	0
SCJFRT1058F10	ferredoxin nadp root isozyme	EC:1.18.1.2	539.995	9	110.526	0.405
SCJFRT2060D05	nodulin protein 5ng4	-	1639.64	6	47.0115	0
SCJFRZ1005C06	auxin induced protein pcnt115 isoform 1	-	762.257	8	21.0304	0.045
SCJFRZ1007B01	sucrose synthase 2	EC:2.4.1.13	143.214	5	16.1904	1.905
SCJFRZ2011F04	coat protein 2 beta subunit	-	702.906	16	47.1754	0.03
SCJFRZ2013F04	peroxidase 24 precursor	EC:1.11.1.7	3096.24	10	39.7847	0
SCJFRZ2014H04	putative protein SORBIDRAFT 02g029800 Sorghum bicolor	-	1930.53	5	26.7013	0
SCJFRZ2015B06	peptidyl prolyl isomerase fkbp12	EC:5.2.1.8	3591.56	3	196.822	0
SCJLLR1011H09	3 deoxy d arabino heptulosonate 7 phosphate synthase	EC:2.5.1.54	1292.98	11.5	49.6294	0
SCJLLR1054F11	40s ribosomal protein s12	-	30573.6	5	730.606	0
SCJLLR1107G06	putative protein SORBIDRAFT 02g035960 Sorghum bicolor	-	4580.54	4.33333	66.7128	0
SCJLLR2013G10	putative protein SORBIDRAFT 01g033730 Sorghum bicolor	-	2980.7	9.66667	199.467	0
SCJLRT1018C08	udp glycosyltransferase 75d1	EC:2.4.1.17	1151.79	3	136.278	0
SCJLRT2050C09	caffeoyl o methyltransferase 1	EC:2.1.1.104	3961.73	10	0	0
SCMCCL6052B08	ru large subunit binding protein subunit alpha	-	2919.37	7.33333	7.58763	0
SCMCLR1123E10	t complex protein 1 subunit epsilon	-	2531.17	2.5	0	0
SCMCST1051A03	putative protein SORBIDRAFT 06g028450 Sorghum bicolor	-	4410.09	8	89.1911	0
SCQGLR1019F10	choline phosphate cytidylyltransferase b	EC:2.7.7.15	518.37	8	35.6595	0.43
SCQGLR1062G12	ac026815 7 rna binding protein	-	465.541	5.33333	45.0391	0.596667
SCQGLR2025D02	syntaxin 132	-	2784.99	8.5	155.072	0
SCQGST1032G01	pyruvate dehydrogenase e1 component alpha subunit	EC:1.2.4.1	2597.39	9	0	0
SCQSFL3032H06	pleckstrin homology domain family a	-	882.288	3.5	0	0
SCQSHR1020C12	protein iq domain 32	-	572.078	15.3333	50.9821	0.323333
SCQSLB1049H01	glycine rich rna binding protein 2	-	2649	3	133.205	0
SCQSLR1018H07	uncharacterized protein	-	599.764	6	49.2247	0.35
SCQSLR1061E05	selenium binding protein	-	2333.87	6.33333	0	0
SCQSLR1089E02	putative protein SORBIDRAFT 04g001720 Sorghum bicolor	-	1872.08	2	294.851	0
SCQSRT1035E09	pleckstrin homology domain family a	-	879	8.66667	158.414	0.156667
SCQSRT2032G07	atp binding cassette sub family e member	EC:3.6.1.3	361.699	9.5	21.5027	1.22
SCQSST1038C02	ethylene inducible ctr1 protein kinase	EC:2.7.11.1	297.841	6	72.1676	2.315
SCRFFL5039B12	ankyrin protein	-	706.812	5	39.4769	0
SCRFLB1053B09	cytosolic 6 phosphogluconate dehydrogenase	EC:1.1.1.44	996.483	6	46.1133	0
SCRFLB1054D10	hsp20 alpha crystallin family protein	-	1726.76	4.66667	90.5488	0
SCRFLB1056H05	tyrosyl trna synthetase	EC:6.1.1.1	1101.46	7	83.8676	0
SCRFLR1012F09	peptidyl prolyl cis trans isomerase cyp19 4 precursor	EC:5.2.1.8	1057.79	6.33333	81.0791	0
SCRFLR2038B08	rRNA N-glycosylase	EC:3.2.2.22	2723.38	3.5	81.9024	0
SCRLFL4004D05	udp glucuronic acid decarboxylase	-	2032.47	5.33333	25.1748	0
SCRLFL4027D01	putative protein SORBIDRAFT 03g008870 Sorghum bicolor	-	17878.6	8	0	0
SCRUSB1078D07.b	transcription factor apfi	-	2462.34	5	0	0
SCSBAD1084C01	tubulin protein	-	72752.9	12.3333	6.1405	0
SCSFRT2070C10	alg2 interacting protein x	-	627.533	13	98.0793	0.175
SCSFRT2072B04	elongation factor 1 gamma 3	-	9229.18	4	0	0
SCSFSD1065B09	pyrophosphate energized vacuolar membrane proton pump	EC:3.6.1.1	1474.12	4.5	11.8598	0
SCSGFL4035H08	cytochrome b5	-	3800.83	4	139.742	0
SCUTLR2030E04	proteasome subunit beta 7 a precursor	EC:3.4.25.-	1964.26	2.5	14.5976	0
SCVPFL3046H12	tubulin alpha 3 chain	-	31012.2	8	5.8798	0
SCVPLB1015F12	4 coumarate CoA-ligase	-	699.177	7	4.02615	0
SCVPLB1017D10	transcriptional regulator	-	611.251	6	48.4396	0.34
SCVPLR1028H01	thaumatin cytokinin binding	-	13899.3	4	0	0
SCVPLR2012E01	aspartic proteinase nepenthesin 1 precursor	EC:3.4.23.40	1223.62	3	57.733	0
SCVPRT2073B10	3-hydroxyacyl-CoA dehydrogenase	EC:1.1.1.35	821.964	9	12.7354	0.045
SCVPRT2074C10	ubiquitin conjugating enzyme e2 7	EC:6.3.2.19	1562.73	3.33333	139.996	0
SCVPRT2081E09	endo beta glucanase 2	EC:3.2.1.6	566.944	14.5	33.3963	0.695
SCVPRZ3027E04	vhs domain containing protein at3g16270	-	372.916	8.5	27.1472	1.51
SCVPST1061F10	stress protein	-	455.979	3.5	26.8596	0.75

## Sheet: Unique Peptides_7M-I5
Peptides List_7M-I5
Accession number / Peptides / Peptide_score
SCACLR1127E10
SCACLR1129A11
SCACLR1130B08
SCACLR2022B01
SCAGLR1043E04
SCAGLR1043H01
SCAGLR1064H08
SCAGLR2011F12
SCBFFL5074B10
SCBFLR1039F07
SCBFLR1083E04
SCBFLR1083G01
SCBFRT1064A01
SCBFRT1068C11
SCBGLR1082E04
SCBGLR1098H01
SCCCAM2C04G08
SCCCAM2C07C01
SCCCCL3001C09.b
SCCCCL3003G05.b
SCCCCL3080G05
SCCCCL3120A08.b
SCCCCL3120F12
SCCCCL4007C09
SCCCCL4007E12
SCCCCL4009F05
SCCCCL4009G05
SCCCCL6001D02
SCCCFL3003H06
SCCCHR1004F09
SCCCLB1001H09
SCCCLB1021A03
SCCCLB1024B10
SCCCLB1024F11
SCCCLR1001C10
SCCCLR1001G08
SCCCLR1022B08
SCCCLR1022D04
SCCCLR1024C04
SCCCLR1024G02
SCCCLR1065A10
SCCCLR1065F07
SCCCLR1066B10
SCCCLR1066D10
SCCCLR1066H08
SCCCLR1072D08
SCCCLR1072E08
SCCCLR1072H03
SCCCLR1077G10
SCCCLR1C01G05
SCCCLR1C03A12
SCCCLR1C04F06
SCCCLR1C05B06
SCCCLR1C05B10
SCCCLR1C07F04
SCCCLR1C07G02
SCCCLR1C08H04
SCCCLR2002B03
SCCCLR2003G06
SCCCLR2004C07
SCCCLR2C01E03
SCCCLR2C01H11
SCCCLR2C02C06
SCCCLR2C02H08
SCCCRT2001A05
SCCCRT2001B05
SCCCRZ1001B12
SCCCRZ1001G12
SCCCRZ1002C06
SCCCRZ2002A08
SCCCRZ2002G09
SCCCRZ2002H03
SCCCRZ2002H09
SCCCRZ2C01A04
SCCCRZ2C04H01
SCCCSD1094H05
SCCCST1002C11
SCCCST1004B07
SCCCST1005A11
SCCCST3006A04
SCEPAM1019D01
SCEPAM1022B11
SCEPFL3085G11
SCEPRZ1010A10
SCEPRZ1010F04
SCEQLB1065B11
SCEQLB1065E01
SCEQLB1067D01
SCEQLR1007H06
SCEQRT1024C07
SCEQRT1024D03
SCEQRT1033D01
SCEQRT2027C10
SCEQRT2028D10
SCEQRZ3024B12
SCEZAM1082E03
SCEZLB1010E07
SCEZLR1031A07
SCEZRZ1012C04
SCEZRZ1012H03
SCEZRZ1013F01
SCEZRZ1013G10
SCEZRZ1016E12
SCJFLR1013D03
SCJFLR1074H02
SCJFRT1009B01
SCJFRT1012F01
SCJFRT1058F10
SCJFRT2060D05
SCJFRZ1005C06
SCJFRZ1007B01
SCJFRZ2011F04
SCJFRZ2013F04
SCJFRZ2014H04
SCJFRZ2015B06
SCJLLR1011H09
SCJLLR1054F11
SCJLLR1107G06
SCJLLR2013G10
SCJLRT1018C08
SCJLRT2050C09
SCMCCL6052B08
SCMCLR1123E10
SCMCST1051A03
SCQGLR1019F10
SCQGLR1062G12
SCQGLR2025D02
SCQGST1032G01
SCQSFL3032H06
SCQSHR1020C12
SCQSLB1049H01
SCQSLR1018H07
SCQSLR1061E05
SCQSLR1089E02
SCQSRT1035E09
SCQSRT2032G07
SCQSST1038C02
SCRFFL5039B12
SCRFLB1053B09
SCRFLB1054D10
SCRFLB1056H05
SCRFLR1012F09
SCRFLR2038B08
SCRLFL4004D05
SCRLFL4027D01
SCRUSB1078D07.b
SCSBAD1084C01
SCSFRT2070C10
SCSFRT2072B04
SCSFSD1065B09
SCSGFL4035H08
SCUTLR2030E04
SCVPFL3046H12
SCVPLB1015F12
SCVPLB1017D10
SCVPLR1028H01
SCVPLR2012E01
SCVPRT2073B10
SCVPRT2074C10
SCVPRT2081E09
SCVPRZ3027E04
SCVPST1061F10

## Sheet: Common Peptides_7M(I5XI9)
Common Peptides List_7M(I5 x I9)_I5	Common Peptides List_7M(I5 x I9)_I9
Accession number / Peptides / Peptide_score	Accession number / Peptides / Peptide_score
SCACAD1036F01	SCACAD1036F01
SCACCL6007A08	SCACCL6007A08
SCACHR1036C12	SCACHR1036C12
SCACLR1036B11	SCACLR1036B11
SCACLR1057F02	SCACLR1057F02
SCACLR1128A01	SCACLR1128A01
SCACLR2007B05	SCACLR2007B05
SCACLR2007B12	SCACLR2007B12
SCACLR2007C03	SCACLR2007C03
SCACLR2007G05	SCACLR2007G05
SCACLR2007H10	SCACLR2007H10
SCACLR2014A07	SCACLR2014A07
SCACLR2014E12	SCACLR2014E12
SCACLR2014H03	SCACLR2014H03
SCACLR2022D05	SCACLR2022D05
SCACSB1036B05	SCACSB1036B05
SCACSB1117F03	SCACSB1117F03
SCACSD2014C10	SCACSD2014C10
SCACST3160F03	SCACST3160F03
SCAGLB1069A07	SCAGLB1069A07
SCAGLB1070D03	SCAGLB1070D03
SCAGLR1021B05	SCAGLR1021B05
SCAGLR1021D02	SCAGLR1021D02
SCAGLR1021F12	SCAGLR1021F12
SCAGLR1021H11	SCAGLR1021H11
SCAGLR1043C02	SCAGLR1043C02
SCAGLR1043D04	SCAGLR1043D04
SCAGLR1043E06	SCAGLR1043E06
SCAGLR1043F02	SCAGLR1043F02
SCAGLR1043G12	SCAGLR1043G12
SCAGLR1064E01	SCAGLR1064E01
SCAGLR2011D03	SCAGLR2011D03
SCAGLR2011E07	SCAGLR2011E07
SCAGLR2011H07	SCAGLR2011H07
SCAGLR2018G11	SCAGLR2018G11
SCAGLR2018H07	SCAGLR2018H07
SCAGLR2026C06	SCAGLR2026C06
SCAGLR2026H05	SCAGLR2026H05
SCAGLR2033A03	SCAGLR2033A03
SCAGLR2033B02	SCAGLR2033B02
SCAGLR2033D10	SCAGLR2033D10
SCAGLR2033E02	SCAGLR2033E02
SCAGLR2033E03	SCAGLR2033E03
SCAGLR2033E09	SCAGLR2033E09
SCBFLR1026B05	SCBFLR1026B05
SCBFLR1026E02	SCBFLR1026E02
SCBFLR1026E04	SCBFLR1026E04
SCBFLR1026E05	SCBFLR1026E05
SCBFLR1026E07	SCBFLR1026E07
SCBFLR1039A03	SCBFLR1039A03
SCBFLR1083D11	SCBFLR1083D11
SCBFLR1083E01	SCBFLR1083E01
SCBFLR1083E03	SCBFLR1083E03
SCBFRZ2016G12	SCBFRZ2016G12
SCBFST3136C07	SCBFST3136C07
SCBGAM1090F06	SCBGAM1090F06
SCBGFL4048C01	SCBGFL4048C01
SCBGFL5081F09	SCBGFL5081F09
SCBGLR1002D03	SCBGLR1002D03
SCBGLR1002F11	SCBGLR1002F11
SCBGLR1002H03	SCBGLR1002H03
SCBGLR1003B07	SCBGLR1003B07
SCBGLR1003E06	SCBGLR1003E06
SCBGLR1003G06	SCBGLR1003G06
SCBGLR1023A04	SCBGLR1023A04
SCBGLR1023G09	SCBGLR1023G09
SCBGLR1023H10	SCBGLR1023H10
SCBGLR1047D05	SCBGLR1047D05
SCBGLR1082H03	SCBGLR1082H03
SCBGLR1095G03	SCBGLR1095G03
SCBGLR1113C09	SCBGLR1113C09
SCBGLR1114F09	SCBGLR1114F09
SCBGLR1114G09	SCBGLR1114G09
SCBGLR1117A05	SCBGLR1117A05
SCBGLR1117A10	SCBGLR1117A10
SCBGLR1117C04	SCBGLR1117C04
SCBGRT3014F08	SCBGRT3014F08
SCBGSB1029H10	SCBGSB1029H10
SCBGST3105H08	SCBGST3105H08
SCCCAD1001C08	SCCCAD1001C08
SCCCAM1001A05	SCCCAM1001A05
SCCCCL1001C10.b	SCCCCL1001C10.b
SCCCCL1002A05.b	SCCCCL1002A05.b
SCCCCL1002D10.b	SCCCCL1002D10.b
SCCCCL1002F12.b	SCCCCL1002F12.b
SCCCCL2001B01.b	SCCCCL2001B01.b
SCCCCL2001B02.b	SCCCCL2001B02.b
SCCCCL2001B10.b	SCCCCL2001B10.b
SCCCCL3001A05	SCCCCL3001A05
SCCCCL3001B04.b	SCCCCL3001B04.b
SCCCCL3001B07.b	SCCCCL3001B07.b
SCCCCL3001B09.b	SCCCCL3001B09.b
SCCCCL3001C03	SCCCCL3001C03
SCCCCL3001E09.b	SCCCCL3001E09.b
SCCCCL3001F05	SCCCCL3001F05
SCCCCL3001F09	SCCCCL3001F09
SCCCCL3001F10.b	SCCCCL3001F10.b
SCCCCL3001G02	SCCCCL3001G02
SCCCCL3001G05.b	SCCCCL3001G05.b
SCCCCL3001G11.b	SCCCCL3001G11.b
SCCCCL3002A02.b	SCCCCL3002A02.b
SCCCCL3002A03.b	SCCCCL3002A03.b
SCCCCL3002A09.b	SCCCCL3002A09.b
SCCCCL3002B06.b	SCCCCL3002B06.b
SCCCCL3002C09.b	SCCCCL3002C09.b
SCCCCL3002G03.b	SCCCCL3002G03.b
SCCCCL3003A08.b	SCCCCL3003A08.b
SCCCCL3003D05.b	SCCCCL3003D05.b
SCCCCL3003D06.b	SCCCCL3003D06.b
SCCCCL3003F11.b	SCCCCL3003F11.b
SCCCCL3004B08.b	SCCCCL3004B08.b
SCCCCL3004C10.b	SCCCCL3004C10.b
SCCCCL3004H02.b	SCCCCL3004H02.b
SCCCCL3005C07.b	SCCCCL3005C07.b
SCCCCL3005E06.b	SCCCCL3005E06.b
SCCCCL3080B05	SCCCCL3080B05
SCCCCL3080C04	SCCCCL3080C04
SCCCCL3080E05	SCCCCL3080E05
SCCCCL3080E11	SCCCCL3080E11
SCCCCL3080H03	SCCCCL3080H03
SCCCCL3080H11	SCCCCL3080H11
SCCCCL3120B01	SCCCCL3120B01
SCCCCL3120C03	SCCCCL3120C03
SCCCCL3120F02	SCCCCL3120F02
SCCCCL3120F07	SCCCCL3120F07
SCCCCL3120G07	SCCCCL3120G07
SCCCCL3120H04	SCCCCL3120H04
SCCCCL3140B03	SCCCCL3140B03
SCCCCL3140B12	SCCCCL3140B12
SCCCCL3140C10	SCCCCL3140C10
SCCCCL3140F07	SCCCCL3140F07
SCCCCL3140G05	SCCCCL3140G05
SCCCCL4001H11	SCCCCL4001H11
SCCCCL4002B05	SCCCCL4002B05
SCCCCL4002E08	SCCCCL4002E08
SCCCCL4002H01	SCCCCL4002H01
SCCCCL4003D01	SCCCCL4003D01
SCCCCL4004A04	SCCCCL4004A04
SCCCCL4004C09	SCCCCL4004C09
SCCCCL4004C11	SCCCCL4004C11
SCCCCL4005C02	SCCCCL4005C02
SCCCCL4005D12	SCCCCL4005D12
SCCCCL4005E12	SCCCCL4005E12
SCCCCL4005G09	SCCCCL4005G09
SCCCCL4006C07	SCCCCL4006C07
SCCCCL4006E08	SCCCCL4006E08
SCCCCL4006H08	SCCCCL4006H08
SCCCCL4007F09	SCCCCL4007F09
SCCCCL4008F04	SCCCCL4008F04
SCCCCL4009B07	SCCCCL4009B07
SCCCCL4009H11	SCCCCL4009H11
SCCCCL4011B08	SCCCCL4011B08
SCCCCL4011C02	SCCCCL4011C02
SCCCCL4011D12	SCCCCL4011D12
SCCCCL4011G09	SCCCCL4011G09
SCCCCL4011H08	SCCCCL4011H08
SCCCCL4012B03	SCCCCL4012B03
SCCCCL4012D10	SCCCCL4012D10
SCCCCL4012E07	SCCCCL4012E07
SCCCCL4013D09	SCCCCL4013D09
SCCCCL4013G04	SCCCCL4013G04
SCCCCL4014A03	SCCCCL4014A03
SCCCCL4015B08	SCCCCL4015B08
SCCCCL4015D05	SCCCCL4015D05
SCCCCL4015F02	SCCCCL4015F02
SCCCCL4017A09	SCCCCL4017A09
SCCCCL5002B01	SCCCCL5002B01
SCCCCL6005C02	SCCCCL6005C02
SCCCFL1003H07	SCCCFL1003H07
SCCCFL3002G06	SCCCFL3002G06
SCCCFL4092E06	SCCCFL4092E06
SCCCFL5061A01	SCCCFL5061A01
SCCCHR1002F08	SCCCHR1002F08
SCCCHR1003B09	SCCCHR1003B09
SCCCHR1003C05	SCCCHR1003C05
SCCCLB1001A10	SCCCLB1001A10
SCCCLB1001D05	SCCCLB1001D05
SCCCLB1003G10	SCCCLB1003G10
SCCCLB1004B02	SCCCLB1004B02
SCCCLB1004B09	SCCCLB1004B09
SCCCLB1004D05	SCCCLB1004D05
SCCCLB1004H02	SCCCLB1004H02
SCCCLB1004H08	SCCCLB1004H08
SCCCLB1023F09	SCCCLB1023F09
SCCCLB1023G10	SCCCLB1023G10
SCCCLB1024B11	SCCCLB1024B11
SCCCLB1024C02	SCCCLB1024C02
SCCCLB1025B01	SCCCLB1025B01
SCCCLB1025B04	SCCCLB1025B04
SCCCLB1025H11	SCCCLB1025H11
SCCCLB1C03G10	SCCCLB1C03G10
SCCCLR1001A04	SCCCLR1001A04
SCCCLR1001A05	SCCCLR1001A05
SCCCLR1001A07	SCCCLR1001A07
SCCCLR1001B04	SCCCLR1001B04
SCCCLR1001B07	SCCCLR1001B07
SCCCLR1001B10	SCCCLR1001B10
SCCCLR1001B11	SCCCLR1001B11
SCCCLR1001C01	SCCCLR1001C01
SCCCLR1001C09	SCCCLR1001C09
SCCCLR1001E03	SCCCLR1001E03
SCCCLR1001E04	SCCCLR1001E04
SCCCLR1001E06	SCCCLR1001E06
SCCCLR1001E08	SCCCLR1001E08
SCCCLR1001G06	SCCCLR1001G06
SCCCLR1001G12	SCCCLR1001G12
SCCCLR1001H04	SCCCLR1001H04
SCCCLR1022A05	SCCCLR1022A05
SCCCLR1022B02	SCCCLR1022B02
SCCCLR1022B05	SCCCLR1022B05
SCCCLR1022B11	SCCCLR1022B11
SCCCLR1022D02	SCCCLR1022D02
SCCCLR1022D05	SCCCLR1022D05
SCCCLR1022E06	SCCCLR1022E06
SCCCLR1022F10	SCCCLR1022F10
SCCCLR1024A05	SCCCLR1024A05
SCCCLR1024A12	SCCCLR1024A12
SCCCLR1024C11	SCCCLR1024C11
SCCCLR1024D03	SCCCLR1024D03
SCCCLR1024D10	SCCCLR1024D10
SCCCLR1024D12	SCCCLR1024D12
SCCCLR1024E09	SCCCLR1024E09
SCCCLR1024E10	SCCCLR1024E10
SCCCLR1024E11	SCCCLR1024E11
SCCCLR1024F02	SCCCLR1024F02
SCCCLR1024G01	SCCCLR1024G01
SCCCLR1024H05	SCCCLR1024H05
SCCCLR1024H08	SCCCLR1024H08
SCCCLR1048A06	SCCCLR1048A06
SCCCLR1048A07	SCCCLR1048A07
SCCCLR1048A09	SCCCLR1048A09
SCCCLR1048A11	SCCCLR1048A11
SCCCLR1048B04	SCCCLR1048B04
SCCCLR1048B08	SCCCLR1048B08
SCCCLR1048B12	SCCCLR1048B12
SCCCLR1048D07	SCCCLR1048D07
SCCCLR1048E07	SCCCLR1048E07
SCCCLR1048F08	SCCCLR1048F08
SCCCLR1048F11	SCCCLR1048F11
SCCCLR1048F12	SCCCLR1048F12
SCCCLR1048G01	SCCCLR1048G01
SCCCLR1048G02	SCCCLR1048G02
SCCCLR1048G04	SCCCLR1048G04
SCCCLR1048G11	SCCCLR1048G11
SCCCLR1048G12	SCCCLR1048G12
SCCCLR1048H09	SCCCLR1048H09
SCCCLR1065B07	SCCCLR1065B07
SCCCLR1065E06	SCCCLR1065E06
SCCCLR1065E09	SCCCLR1065E09
SCCCLR1065E11	SCCCLR1065E11
SCCCLR1065F02	SCCCLR1065F02
SCCCLR1065F10	SCCCLR1065F10
SCCCLR1065G03	SCCCLR1065G03
SCCCLR1066A08	SCCCLR1066A08
SCCCLR1066C11	SCCCLR1066C11
SCCCLR1066G06	SCCCLR1066G06
SCCCLR1066H04	SCCCLR1066H04
SCCCLR1066H09	SCCCLR1066H09
SCCCLR1067B04	SCCCLR1067B04
SCCCLR1067D05	SCCCLR1067D05
SCCCLR1068B06	SCCCLR1068B06
SCCCLR1068B08	SCCCLR1068B08
SCCCLR1068D10	SCCCLR1068D10
SCCCLR1069A12	SCCCLR1069A12
SCCCLR1069B04	SCCCLR1069B04
SCCCLR1069B09	SCCCLR1069B09
SCCCLR1069D05	SCCCLR1069D05
SCCCLR1070D02	SCCCLR1070D02
SCCCLR1070D04	SCCCLR1070D04
SCCCLR1070E06	SCCCLR1070E06
SCCCLR1070E07	SCCCLR1070E07
SCCCLR1070F12	SCCCLR1070F12
SCCCLR1070G02	SCCCLR1070G02
SCCCLR1070G05	SCCCLR1070G05
SCCCLR1070H07	SCCCLR1070H07
SCCCLR1072A03	SCCCLR1072A03
SCCCLR1072A12	SCCCLR1072A12
SCCCLR1072B04	SCCCLR1072B04
SCCCLR1072D06	SCCCLR1072D06
SCCCLR1072D09	SCCCLR1072D09
SCCCLR1072E04	SCCCLR1072E04
SCCCLR1072F05	SCCCLR1072F05
SCCCLR1072G07	SCCCLR1072G07
SCCCLR1072G10	SCCCLR1072G10
SCCCLR1075B02	SCCCLR1075B02
SCCCLR1075E09	SCCCLR1075E09
SCCCLR1075G03	SCCCLR1075G03
SCCCLR1076C03	SCCCLR1076C03
SCCCLR1076E03	SCCCLR1076E03
SCCCLR1076G12	SCCCLR1076G12
SCCCLR1077D09	SCCCLR1077D09
SCCCLR1077F04	SCCCLR1077F04
SCCCLR1078H05	SCCCLR1078H05
SCCCLR1079B06	SCCCLR1079B06
SCCCLR1079C11	SCCCLR1079C11
SCCCLR1079D10	SCCCLR1079D10
SCCCLR1079E05	SCCCLR1079E05
SCCCLR1079G05	SCCCLR1079G05
SCCCLR1080A05	SCCCLR1080A05
SCCCLR1080G12	SCCCLR1080G12
SCCCLR1C01A02	SCCCLR1C01A02
SCCCLR1C01B02	SCCCLR1C01B02
SCCCLR1C01B03	SCCCLR1C01B03
SCCCLR1C01B04	SCCCLR1C01B04
SCCCLR1C01C09	SCCCLR1C01C09
SCCCLR1C01D02	SCCCLR1C01D02
SCCCLR1C01D05	SCCCLR1C01D05
SCCCLR1C01H02	SCCCLR1C01H02
SCCCLR1C01H05	SCCCLR1C01H05
SCCCLR1C02A03	SCCCLR1C02A03
SCCCLR1C02B02	SCCCLR1C02B02
SCCCLR1C02B03	SCCCLR1C02B03
SCCCLR1C02E07	SCCCLR1C02E07
SCCCLR1C02F04	SCCCLR1C02F04
SCCCLR1C03A02	SCCCLR1C03A02
SCCCLR1C03B07	SCCCLR1C03B07
SCCCLR1C03D07	SCCCLR1C03D07
SCCCLR1C03E08	SCCCLR1C03E08
SCCCLR1C03G09	SCCCLR1C03G09
SCCCLR1C04A05	SCCCLR1C04A05
SCCCLR1C04B11	SCCCLR1C04B11
SCCCLR1C04E01	SCCCLR1C04E01
SCCCLR1C04E07	SCCCLR1C04E07
SCCCLR1C04G09	SCCCLR1C04G09
SCCCLR1C04H06	SCCCLR1C04H06
SCCCLR1C05F08	SCCCLR1C05F08
SCCCLR1C05G02	SCCCLR1C05G02
SCCCLR1C05G05	SCCCLR1C05G05
SCCCLR1C05G08	SCCCLR1C05G08
SCCCLR1C05H04	SCCCLR1C05H04
SCCCLR1C06B07	SCCCLR1C06B07
SCCCLR1C06C11	SCCCLR1C06C11
SCCCLR1C06F07	SCCCLR1C06F07
SCCCLR1C07F01	SCCCLR1C07F01
SCCCLR1C07F11	SCCCLR1C07F11
SCCCLR1C07G05	SCCCLR1C07G05
SCCCLR1C07G09	SCCCLR1C07G09
SCCCLR1C07G11	SCCCLR1C07G11
SCCCLR1C07H11	SCCCLR1C07H11
SCCCLR1C10C03	SCCCLR1C10C03
SCCCLR2001A06	SCCCLR2001A06
SCCCLR2001A08	SCCCLR2001A08
SCCCLR2001A12	SCCCLR2001A12
SCCCLR2001C05	SCCCLR2001C05
SCCCLR2001E04	SCCCLR2001E04
SCCCLR2001F05	SCCCLR2001F05
SCCCLR2001F07	SCCCLR2001F07
SCCCLR2001F09	SCCCLR2001F09
SCCCLR2001G06	SCCCLR2001G06
SCCCLR2001G08	SCCCLR2001G08
SCCCLR2001H02	SCCCLR2001H02
SCCCLR2001H05	SCCCLR2001H05
SCCCLR2001H07	SCCCLR2001H07
SCCCLR2001H09	SCCCLR2001H09
SCCCLR2002A05	SCCCLR2002A05
SCCCLR2002B07	SCCCLR2002B07
SCCCLR2002C01	SCCCLR2002C01
SCCCLR2002C09	SCCCLR2002C09
SCCCLR2002E05	SCCCLR2002E05
SCCCLR2002F10	SCCCLR2002F10
SCCCLR2002G02	SCCCLR2002G02
SCCCLR2002H12	SCCCLR2002H12
SCCCLR2004B02	SCCCLR2004B02
SCCCLR2004E06	SCCCLR2004E06
SCCCLR2004F06	SCCCLR2004F06
SCCCLR2004H11	SCCCLR2004H11
SCCCLR2C01A08	SCCCLR2C01A08
SCCCLR2C01C12	SCCCLR2C01C12
SCCCLR2C01D10	SCCCLR2C01D10
SCCCLR2C01E08	SCCCLR2C01E08
SCCCLR2C01F11	SCCCLR2C01F11
SCCCLR2C01H02	SCCCLR2C01H02
SCCCLR2C01H04	SCCCLR2C01H04
SCCCLR2C02C11	SCCCLR2C02C11
SCCCLR2C02D03	SCCCLR2C02D03
SCCCLR2C02D12	SCCCLR2C02D12
SCCCLR2C03C10	SCCCLR2C03C10
SCCCLR2C03D05	SCCCLR2C03D05
SCCCLR2C03F11	SCCCLR2C03F11
SCCCRT1001E01	SCCCRT1001E01
SCCCRT1001G12	SCCCRT1001G12
SCCCRT1001H04	SCCCRT1001H04
SCCCRT1002F07	SCCCRT1002F07
SCCCRT1002F10	SCCCRT1002F10
SCCCRT1003F01	SCCCRT1003F01
SCCCRT1004C10	SCCCRT1004C10
SCCCRT1004F06	SCCCRT1004F06
SCCCRT2004D12	SCCCRT2004D12
SCCCRT3002G10	SCCCRT3002G10
SCCCRZ1001B08	SCCCRZ1001B08
SCCCRZ1001C05	SCCCRZ1001C05
SCCCRZ1001C08	SCCCRZ1001C08
SCCCRZ1001D02	SCCCRZ1001D02
SCCCRZ1001D04	SCCCRZ1001D04
SCCCRZ1001E04	SCCCRZ1001E04
SCCCRZ1001E11	SCCCRZ1001E11
SCCCRZ1001F01	SCCCRZ1001F01
SCCCRZ1002A01	SCCCRZ1002A01
SCCCRZ1002B03	SCCCRZ1002B03
SCCCRZ1002B05	SCCCRZ1002B05
SCCCRZ1002D10	SCCCRZ1002D10
SCCCRZ1002E01	SCCCRZ1002E01
SCCCRZ1002E05	SCCCRZ1002E05
SCCCRZ1002F04	SCCCRZ1002F04
SCCCRZ1002F06	SCCCRZ1002F06
SCCCRZ1002F11	SCCCRZ1002F11
SCCCRZ1002G01	SCCCRZ1002G01
SCCCRZ1002G03	SCCCRZ1002G03
SCCCRZ1002G06	SCCCRZ1002G06
SCCCRZ1002G07	SCCCRZ1002G07
SCCCRZ1002H03	SCCCRZ1002H03
SCCCRZ1003A03	SCCCRZ1003A03
SCCCRZ1003A10	SCCCRZ1003A10
SCCCRZ1003D03	SCCCRZ1003D03
SCCCRZ1003D05	SCCCRZ1003D05
SCCCRZ1003F06	SCCCRZ1003F06
SCCCRZ1004B05	SCCCRZ1004B05
SCCCRZ1004B07	SCCCRZ1004B07
SCCCRZ1004C09	SCCCRZ1004C09
SCCCRZ1004G02	SCCCRZ1004G02
SCCCRZ1004G05	SCCCRZ1004G05
SCCCRZ1004H06	SCCCRZ1004H06
SCCCRZ1004H10	SCCCRZ1004H10
SCCCRZ1C01A05	SCCCRZ1C01A05
SCCCRZ1C01A09	SCCCRZ1C01A09
SCCCRZ1C01D04	SCCCRZ1C01D04
SCCCRZ1C01H05	SCCCRZ1C01H05
SCCCRZ1C01H06	SCCCRZ1C01H06
SCCCRZ2001A04	SCCCRZ2001A04
SCCCRZ2001C11	SCCCRZ2001C11
SCCCRZ2001D03	SCCCRZ2001D03
SCCCRZ2001D06	SCCCRZ2001D06
SCCCRZ2001D09	SCCCRZ2001D09
SCCCRZ2001F03	SCCCRZ2001F03
SCCCRZ2001F10	SCCCRZ2001F10
SCCCRZ2001F12	SCCCRZ2001F12
SCCCRZ2001H04	SCCCRZ2001H04
SCCCRZ2002C09	SCCCRZ2002C09
SCCCRZ2002C11	SCCCRZ2002C11
SCCCRZ2002D07	SCCCRZ2002D07
SCCCRZ2002F04	SCCCRZ2002F04
SCCCRZ2002G01	SCCCRZ2002G01
SCCCRZ2002H06	SCCCRZ2002H06
SCCCRZ2003A07	SCCCRZ2003A07
SCCCRZ2004A11	SCCCRZ2004A11
SCCCRZ2004B10	SCCCRZ2004B10
SCCCRZ2004E10	SCCCRZ2004E10
SCCCRZ2C01B09	SCCCRZ2C01B09
SCCCRZ2C01E11	SCCCRZ2C01E11
SCCCRZ2C01F01	SCCCRZ2C01F01
SCCCRZ2C03A09	SCCCRZ2C03A09
SCCCRZ2C03D05	SCCCRZ2C03D05
SCCCRZ2C03F04	SCCCRZ2C03F04
SCCCRZ2C03F07	SCCCRZ2C03F07
SCCCRZ2C04B02	SCCCRZ2C04B02
SCCCRZ2C04F03	SCCCRZ2C04F03
SCCCRZ2C04G04	SCCCRZ2C04G04
SCCCST1001B11	SCCCST1001B11
SCCCST1002H09	SCCCST1002H09
SCCCST1006A11	SCCCST1006A11
SCCCST1C06G09	SCCCST1C06G09
SCCCST2001A03	SCCCST2001A03
SCCCST2002D08	SCCCST2002D08
SCCCST2003C12	SCCCST2003C12
SCCCST2003F12	SCCCST2003F12
SCCCST3001E10	SCCCST3001E10
SCCCST3002E02	SCCCST3002E02
SCEPAM1015F11	SCEPAM1015F11
SCEPAM1051D07	SCEPAM1051D07
SCEPAM2011G11	SCEPAM2011G11
SCEPAM2013E06	SCEPAM2013E06
SCEPAM2053F09	SCEPAM2053F09
SCEPAM2055H02	SCEPAM2055H02
SCEPCL6018F02	SCEPCL6018F02
SCEPCL6019C02	SCEPCL6019C02
SCEPCL6020A07	SCEPCL6020A07
SCEPCL6029B10	SCEPCL6029B10
SCEPFL3080C01	SCEPFL3080C01
SCEPFL4179C08	SCEPFL4179C08
SCEPLB1041F10	SCEPLB1041F10
SCEPLB1041G09	SCEPLB1041G09
SCEPLB1043C03	SCEPLB1043C03
SCEPLB1043E09	SCEPLB1043E09
SCEPLB1044F03	SCEPLB1044F03
SCEPLR1030F01	SCEPLR1030F01
SCEPLR1030H09	SCEPLR1030H09
SCEPLR1051C09	SCEPLR1051C09
SCEPLR1051D01	SCEPLR1051D01
SCEPRT2047G02	SCEPRT2047G02
SCEPRZ1008B12	SCEPRZ1008B12
SCEPRZ1008C01	SCEPRZ1008C01
SCEPRZ1008G07	SCEPRZ1008G07
SCEPRZ1009A12	SCEPRZ1009A12
SCEPRZ1009B12	SCEPRZ1009B12
SCEPRZ1009C10	SCEPRZ1009C10
SCEPRZ1009G03	SCEPRZ1009G03
SCEPRZ1009H01	SCEPRZ1009H01
SCEPRZ1009H12	SCEPRZ1009H12
SCEPRZ1010A03	SCEPRZ1010A03
SCEPRZ1010D03	SCEPRZ1010D03
SCEPRZ1010G06	SCEPRZ1010G06
SCEPRZ1010H09	SCEPRZ1010H09
SCEPRZ1011A02	SCEPRZ1011A02
SCEPRZ1011G05	SCEPRZ1011G05
SCEPRZ1011G11	SCEPRZ1011G11
SCEPRZ3047F05	SCEPRZ3047F05
SCEPRZ3084H02	SCEPRZ3084H02
SCEPRZ3087H07	SCEPRZ3087H07
SCEQAM1035F11	SCEQAM1035F11
SCEQHR1079E05	SCEQHR1079E05
SCEQLB1063E01	SCEQLB1063E01
SCEQLB1065A03	SCEQLB1065A03
SCEQLB1066D03	SCEQLB1066D03
SCEQLB1066E08	SCEQLB1066E08
SCEQLB1067F01	SCEQLB1067F01
SCEQLB1067H09	SCEQLB1067H09
SCEQLR1007A06	SCEQLR1007A06
SCEQLR1007C02	SCEQLR1007C02
SCEQLR1007G01	SCEQLR1007G01
SCEQLR1007G03	SCEQLR1007G03
SCEQLR1007G11	SCEQLR1007G11
SCEQLR1029D06	SCEQLR1029D06
SCEQLR1029E05	SCEQLR1029E05
SCEQLR1050E07	SCEQLR1050E07
SCEQLR1050G03	SCEQLR1050G03
SCEQLR1050G05	SCEQLR1050G05
SCEQLR1050G11	SCEQLR1050G11
SCEQLR1050H09	SCEQLR1050H09
SCEQLR1091B11	SCEQLR1091B11
SCEQLR1091D05	SCEQLR1091D05
SCEQLR1093B12	SCEQLR1093B12
SCEQLR1093E12	SCEQLR1093E12
SCEQLR1093F09	SCEQLR1093F09
SCEQRT1025A07	SCEQRT1025A07
SCEQRT1025E05	SCEQRT1025E05
SCEQRT1025H04	SCEQRT1025H04
SCEQRT1026A03	SCEQRT1026A03
SCEQRT1026G06	SCEQRT1026G06
SCEQRT1026G11	SCEQRT1026G11
SCEQRT1028A02	SCEQRT1028A02
SCEQRT1028A11	SCEQRT1028A11
SCEQRT1029D09	SCEQRT1029D09
SCEQRT1031A11	SCEQRT1031A11
SCEQRT1033F03	SCEQRT1033F03
SCEQRT2025E08	SCEQRT2025E08
SCEQRT2028E03	SCEQRT2028E03
SCEQRT2094H09	SCEQRT2094H09
SCEQRT2095D03	SCEQRT2095D03
SCEQRT2095D10	SCEQRT2095D10
SCEQRT2098D07	SCEQRT2098D07
SCEQRT2099G01	SCEQRT2099G01
SCEZAM2035A06	SCEZAM2035A06
SCEZAM2058E08	SCEZAM2058E08
SCEZHR1047F05	SCEZHR1047F05
SCEZHR1049B08	SCEZHR1049B08
SCEZHR1055E03	SCEZHR1055E03
SCEZHR1085E07	SCEZHR1085E07
SCEZLB1006F11	SCEZLB1006F11
SCEZLB1006G09	SCEZLB1006G09
SCEZLB1007D07	SCEZLB1007D07
SCEZLB1008B10	SCEZLB1008B10
SCEZLB1009B03	SCEZLB1009B03
SCEZLB1010A03	SCEZLB1010A03
SCEZLB1010C01	SCEZLB1010C01
SCEZLB1014D11	SCEZLB1014D11
SCEZLB1014F09	SCEZLB1014F09
SCEZLR1009B09	SCEZLR1009B09
SCEZLR1009E02	SCEZLR1009E02
SCEZLR1009F04	SCEZLR1009F04
SCEZLR1009F06	SCEZLR1009F06
SCEZLR1031A11	SCEZLR1031A11
SCEZLR1031E10	SCEZLR1031E10
SCEZLR1052C03	SCEZLR1052C03
SCEZLR1052D02	SCEZLR1052D02
SCEZLR1052E12	SCEZLR1052E12
SCEZLR1052F07	SCEZLR1052F07
SCEZRT3070A09	SCEZRT3070A09
SCEZRZ1012F05	SCEZRZ1012F05
SCEZRZ1013G04	SCEZRZ1013G04
SCEZRZ1014B04	SCEZRZ1014B04
SCEZRZ1014D09	SCEZRZ1014D09
SCEZRZ1014F10	SCEZRZ1014F10
SCEZRZ1015F05	SCEZRZ1015F05
SCEZRZ1016D05	SCEZRZ1016D05
SCEZRZ1016F10	SCEZRZ1016F10
SCEZRZ1017B08	SCEZRZ1017B08
SCJFHR1033B10	SCJFHR1033B10
SCJFHR1034E09	SCJFHR1034E09
SCJFLR1013B03	SCJFLR1013B03
SCJFLR1013C03	SCJFLR1013C03
SCJFLR1013D01	SCJFLR1013D01
SCJFLR1013D11	SCJFLR1013D11
SCJFLR1013F02	SCJFLR1013F02
SCJFLR1013H10	SCJFLR1013H10
SCJFLR1017B03	SCJFLR1017B03
SCJFLR1017B11	SCJFLR1017B11
SCJFLR1035G04	SCJFLR1035G04
SCJFLR1073B06	SCJFLR1073B06
SCJFLR1073B11	SCJFLR1073B11
SCJFLR1073D03	SCJFLR1073D03
SCJFLR1073D07	SCJFLR1073D07
SCJFLR1073D12	SCJFLR1073D12
SCJFLR1073E09	SCJFLR1073E09
SCJFLR1073H09	SCJFLR1073H09
SCJFLR1074A11	SCJFLR1074A11
SCJFLR1074A12	SCJFLR1074A12
SCJFLR1074C10	SCJFLR1074C10
SCJFLR1074G03	SCJFLR1074G03
SCJFLR1074G04	SCJFLR1074G04
SCJFLR1074H03	SCJFLR1074H03
SCJFRT1005C11	SCJFRT1005C11
SCJFRT1005D01	SCJFRT1005D01
SCJFRT1005D04	SCJFRT1005D04
SCJFRT1007H07	SCJFRT1007H07
SCJFRT1008E10	SCJFRT1008E10
SCJFRT1058C05	SCJFRT1058C05
SCJFRT1059E08	SCJFRT1059E08
SCJFRT1060F07	SCJFRT1060F07
SCJFRT1062B06	SCJFRT1062B06
SCJFRT1062H07	SCJFRT1062H07
SCJFRT2054E01	SCJFRT2054E01
SCJFRT2055B05	SCJFRT2055B05
SCJFRT2057C03	SCJFRT2057C03
SCJFRT2059C12	SCJFRT2059C12
SCJFRT2059E04	SCJFRT2059E04
SCJFRT2059H09	SCJFRT2059H09
SCJFRZ1005C03	SCJFRZ1005C03
SCJFRZ1005G06	SCJFRZ1005G06
SCJFRZ1006E06	SCJFRZ1006E06
SCJFRZ1007A10	SCJFRZ1007A10
SCJFRZ2005C12	SCJFRZ2005C12
SCJFRZ2006H05	SCJFRZ2006H05
SCJFRZ2007H09	SCJFRZ2007H09
SCJFRZ2010D05	SCJFRZ2010D05
SCJFRZ2010H02	SCJFRZ2010H02
SCJFRZ2011A01	SCJFRZ2011A01
SCJFRZ2015C05	SCJFRZ2015C05
SCJFRZ2015G01	SCJFRZ2015G01
SCJFRZ2025G07	SCJFRZ2025G07
SCJFRZ2026E06	SCJFRZ2026E06
SCJFRZ2027C07	SCJFRZ2027C07
SCJFRZ2027F12	SCJFRZ2027F12
SCJFRZ2028D05	SCJFRZ2028D05
SCJFRZ2029D10	SCJFRZ2029D10
SCJFRZ2031D11	SCJFRZ2031D11
SCJFRZ2031E09	SCJFRZ2031E09
SCJFRZ2031F10	SCJFRZ2031F10
SCJFRZ2031H09	SCJFRZ2031H09
SCJFRZ2032H05	SCJFRZ2032H05
SCJFRZ2033C02	SCJFRZ2033C02
SCJFRZ2033C10	SCJFRZ2033C10
SCJFRZ3C04G04.b	SCJFRZ3C04G04.b
SCJFSB1014F03.b	SCJFSB1014F03.b
SCJLAM1061C04	SCJLAM1061C04
SCJLLR1011C10	SCJLLR1011C10
SCJLLR1011E03	SCJLLR1011E03
SCJLLR1011F11	SCJLLR1011F11
SCJLLR1011H04	SCJLLR1011H04
SCJLLR1033F07	SCJLLR1033F07
SCJLLR1033G09	SCJLLR1033G09
SCJLLR1054B02	SCJLLR1054B02
SCJLLR1054C04	SCJLLR1054C04
SCJLLR1054C07	SCJLLR1054C07
SCJLLR1054E03	SCJLLR1054E03
SCJLLR1054F05	SCJLLR1054F05
SCJLLR1054G06	SCJLLR1054G06
SCJLLR1054H06	SCJLLR1054H06
SCJLLR1101A02	SCJLLR1101A02
SCJLLR1101E05	SCJLLR1101E05
SCJLLR1103G09	SCJLLR1103G09
SCJLLR1107B04	SCJLLR1107B04
SCJLLR1107C01	SCJLLR1107C01
SCJLLR1107G01	SCJLLR1107G01
SCJLRT1013C01	SCJLRT1013C01
SCJLRT1013H07	SCJLRT1013H07
SCJLRT1014F08	SCJLRT1014F08
SCJLRT1016A04	SCJLRT1016A04
SCJLRT1017E09	SCJLRT1017E09
SCJLRT1019H04	SCJLRT1019H04
SCJLRT1021G03	SCJLRT1021G03
SCJLRT1022G04	SCJLRT1022G04
SCJLRZ1019A04	SCJLRZ1019A04
SCJLRZ1019B01	SCJLRZ1019B01
SCJLRZ1021C03	SCJLRZ1021C03
SCJLRZ1021E10	SCJLRZ1021E10
SCJLRZ1023F05	SCJLRZ1023F05
SCJLRZ1024A01	SCJLRZ1024A01
SCJLRZ1024A09	SCJLRZ1024A09
SCJLRZ1024H09	SCJLRZ1024H09
SCJLRZ1027C05	SCJLRZ1027C05
SCJLRZ1027F05	SCJLRZ1027F05
SCJLRZ1027G11	SCJLRZ1027G11
SCJLST1021G05	SCJLST1021G05
SCJLST1022G06	SCJLST1022G06
SCJLST1027D09	SCJLST1027D09
SCMCAM1101A10	SCMCAM1101A10
SCMCAM2080D01.b	SCMCAM2080D01.b
SCMCAM2084F02	SCMCAM2084F02
SCMCCL6049H03	SCMCCL6049H03
SCMCFL5012A09	SCMCFL5012A09
SCMCLR1053F09	SCMCLR1053F09
SCMCLR1123A09	SCMCLR1123A09
SCMCLV1030C12	SCMCLV1030C12
SCMCRT2085B01	SCMCRT2085B01
SCMCRT2087F03	SCMCRT2087F03
SCMCRT2088G02	SCMCRT2088G02
SCMCST1049F11	SCMCST1049F11
SCMCST1058E10	SCMCST1058E10
SCQGAM1049A06	SCQGAM1049A06
SCQGAM2030C12	SCQGAM2030C12
SCQGFL4080D04	SCQGFL4080D04
SCQGLR1019A07	SCQGLR1019A07
SCQGLR1019A10	SCQGLR1019A10
SCQGLR1019B10	SCQGLR1019B10
SCQGLR1019D06	SCQGLR1019D06
SCQGLR1019G02	SCQGLR1019G02
SCQGLR1041A05	SCQGLR1041A05
SCQGLR1041A10	SCQGLR1041A10
SCQGLR1062D04	SCQGLR1062D04
SCQGLR1062E09	SCQGLR1062E09
SCQGLR1062E12	SCQGLR1062E12
SCQGLR1062G10	SCQGLR1062G10
SCQGLR1062H03	SCQGLR1062H03
SCQGLR1085B04	SCQGLR1085B04
SCQGLR1085E02	SCQGLR1085E02
SCQGLR1085E12	SCQGLR1085E12
SCQGLR1085G12	SCQGLR1085G12
SCQGLR1086B07	SCQGLR1086B07
SCQGLR2017D03	SCQGLR2017D03
SCQGLR2025A05	SCQGLR2025A05
SCQGRT1039H01	SCQGRT1039H01
SCQGRT1043B02	SCQGRT1043B02
SCQGST1032H01	SCQGST1032H01
SCQGST3153H08	SCQGST3153H08
SCQSAM1032A01	SCQSAM1032A01
SCQSAM1032E01	SCQSAM1032E01
SCQSLB1049A06	SCQSLB1049A06
SCQSLB1049C04	SCQSLB1049C04
SCQSLB1049C07	SCQSLB1049C07
SCQSLB1052F09	SCQSLB1052F09
SCQSLR1018C05	SCQSLR1018C05
SCQSLR1018D04	SCQSLR1018D04
SCQSLR1018F09	SCQSLR1018F09
SCQSLR1040E09	SCQSLR1040E09
SCQSLR1061E07	SCQSLR1061E07
SCQSLR1089G05	SCQSLR1089G05
SCQSLR1090G03	SCQSLR1090G03
SCQSRT1034C09	SCQSRT1034C09
SCQSRT1034D03	SCQSRT1034D03
SCQSRT1035E10	SCQSRT1035E10
SCQSRT1036H06	SCQSRT1036H06
SCQSRT2033A11	SCQSRT2033A11
SCQSRT2035E03	SCQSRT2035E03
SCQSRZ3037D06	SCQSRZ3037D06
SCQSST1040E11	SCQSST1040E11
SCQSST3114C09	SCQSST3114C09
SCRFAD1120B10	SCRFAD1120B10
SCRFFL1033C06	SCRFFL1033C06
SCRFFL4006E01	SCRFFL4006E01
SCRFHR1007E04	SCRFHR1007E04
SCRFLB1053B01	SCRFLB1053B01
SCRFLR1012B07	SCRFLR1012B07
SCRFLR1012B11	SCRFLR1012B11
SCRFLR1012C07	SCRFLR1012C07
SCRFLR1012E03	SCRFLR1012E03
SCRFLR1012E06	SCRFLR1012E06
SCRFLR1012F02	SCRFLR1012F02
SCRFLR1012F12	SCRFLR1012F12
SCRFLR1012G07	SCRFLR1012G07
SCRFLR1012H05	SCRFLR1012H05
SCRFLR1034A04	SCRFLR1034A04
SCRFLR1034D04	SCRFLR1034D04
SCRFLR2034C11	SCRFLR2034C11
SCRFLR2034G09	SCRFLR2034G09
SCRFLR2037A12	SCRFLR2037A12
SCRFLR2038F04	SCRFLR2038F04
SCRLAD1042E05	SCRLAD1042E05
SCRLCL6031B10	SCRLCL6031B10
SCRLFL1007A02	SCRLFL1007A02
SCRLFL1011G08	SCRLFL1011G08
SCRLFL4108D12	SCRLFL4108D12
SCRLLR1038C12	SCRLLR1038C12
SCRLLR1038D01	SCRLLR1038D01
SCRLLR1038G11	SCRLLR1038G11
SCRLSB1041B09	SCRLSB1041B09
SCRUFL1119D04.b	SCRUFL1119D04.b
SCRULR1020D11	SCRULR1020D11
SCRULR1042G12	SCRULR1042G12
SCRURT2005F01	SCRURT2005F01
SCRURT3064F04	SCRURT3064F04
SCRUSB1064E09	SCRUSB1064E09
SCSBFL1042G04	SCSBFL1042G04
SCSBHR1051G02	SCSBHR1051G02
SCSBLB1033E06	SCSBLB1033E06
SCSBLB1033F12	SCSBLB1033F12
SCSBRZ3117C09	SCSBRZ3117C09
SCSBRZ3120E12	SCSBRZ3120E12
SCSBSB1052D07	SCSBSB1052D07
SCSBSB1053E04	SCSBSB1053E04
SCSBSB1096D03	SCSBSB1096D03
SCSBST3096H07	SCSBST3096H07
SCSBST3098G08	SCSBST3098G08
SCSFLR2009H09	SCSFLR2009H09
SCSFLR2009H11	SCSFLR2009H11
SCSFLR2031H06	SCSFLR2031H06
SCSFRT2068D12	SCSFRT2068D12
SCSFRT2070A04	SCSFRT2070A04
SCSFRT2070C07	SCSFRT2070C07
SCSFSB1106D06	SCSFSB1106D06
SCSGAD1009E08.b	SCSGAD1009E08.b
SCSGAM1094H05	SCSGAM1094H05
SCSGAM1095C10	SCSGAM1095C10
SCSGFL1078A06.b	SCSGFL1078A06.b
SCSGFL1081H08	SCSGFL1081H08
SCSGFL5C05H11	SCSGFL5C05H11
SCSGLR1045A03	SCSGLR1045A03
SCSGLR1045A10	SCSGLR1045A10
SCSGLR1045F04	SCSGLR1045F04
SCSGLR1045G11	SCSGLR1045G11
SCSGLR1084C03	SCSGLR1084C03
SCSGLR1084G12	SCSGLR1084G12
SCSGRT2066A01	SCSGRT2066A01
SCSGRT2066C02	SCSGRT2066C02
SCSGST1070D06	SCSGST1070D06
SCSGST1072B08	SCSGST1072B08
SCUTAM2005A11	SCUTAM2005A11
SCUTAM2089E05	SCUTAM2089E05
SCUTLR1015G10	SCUTLR1015G10
SCUTLR1037F10	SCUTLR1037F10
SCUTLR1037F12	SCUTLR1037F12
SCUTLR1037G10	SCUTLR1037G10
SCUTLR1058A12	SCUTLR1058A12
SCUTLR1058B02	SCUTLR1058B02
SCUTLR1058B04	SCUTLR1058B04
SCUTLR2008B03	SCUTLR2008B03
SCUTLR2008B04	SCUTLR2008B04
SCUTLR2023A09	SCUTLR2023A09
SCUTLR2023H05	SCUTLR2023H05
SCUTLR2030A05	SCUTLR2030A05
SCUTLR2030B03	SCUTLR2030B03
SCUTLR2030E06	SCUTLR2030E06
SCUTST3086G11	SCUTST3086G11
SCUTST3087D11	SCUTST3087D11
SCUTST3131A12	SCUTST3131A12
SCUTST3152F08	SCUTST3152F08
SCVPAM1055G01	SCVPAM1055G01
SCVPCL6038H06	SCVPCL6038H06
SCVPCL6041E09	SCVPCL6041E09
SCVPCL6042B11	SCVPCL6042B11
SCVPCL6046A05	SCVPCL6046A05
SCVPFL3040H07	SCVPFL3040H07
SCVPHR1093E09	SCVPHR1093E09
SCVPLB1015D02	SCVPLB1015D02
SCVPLB1016F07	SCVPLB1016F07
SCVPLB1017E07	SCVPLB1017E07
SCVPLB1020E05	SCVPLB1020E05
SCVPLB1020F02	SCVPLB1020F02
SCVPLB1020H01	SCVPLB1020H01
SCVPLR1028C10	SCVPLR1028C10
SCVPLR1028C12	SCVPLR1028C12
SCVPLR1028D03	SCVPLR1028D03
SCVPLR1028E03	SCVPLR1028E03
SCVPLR1028G12	SCVPLR1028G12
SCVPLR1049C03	SCVPLR1049C03
SCVPLR1049C09	SCVPLR1049C09
SCVPLR1049D05	SCVPLR1049D05
SCVPLR1049H03	SCVPLR1049H03
SCVPLR2005E09	SCVPLR2005E09
SCVPLR2005F03	SCVPLR2005F03
SCVPLR2012F11	SCVPLR2012F11
SCVPLR2012H12	SCVPLR2012H12
SCVPLR2019H10	SCVPLR2019H10
SCVPLR2027A09	SCVPLR2027A09
SCVPLR2027B06	SCVPLR2027B06
SCVPLR2027B12	SCVPLR2027B12
SCVPLR2027C10	SCVPLR2027C10
SCVPRT2073F05	SCVPRT2073F05
SCVPRT2074A06	SCVPRT2074A06
SCVPRT2074E05	SCVPRT2074E05
SCVPRT2077G09	SCVPRT2077G09
SCVPRT2078D02	SCVPRT2078D02
SCVPRT2079H06	SCVPRT2079H06
SCVPRT2080F12	SCVPRT2080F12
SCVPRT2080G01	SCVPRT2080G01
SCVPRT2081D11	SCVPRT2081D11
SCVPRT2081E06	SCVPRT2081E06
SCVPRT2083B12	SCVPRT2083B12
SCVPRZ2035F03	SCVPRZ2035F03
SCVPRZ2037B05	SCVPRZ2037B05
SCVPRZ2037B11	SCVPRZ2037B11
SCVPRZ2039D07	SCVPRZ2039D07
SCVPRZ2042B04	SCVPRZ2042B04
SCVPRZ2043A12	SCVPRZ2043A12
SCVPRZ2043F04	SCVPRZ2043F04
SCVPST1061C06	SCVPST1061C06

## Sheet: Common Proteins_7M-I9
Protein Parameters 7M-I9			Protein quantification - additional information
Accession number	Protein Description	Enzyme Code	ScoreAVG	Matched PeptidesAVG	FmolAVG	False Positive Rate %
SCACLR2022D05	transaldolase 2	-	580.554	9	33.415	0.375
SCACSB1117F03	sucrose synthase 2	EC:2.4.1.13	9516.69	10.6667	45.0186	0
SCACST3160F03	ubiquitin 2	-	8324.39	3.33333	291.774	0
SCAGLB1069A07	3-hydroxyacyl-CoA dehydrogenase	EC:1.1.1.35	491.518	15.3333	88.6518	0.656667
SCAGLR1021B05	alpha glucan protein synthase	EC:2.4.1.186	13474.4	20	942.735	0
SCAGLR1021D02	ubiquitin conjugating enzyme e2 n	EC:6.3.2.19	1707.35	3	54.2681	0
SCAGLR1043C02	apx2 cytosolic ascorbate peroxidase	EC:1.11.1.11	14625.6	14	579.04	0
SCAGLR1043G12	cbs domain protein	-	38593.9	11.3333	747.884	0
SCAGLR2018G11	adp ribosylation factor 1	-	16611.7	10.6667	282.259	0
SCAGLR2033A03	suppressor of g2 allele of skp1	-	390.032	4.66667	68.2841	1.20667
SCAGLR2033D10	serine hydroxymethyltransferase	EC:2.1.2.1	570.106	12	49.1464	0.346667
SCAGLR2033E02	clathrin light chain 2	-	2885.69	7	154.452	0
SCBFLR1026E07	coatomer subunit gamma	-	1049.02	20	73.6854	0
SCBFST3136C07	profilin	-	3560.39	2.5	86.8249	0
SCBGAM1090F06	soluble inorganic pyrophosphatase	EC:3.6.1.1	4921.02	6.33333	93.6641	0
SCBGLR1023H10	poly binding protein	-	2598.86	22.3333	252.168	0
SCBGLR1047D05	nascent polypeptide associated complex alpha subunit protein		9867.87	7	217.562	0
SCBGLR1082H03	vacuolar atp synthase subunit g	EC:3.6.3.-	19171.8	5.33333	779.101	0
SCBGLR1095G03	actin depolymerizing factor 3	-	32592.1	7	586.832	0
SCBGSB1029H10	chaperonin 60 beta precursor	-	2875.95	4.66667	0	0
SCCCCL3001A05	aconitate hydratase cytoplasmic	EC: 4.2.1.3	27605.3	39.3333	787.086	0
SCCCCL3001F05	ru large subunit binding protein subunit beta	-	3079.02	14.6667	74.4603	0
SCCCCL3002A02.b	chloride intracellular channel 6	-	28981.8	14.6667	599.944	0
SCCCCL3002A03.b	4 coumarate CoA-ligase	EC:6.2.1.12	723.213	12	74.4502	0.183333
SCCCCL3003A08.b	transketolase	EC:2.2.1.1	8916.81	24	333.888	0
SCCCCL3003D05.b	nadh ubiquinone oxidoreductase 51 kda subunit	EC:1.6.5.3	1136.06	11.3333	86.0868	0
SCCCCL3005E06.b	fructose bisphosphate aldolase	EC:4.1.2.13	1654.42	8	95.8563	0
SCCCCL3080B05	26s protease regulatory subunit 6a	EC:3.6.1.15	2429.5	15	63.731	0
SCCCCL3080H11	catalase isozyme b	EC:1.11.1.6	5962.59	10.6667	149.461	0
SCCCCL3120B01	fructokinase 2	EC:2.7.1.4	45461.4	23.3333	721.439	0
SCCCCL3120F07	proteasome subunit beta 4 precursor	EC:3.4.25.-	856.881	6.33333	43.9527	0.0366667
SCCCCL3140B03	xylose isomerase	EC:5.3.1.5	726.859	10	60.1473	0.15
SCCCCL4002E08	adenine phosphoribosyltransferase 1	EC:2.4.2.7	7938.74	8.66667	268.427	0
SCCCCL4004C11	malate dehydrogenase cytoplasmic	EC:1.1.1.37	24149.5	14.6667	457.316	0
SCCCCL4006E08	chorismate mutase	EC:5.4.99.5	739.666	6.5	38.5814	0.205
SCCCCL4011H08	pyrophosphate fructose 6 phosphate 1 phosphotransferase beta subunit	EC:2.7.1.90	6167.5	18	335.738	0
SCCCCL4012D10	polypyrimidine tract binding protein homolog 3	-	671.867	11.6667	75.457	0.11
SCCCCL4013G04	heat shock 70 kda protein 4	-	1344.1	24.6667	159.179	0
SCCCCL4015D05	protein transport protein sec31a	-	428.647	5.66667	99.3868	0.813333
SCCCCL4015F02	5 methyltetrahydropteroyltriglutamate homocysteine	EC:2.1.1.14	13582.4	32	278.56	0
SCCCFL3002G06	hsp20 alpha crystallin family protein	-	2328.99	5.33333	119.885	0
SCCCFL4092E06	pyrophosphate fructose 6 phosphate 1 phosphotransferase beta subunit	EC:2.7.1.90	3674.85	7	4.42607	0
SCCCLB1001D05	putative protein SORBIDRAFT 04g031190 Sorghum bicolor	-	1030.95	14	88.3774	0.446667
SCCCLB1004B09	peroxidase 39 precursor	EC:1.11.1.7	5225.19	10.6667	235.806	0
SCCCLB1004D05	nadh cytochrome b5 reductase protein	-	381.908	5.5	96.4349	1.14
SCCCLR1001B07	atp synthase delta chain	-	1055.04	3.66667	72.9799	0.04
SCCCLR1001E06	NAD-dependent glyceraldehyde-3-phosphate dehydrogenase	EC:1.2.1.12	18844	17	635.552	0
SCCCLR1001G06	s adenosylmethionine synthetase 1	EC:2.5.1.6	18497.5	19.6667	498.871	0
SCCCLR1022B02	putative protein SORBIDRAFT 03g002930 Sorghum bicolor	-	714.373	4	43.9642	0.16
SCCCLR1022D05	14 3 3 protein gf14 6	EC:3.6.1.-	62254.5	18.6667	1876.24	0
SCCCLR1022F10	serine hydroxymethyltransferase	EC:2.1.2.1	12435.3	23.3333	533.918	0
SCCCLR1024A12	serine carboxypeptidase precursor	EC:3.4.16.5	350.518	6.5	37.2274	1.35
SCCCLR1024D03	malate dehydrogenase cytoplasmic	EC:1.1.1.37	22998.5	18	1240.82	0
SCCCLR1024D12	succinyl ligase beta chain	-	2693.07	12.3333	137.524	0
SCCCLR1024F02	dna repair protein rad23	-	2071.43	8.66667	151.918	0
SCCCLR1024G01	low quality protein alanyl trna synthetase	EC:6.1.1.7	2545.74	25	72.0999	0
SCCCLR1024H08	adenylate kinase	EC:2.7.4.3	3395.42	10	107.495	0
SCCCLR1048B04	c2 domain containing	-	1138.1	17.6667	165.816	0
SCCCLR1048D07	phenylalanine ammonia lyase	EC:4.3.1.24	13234.9	25.3333	437.779	0
SCCCLR1048E07	tubulin alpha 1 chain	-	42597.1	25	1027.75	0
SCCCLR1048G04	protein disulfide isomerase	EC:5.3.4.1	5936.22	22.6667	435.397	0
SCCCLR1065G03	26s protease regulatory subunit 7	EC:3.6.1.15	2551.4	12	113.604	0
SCCCLR1066A08	rh2 protein	-	722.907	13.3333	32.9019	1.33667
SCCCLR1067B04	malate dehydrogenase cytoplasmic	EC:1.1.1.37	24450.3	13.6667	205.848	0
SCCCLR1068B06	tubulin beta 6 chain	-	28328.3	30.5	183.175	0
SCCCLR1068D10	endoplasmin precursor	-	1584.6	24.6667	71.9386	0
SCCCLR1069B09	caffeoyl 3 o methyltransferase 1	EC:2.1.1.104	20995.3	11	544.376	0
SCCCLR1070E06	eukaryotic translation initiation factor 5a2	-	6335.63	5	149.534	0
SCCCLR1070F12	calnexin precursor	-	672.259	7.33333	46.2926	0.146667
SCCCLR1072A12	malate dehydrogenase cytoplasmic	EC:1.1.1.37	1699.69	8.33333	38.7248	0.04
SCCCLR1072D09	coatomer subunit epsilon	-	557.408	7	59.5626	0.703333
SCCCLR1075G03	uncharacterized protein	-	14045.8	8.5	360.924	0
SCCCLR1076G12	actin 7	-	21176.1	20.3333	1085.26	0
SCCCLR1077F04	elongation factor tu	-	2474.92	6	129.785	0
SCCCLR1079C11	drepp2 protein	-	13860.8	7	614.661	0
SCCCLR1079E05	poly binding protein	-	511.262	16.3333	57.5795	0.38
SCCCLR1C01A02	protein disulfide isomerase7 precursor	-	839.743	8.33333	94.945	0.0766667
SCCCLR1C01B02	uncharacterized protein LOC100191561 Zea mays	-	36907.5	17	115.497	0
SCCCLR1C01H02	peptidyl prolyl cis trans isomerase	EC:5.2.1.8	869.802	5.5	90.7986	0.055
SCCCLR1C01H05	serine carboxypeptidase precursor	EC:3.4.16.5	2150.79	13	151.255	0
SCCCLR1C02A03	formate dehydrogenase 1	EC:1.1.5.6	6371.99	15	375.57	0
SCCCLR1C03B07	23 kda polypeptide of photosystem ii	-	9462.4	8.66667	385.356	0
SCCCLR1C03G09	chalcone flavanone isomerase1	EC:5.5.1.6	900.685	7	52.6221	0.06
SCCCLR1C05G08	peroxidase atp6a	EC:1.11.1.7	8218.8	13.6667	480.887	0
SCCCLR1C06F07	t complex protein 1 subunit gamma	-	2161.23	13.3333	78.3185	0
SCCCLR1C07F01	act domain containing protein	-	541.029	6.5	218.228	0.385
SCCCLR2001A08	r40c1 protein	-	66148	22	1992.25	0
SCCCLR2001E04	huntingtin interacting protein k	-	3186.12	4.5	171.19	0
SCCCLR2001H09	thioredoxin h	-	3514.38	3	138.402	0
SCCCLR2002B07	chaperone protein dnaj 10	-	432.804	8.33333	71.6405	0.863333
SCCCLR2002F10	histidine triad nucleotide binding protein	-	4941.45	4.66667	159.242	0
SCCCLR2002H12	rna binding protein 1	-	5978.03	5.33333	324.428	0
SCCCLR2004H11	t complex protein 1 theta chain	-	1778.68	15.6667	146.326	0
SCCCLR2C01A08	tubulin beta 7	-	27609.4	29.6667	633.795	0
SCCCLR2C02D03	ru large subunit binding protein subunit alpha	-	790.004	12.6667	62.2993	0.54
SCCCLR2C03F11	annexin p33	-	8001.87	10.3333	85.3196	0
SCCCRT1001E01	af271894 1 lipoxygenase	EC:1.13.11.12	718.281	20	63.3044	0.173333
SCCCRT1001G12	bacterial induced peroxidase precursor	EC:1.11.1.7	8890.8	13.3333	382.596	0
SCCCRT1002F07	plasma membrane atpase proton pump	-	846.88	19.5	95.8963	0.06
SCCCRT1002F10	late embryogenesis abundant protein	-	7118.66	4.33333	403.506	0
SCCCRT1004C10	protein transport protein sec31a	-	1075.02	9.66667	157.176	0.276667
SCCCRT3002G10	hessian fly response gene 1 protein	-	1607.5	10	69.5828	0
SCCCRZ1001B08	triosephosphate isomerase cytosolic	EC:5.3.1.1	45383.5	17.3333	757.934	0
SCCCRZ1001E04	nascent polypeptide associated complex alpha subunit protein	-	11891.9	9	312.297	0
SCCCRZ1002A01	vhs and gat domain protein	-	303.2	10	53.8509	1.96
SCCCRZ1002B05	coatomer subunit delta	-	2477.5	7.5	124.449	0.06
SCCCRZ1002F06	enolase	EC:4.2.1.11	24763.6	25.6667	1082.9	0
SCCCRZ1002F11	beta tubulin r2242	-	27420.9	31.3333	210.865	0
SCCCRZ1002G01	dnak molecular chaperone hsp70	-	27611.8	29.6667	909.232	0
SCCCRZ1002G06	ras related protein rab11c	-	6035.5	6.5	60.8961	0
SCCCRZ1002G07	sucrose synthase 2	EC:2.4.1.13	14293.2	34	515.769	0
SCCCRZ1002H03	tubulin alpha 3 chain	-	29608.9	20.6667	529.001	0
SCCCRZ1003A03	heat shock 70 kda protein	-	652.547	21	88.8057	0.176667
SCCCRZ1003A10	nucleoside-triphosphate phosphatase	EC:3.6.1.15	8506.89	26	277.109	0
SCCCRZ1004G05	chaperonin 60 beta precursor	-	4441.56	15.3333	142.625	0
SCCCRZ1004H06	glutaredoxin subgroup i	-	1857.26	7.66667	143.27	0
SCCCRZ1C01D04	t complex protein 1 subunit beta	-	2072.64	20.6667	215.037	0
SCCCRZ1C01H05	loc100285980 precursor	-	457.622	14.3333	92.2691	0.676667
SCCCRZ2001C11	usp family protein	EC:3.6.1.-	6248.78	8	340.899	0
SCCCRZ2001D09	substrate binding domain containing	-	17924.5	15.6667	1092.27	0
SCCCRZ2002C09	tubulin alpha 1 chain	-	42597.1	25	0	0
SCCCRZ2002H06	aspartic proteinase oryzasin 1 precursor	EC:3.4.23.40	476.718	6.5	97.5434	0.925
SCCCRZ2004A11	annexin p33	-	9597.7	13.3333	123.778	0
SCCCRZ2C01B09	eukaryotic translation initiation factor 5a	-	4388.22	9.33333	218.301	0
SCCCRZ2C01E11	amino acid hydrolase 1 flags precursor	-	730.132	7	81.9316	0.525
SCCCRZ2C01F01	glutathione peroxidase	EC:1.11.1.9	4439.67	8	290.223	0
SCCCRZ2C03A09	5 methyltetrahydropteroyltriglutamate homocysteine	EC:2.1.1.14	34320.2	40	2058.69	0
SCCCRZ2C04F03	thioredoxin dependent peroxidase	EC:1.11.1.7	8145	8.33333	415.043	0
SCCCST1002H09	pi starvation induced protein	EC:3.4.21.-	2170.78	5.33333	86.4747	0
SCCCST1006A11	glycine dehydrogenase	EC:1.4.4.2	553.938	17.6667	72.9283	0.236667
SCCCST2001A03	uncharacterized protein	-	33858.9	5.66667	127.658	0
SCCCST3001E10	putative protein SORBIDRAFT 10g021150 Sorghum bicolor	-	1758.59	6	114.097	0.04
SCEPAM2053F09	cyclase dehydrase family protein	-	3559.47	8	96.7002	0
SCEPCL6019C02	putative protein SORBIDRAFT 06g028450 Sorghum bicolor	-	280.659	25.6667	65.4553	2.61667
SCEPCL6029B10	26s proteasome regulatory particle triple a atpase subunit1b	EC:3.6.1.15	1951.62	5.33333	0	0
SCEPLB1043E09	rab gdp dissociation inhibitor alpha	-	3581.9	14	71.9569	0
SCEPRZ1008G07	putative protein SORBIDRAFT 04g007950 Sorghum bicolor	-	459.146	9	63.8648	0.545
SCEPRZ1009H01	catalase isozyme b	EC:1.11.1.6	5392.41	6	0	0
SCEPRZ1009H12	thioredoxin peroxidase	-	1966.61	5.66667	63.1806	0
SCEPRZ1010H09	dynamin related protein 1a	-	569.632	14	38.0226	0.32
SCEPRZ1011A02	cinnamyl alcohol dehydrogenase	EC:1.1.1.195	844.19	6.66667	61.7639	0.0766667
SCEQHR1079E05	glycine rich rna binding protein	-	1585.35	3	67.734	0
SCEQLB1065A03	translational elongation factor ef	-	2500.52	14	100.047	0
SCEQLB1067F01	vegetative storage protein pni288	-	880.954	9	87.7496	0.0766667
SCEQLB1067H09	peptidyl prolyl isomerase	EC:5.2.1.8	411.869	15	104.243	0.7
SCEQLR1007A06	profilin 2	-	28721.7	4.66667	1060.06	0
SCEQLR1007C02	adapter related protein complex 1 beta 1	-	500.962	17	48.7606	0.48
SCEQLR1007G11	rna gtpase activating protein	-	666.53	14	65.0876	0.583333
SCEQLR1050G03	gtp binding protein sar1a	-	4216.93	7	89.7017	0
SCEQLR1091B11	40s ribosomal protein s12	-	30039.2	6	340.377	0
SCEQRT1025E05	apx2 cytosolic ascorbate peroxidase	EC:1.11.1.11	10641.4	11.5	33.1572	0
SCEQRT1026A03	putative protein SORBIDRAFT 01g028410 Sorghum bicolor	-	1111.17	10.5	99.443	0.06
SCEQRT2025E08	tubulin alpha 2 chain	-	7534.29	15.3333	74.7017	0
SCEQRT2098D07	mitochondrial atp synthase precursor	-	11529.2	13.3333	414.408	0
SCEZHR1049B08	alpha glucan protein synthase	EC:2.4.1.186	4679.6	9.5	0	0
SCEZLR1009F04	triose phosphate/phosphate translocator non-green chloroplastidial	-	1013.1	3.5	56.9246	0
SCEZLR1031A11	acetyl-CoA C-acetyltrasferase cytosolic	EC:2.3.1.9	903.441	9	59.3049	0.055
SCEZLR1031E10	translationally controlled tumor protein	-	17688.6	6.5	647.641	0
SCEZLR1052F07	protein phosphatase 2a structural subunit	-	2117.33	17.6667	90.0676	0
SCEZRZ1014D09	coatmer beta subunit protein	-	749.288	15.5	182.949	0.21
SCJFLR1013B03	bisphosphoglycerate independent phosphoglycerate mutase	EC:5.4.2.1	6353.75	19.6667	821.379	0
SCJFLR1013H10	udp glucose dehydrogenase	EC:1.1.1.22	7655.41	18.3333	173.304	0
SCJFLR1017B03	sex determination protein tasselseed 2	-	1157.16	5.66667	78.0095	0.0366667
SCJFLR1017B11	phenylalanine ammonia lyase	EC:4.3.1.24	12869.9	21.6667	381.366	0
SCJFLR1073B06	thioredoxin h	-	2888.12	4.5	143.501	0
SCJFLR1074A12	outer mitochondrial membrane protein porin	-	3415.95	9	240.878	0
SCJFRT1005C11	leucoanthocyanidin dioxygenase	EC:1.14.11.19	986.177	7.33333	60.1864	0.07
SCJFRT1007H07	af271894 1 lipoxygenase	EC:1.13.11.12	805.986	12.6667	74.0217	0.143333
SCJFRT1060F07	uncharacterized protein LOC100276755 Zea mays	-	13913.5	4.66667	308.106	0
SCJFRZ1006E06	beta tubulin r2242	-	26351	28.6667	1438.63	0
SCJFRZ2006H05	uncharacterized protein	-	7493.57	2.5	292.736	0
SCJFRZ2007H09	glutamate decarboxylase	EC:4.1.1.15	2049.3	12.6667	67.8535	0
SCJFRZ2011A01	methionyl trna synthetase protein	-	496.652	7.33333	49.9459	0.44
SCJFRZ2027C07	aspartic proteinase	EC:3.4.23.40	3765.78	10.3333	152.768	0
SCJFRZ2031H09	membrane steroid binding protein 1	-	2586.93	5	102.782	0
SCJLLR1011E03	heat shock protein 82	-	25958.5	28.3333	466.747	0
SCJLLR1011H04	calcium dependent protein kinase 11	EC:2.7.11.1	530.884	7	60.7288	0.296667
SCJLLR1033F07	2 cys peroxiredoxin bas1	EC:1.11.1.15	4340.35	9	239.877	0
SCJLLR1054B02	beta tubulin 4	-	29990.2	27.6667	1316.14	0
SCJLLR1054C07	mitochondrial processing peptidase beta subunit	EC:3.4.24.64	3284.83	21	331.704	0
SCJLLR1054F05	dnak molecular chaperone	-	9318.59	26	421.234	0
SCJLLR1054G06	putative protein SORBIDRAFT 07g023850 Sorghum bicolor	-	359.845	17.6667	64.5044	1.17667
SCJLRT1013C01	phenylalanine ammonia lyase	EC:4.3.1.24	9674.97	25.3333	837.532	0
SCJLRT1019H04	aspartate aminotransferase	EC:2.6.1.1	643.215	12	84.3345	0.3
SCJLRZ1019B01	t complex protein 1 subunit gamma	-	2073.24	4.5	0	0
SCJLRZ1021E10	fructokinase 2	EC:2.7.1.4	46708.1	24	781.726	0
SCJLRZ1024A09	succinate dehydrogenase iron protein subunit	-	791.078	5.33333	89.8302	0.0733333
SCJLRZ1024H09	salt tolerance related protein	-	28565.3	12.6667	513.134	0
SCMCLR1053F09	rna recognition motif family	-	1249.53	3	65.3164	0
SCMCLR1123A09	alpha soluble nsf attachment protein	-	4513.73	13.3333	75.9395	0
SCMCLV1030C12	fructose bisphosphate aldolase chloroplastidial	EC:4.1.2.13	2334.63	5.66667	0	0
SCMCRT2088G02	putative protein SORBIDRAFT 03g043560 Sorghum bicolor	-	1916.44	3.5	74.0858	0
SCQGLR1019G02	udp glucose 6 dehydrogenase	EC:1.1.1.22	12769.3	24	461.708	0
SCQGLR1041A05	heat shock protein sti	-	7097.48	20	354.543	0
SCQGLR1041A10	3-hydroxyacyl-CoA dehydrogenase	EC:1.1.1.35	565.526	14.3333	65.1166	0.273333
SCQGLR1085E02	putative protein SORBIDRAFT 04g001720 Sorghum bicolor	-	17284.1	2.66667	679.08	0
SCQGLR1086B07	selenium binding protein	-	593.9	11	37.5209	0.27
SCQGST3153H08	uncharacterized protein	-	2460.2	4	72.6987	0
SCQSRT1034C09	caffeoyl o methyltransferase 1	-	1465.75	3	369.632	0
SCQSST1040E11	elongation factor 1 beta	-	8682.82	7	159.267	0
SCRFLR1012B11	eukaryotic initiation factor 4f subunit p82 34 eif 4f p82 34	-	739.861	16.3333	85.1491	0.25
SCRFLR1012F02	alpha glucan protein synthase	EC:2.4.1.186	904.032	13.3333	79.1983	0.0366667
SCRFLR2034C11	membrane steroid binding protein 1	-	2890.71	5.66667	79.0089	0
SCRFLR2037A12	latex abundant protein	EC:3.4.22.-	4866.38	15.6667	254.072	0
SCRLFL1007A02	adapter related protein complex 4 epsilon 1 subunit	-	615.789	14	46.9016	0.25
SCRLLR1038G11	t complex protein 1 subunit alpha	-	1034.73	11.6667	59.8364	0.0333333
SCRULR1020D11	fructose bisphosphate aldolase	EC:4.1.2.13	3133.98	10.3333	107.245	0
SCRURT2005F01	chloride intracellular channel 6	-	30932	13.3333	600.077	0
SCRURT3064F04	apx1 cytosolic ascorbate peroxidase	EC:1.11.1.11	19431.5	11.3333	788.586	0
SCSBSB1096D03	fructose bisphosphate aldolase chloroplastidial flags precursor	EC:4.1.2.13	1812.55	6	37.4125	0
SCSFLR2031H06	cytochrome c oxidase subunit vb precursor	EC:1.9.3.1	4442.6	4	86.0977	0
SCSFRT2068D12	abscisic stress ripening related protein 2	-	7757.29	5	198.648	0
SCSFRT2070A04	protein lrp16	-	2778.15	7.33333	87.0221	0
SCSGLR1045F04	3 isopropylmalate dehydrogenase 2	EC:1.1.1.85	688.335	9.5	26.9305	0.345
SCSGLR1045G11	putative calmodulin 7	-	9498.76	14	204.94	0
SCSGLR1084C03	r40c1 protein	-	67847.4	22	310.854	0
SCSGLR1084G12	uncharacterized protein	-	13615.2	8.5	72.4565	0
SCSGRT2066C02	apx1 cytosolic ascorbate peroxidase	EC:1.11.1.11	22242.5	13	854.007	0
SCSGST1072B08	cytosolic aminopeptidase	EC:3.4.11.-	4325.2	6	0	0
SCUTAM2005A11	putative protein SORBIDRAFT 01g011580 Sorghum bicolor	-	5562.89	5.66667	176.777	0
SCUTLR1015G10	nucleoside-triphosphate phosphatase	EC:3.6.1.15	648.476	6.5	0	0
SCUTLR1037G10	glucose 6 phosphate dehydrogenase cytoplasmic isoform	EC:1.1.1.49	6308.49	17.3333	490.542	0
SCUTLR1058B02	s adenosylmethionine synthetase 1	EC:2.5.1.6	15586.8	18	231.983	0
SCUTLR2023H05	r40g2 protein	-	6223.11	10.6667	77.0056	0
SCVPFL3040H07	salt tolerance related protein	-	26468.4	7	0	0
SCVPHR1093E09	proliferating cell nuclear antigen	-	656.538	5.5	90.1189	0.175
SCVPLB1015D02	villin	-	332.459	11.6667	54.7406	1.60667
SCVPLR1028D03	rna binding protein rp120	-	766.951	23.6667	85.5272	0.183333
SCVPLR1049C09	nucleoside-triphosphate phosphatase	EC:3.6.1.15	7416.66	32.6667	205.758	0
SCVPLR1049D05	beta tubulin r2242	-	28924.6	28.3333	58.8253	0
SCVPLR2027B06	ubiquitin associated ts n domain containing	-	1382.42	9.33333	73.9893	0.04
SCVPLR2027C10	tcp 1 cpn60 chaperonin family protein	-	6818.59	18.6667	291.663	0
SCVPRT2078D02	chaperonin cpn60 mitochondrial precursor	-	3547.35	20	218.545	0
SCVPRT2080F12	dead box atp dependent rna helicase 56	-	2396.8	7	42.2089	0
SCVPRT2083B12	cytosolic phosphoglycerate kinase 1	EC:2.7.2.3	8112.73	7	216.908	0
SCVPRZ2037B11	dihydropyrimidine dehydrogenase	EC:1.3.3.1	1121.51	9.66667	106.61	0.04
SCAGLB1070D03	protein disulfide isomerase	-	472.882	10	52.8006	0.495
SCAGLR2011E07	transcription factor btf3	-	10006.7	6.33333	256.117	0
SCCCCL3001G11.b	2 dehydro 3 deoxyphosphooctonate aldolase	EC:2.5.1.55	4238.24	12	224.627	0
SCCCLR1001C09	proteasome subunit beta 3	EC:3.4.25.-	884.085	6	128.208	0.0766667
SCCCLR1024E11	superoxide dismutase 2	EC:1.15.1.1	11135.9	5	153.279	0
SCCCLR1065F10	ubiquitin conjugating enzyme spm2	EC:6.3.2.19	5929.94	6.33333	195.855	0
SCCCLR1070D02	oxygen evolving enhancer protein 1	-	4016.02	15.3333	276.712	0
SCCCLR1070G02	nuclear transport factor 2	-	8591.99	4.66667	358.306	0
SCCCLR1080A05	cytochrome c oxidase subunit	EC:1.9.3.1	1212.84	3.5	54.2689	0.06
SCCCLR1C04A05	dead box atp dependent rna helicase 56	-	4062.3	3	70.4935	0
SCCCLR1C06C11	atp citrate synthase beta chain protein 1	EC:2.3.3.8	6646.05	22.6667	341.65	0
SCCCLR2001H07	chaperonin 21 precursor	-	455.882	7.5	33.8139	0.82
SCCCRZ1004H10	protein sey1	-	822.142	19.6667	107.836	0.116667
SCEPRZ1009A12	calcium dependent protein isoform 2	EC:2.7.11.1	351.481	10	55.4552	1.265
SCEQLR1029D06	nadp dependent oxidoreductase p1	-	2156.87	10	74.7459	0.0366667
SCJFRZ2032H05	tubulin specific chaperone a	-	3794.57	3	102.418	0
SCJLLR1054E03	macrophage migration inhibitory factor	-	11887.7	4	156.315	0
SCJLLR1054H06	transcription factor pur alpha 1	-	1359.02	9.33333	66.4763	0
SCRFHR1007E04	subtilisin proteinase	EC:3.4.21.48	2280.04	9	95.9409	0
SCVPLR2027A09	nucleic acid binding protein	-	1041.76	7	55.1792	0.055
SCCCCL3004H02.b	proliferation associated protein 2g4	EC:3.4.11.-	1482.57	9.33333	185.463	0
SCCCCL3120F02	t complex protein 1 subunit zeta	-	910.704	16	91.7392	0.08
SCCCCL3120H04	syntaxin 23	-	777.807	2.5	33.0078	0.165
SCCCCL4013D09	12 oxo phytodienoic acid reductase	-	621.633	6	30.1367	0.25
SCCCHR1003C05	60s acidic ribosomal protein p2a	-	5974.95	3.5	126.973	0
SCCCLB1004H08	adenosine kinase	EC:2.7.1.20	28923	19	636.427	0
SCCCLR1070H07	nadh dehydrogenase	-	495.092	7.33333	52.1421	0.853333
SCCCLR1079G05	40s ribosomal protein s15	-	3745.84	3.33333	131.937	0
SCCCLR1C05G02	3 ketoacyl thiolase peroxisomal precursor	EC:2.3.1.-	721.24	11.3333	87.7553	0.0733333
SCEPFL3080C01	er6 protein	-	22963	4	180.855	0
SCEPRZ1011G05	aspr2 protein	-	401.476	8.5	8.29695	0.88
SCEQLR1007G01	3 n debenzoyl 2 deoxytaxol n benzoyltransferase	EC:2.3.1.-	1779.29	12.3333	68.4454	0
SCEQRT1026G06	phosphoglucomutase chloroplastidial	EC:5.4.2.2	484.528	10	40.2828	0.53
SCEZLB1014D11	ubiquitin thioesterase otu1	-	3140.51	8.33333	107.833	0
SCJLLR1011F11	acyl-Co A oxidase	EC:1.3.3.6	577.52	13.6667	53.8718	0.236667
SCQGLR1062G10	methylenetetrahydrofolate dehydrogenase cytoplasmic	EC:1.5.1.5	1376.4	9	44.9528	0.055
SCQSLB1049C07	glutathione s transferase gstf2	EC:2.5.1.18	11238.1	7.5	12.7233	0
SCQSLB1052F09	10 deacetylbaccatin iii 10 o acetyltransferase	EC:2.3.1.9	773.591	10.5	33.7236	0.055
SCUTLR1058A12	cytochrome heme protein	-	1757.42	7	63.6774	0
SCVPRZ2043F04	atp synthase gamma chain	-	11670.7	2.5	0	0
SCBGLR1003E06	eukaryotic initiation factor 5c cg2922 isoform f	-	548.021	8	40.4868	0.345
SCCCCL1002F12.b	enoyl acp reductase	-	2276.73	10	130.639	0
SCCCLR1065B07	hsc70 interacting protein	-	2092.93	10.3333	108.749	0
SCCCLR1C04H06	26s proteasome non atpase regulatory subunit 1	-	354.999	13	36.5746	1.265
SCCCRZ2001A04	2 hydroxy 3 oxopropionate reductase	EC:1.1.1.60	1006.02	9.66667	127.98	0.0366667
SCEPRZ1010D03	outer plastidial membrane protein porin	-	1021.22	7	162.382	0.0366667
SCJLLR1054C04	transcription factor apfi	-	1588.27	9	53.934	0.05
SCQGLR1062H03	charged multivesicular body protein 4b	-	1813.66	6	122.146	0
SCQGLR1085B04	pp2ac 2 phosphatase 2a isoform 2 belonging to family 2	EC:3.1.3.16	815.847	8	43.3365	0.0766667
SCQSLB1049A06	cytochrome c oxidase subunit vb precursor	EC:1.9.3.1	9110.69	4.5	139.139	0
SCRFLB1053B01	ankyrin repeat domain protein	-	487.578	9.5	41.1731	0.455
SCAGLR1064E01	protein usf	-	21064.8	10	706.977	0
SCCCLR1C06B07	chorismate synthase 2	EC:4.2.3.5	779.069	7	75.6585	0.11
SCCCLR2C01C12	protein phosphatase 2c isoform epsilon	-	1628.13	8.66667	98.3834	0
SCCCRZ1001E11	ankyrin repeat domain containing protein 2	-	3982.7	9.66667	90.0829	0
SCCCRZ2002F04	clathrin heavy chain 1	-	7385.27	22.6667	512.503	0
SCCCRZ2C03F04	protein l isoaspartate o methyltransferase isoform 1	EC:2.1.1.77	2863.32	4.33333	64.5711	0
SCEQLB1066E08	non-specific glucosidase	EC:3.2.1.-	697.97	12	99.2849	0.15
SCEZLR1052E12	uncharacterized protein LOC100279462 Zea mays	-	604.92	3.5	96.3401	0.375
SCJFRZ2010D05	proteasome subunit alpha 7	EC:3.4.25.-	4309.43	8	161.922	0
SCQGRT1043B02	udp n acetylglucosamine pyrophosphorylase	EC:2.7.7.23	1174.3	7.5	44.5825	0
SCVPLB1020F02	coatomer subunit alpha protein 3	-	661.591	15.3333	58.1535	0.21
SCAGLR2011H07	thioredoxin 4	-	3813.49	3.5	204.842	0
SCCCCL3003D06.b	importin subunit alpha 1b	-	8423.17	24	395.572	0
SCCCCL3080H03	glutamate dehydrogenase	EC:1.4.1.3	1888.23	11.6667	97.5415	0
SCCCCL3140F07	plasminogen activator inhibitor 1 rna binding protein	-	414.448	8	87.7223	0.84
SCCCLR1066C11	ubiquitin protein smt3	-	12470	3.5	199.864	0
SCCCLR1069D05	actin	-	45081.8	19	1267.25	0
SCCCLR1C05F08	fumarate hydratase chloroplastidial	EC:4.2.1.2	848.75	12.3333	86.7908	0.08
SCCCRZ2002D07	elongation factor 1 delta 1	-	10421.5	12.3333	404.354	0
SCEPCL6018F02	glycyl trna synthetase	EC:6.1.1.14	867.606	17.6667	74.2373	0.103333
SCJLAM1061C04	diaminopimelate decarboxylase	EC:4.1.1.20	1232.53	3	10.8361	0.06
SCAGLR2018H07	leucine rich repeat family	-	342.948	9	26.237	1.15333
SCCCLR1022E06	26s proteasome regulatory particle triple a atpase subunit4	EC:3.6.1.15	3199.56	13.3333	165.184	0
SCCCLR1024C11	stromal 70 kda heat shock related protein	-	1308.94	11.6667	111.445	0
SCCCLR2C01H02	endo beta d glucanase precursor	-	6939.94	8.66667	382.624	0
SCEPLB1043C03	26s proteasome regulatory subunit s2	-	1765.16	6	0	0
SCEZLR1009F06	pyruvate dehydrogenase e1 beta subunit isoform 2	EC:1.2.4.1	2083.63	6.33333	86.184	0
SCJFLR1074G04	plasminogen activator inhibitor 1 rna binding protein	-	2050.58	6.66667	205.643	0
SCJFRZ2031D11	nadp dependent oxidoreductase p1	-	1998.9	4	0	0
SCMCFL5012A09	heat shock 70 kda protein 4	-	5533.9	8.66667	20.9239	0
SCSBRZ3117C09	nucleoside-triphosphate phosphatase	EC:3.6.1.15	1250.53	8	8.8093	0
SCSBST3098G08	annexin p35	-	9722.06	12.6667	361.932	0
SCBFLR1026B05	transaminase transferring nitrogenous groups	EC:2.6.1.83	397.095	10	33.9856	1.545
SCCCLR1C02B03	beta 5 subunit of 20s proteasome	EC:3.4.25.1	1082.28	8.33333	83.4159	0.19
SCCCRZ2001D06	atp synthase beta chain	EC:3.6.3.6	37462.5	25.6667	1295.5	0
SCEQRT1025A07	proteasome 26s non atpase subunit 1	-	285.117	9.5	36.2077	2.505
SCEQRT1026G11	leucine aminopeptidase	EC:3.4.11.5	6892.13	21	227.246	0
SCEZAM2035A06	gtp binding protein	-	5125.14	3.66667	44.9026	0
SCEZRZ1014F10	thioredoxin peroxidase 1	-	2242.67	8.33333	138.916	0
SCMCRT2087F03	putative protein SORBIDRAFT 03g005010 Sorghum bicolor	-	508.767	7.5	64.6804	1.23
SCQGLR1085G12	nadh ubiquinone oxidoreductase 24 kda subunit	-	1160.09	5.33333	166.604	0.04
SCRFLR1012E03	isopentenyl pyrophosphate dimethyllallyl pyrophosphate isomerase	EC:5.3.3.2	2145.34	9.66667	84.7277	0.04
SCRFLR1034A04	sec13 related protein	-	2421.23	5.66667	338.146	0
SCVPRT2077G09	atp synthase subunit mitochondrial isoform 1	-	3895.49	8.5	229.759	0
SCVPRT2080G01	kinesin light chain protein	-	784.527	9.5	164.411	0.11
SCVPRT2081E06	elongation factor 1 beta	-	8654.11	3	19.6132	0
SCCCCL3001B04.b	prolyl trna synthetase	EC:6.1.1.15	4081.19	17.6667	319.594	0
SCCCLR1C07G11	eukaryotic initiation factor 4a	-	15279.6	21.3333	312.527	0
SCCCLR1C10C03	eukaryotic translation initiation factor 3 subunit 1 35 kda	-	724.961	3.5	92.0042	0.115
SCEPLR1030F01	nucleosome chromatin assembly factor group a	-	807.933	9	44.7354	0.115
SCSGRT2066A01	fumarylacetoacetate hydrolase	EC:3.7.1.2	3067.14	12.3333	94.477	0
SCVPLR2012F11	atp citrate synthase	-	5839.02	11.3333	296.366	0
SCCCCL4011B08	2 isopropylmalate synthase b	EC:2.3.3.13	1776	18.6667	162.044	0
SCCCLR1048G02	leucyl trna synthetase	EC:6.1.1.4	890.229	19.6667	71.3646	0.0366667
SCCCLR1C01C09	60s ribosomal protein l12	-	15750.1	9.5	0	0
SCEPRZ1010A03	protein phosphatase 2a structural subunit	-	5991.82	18.6667	335.798	0
SCJLRZ1019A04	calcium dependent protein kinase sk5	EC:2.7.11.1	759.011	5	136.215	0.383333
SCSFLR2009H11	ankyrin repeat domain containing protein 2	-	3718.38	12	264.279	0
SCACHR1036C12	hypersensitive induced response protein	-	750.84	5	28.0932	0.06
SCEPAM2011G11	cop9 signalosome complex subunit 5b	-	390.936	11.5	71.374	1.17
SCEQLR1050E07	elongation factor 1 gamma 2	-	1412.83	7.5	82.942	0
SCSGFL1078A06.b	endoplasmin precursor	-	796.269	4.5	0	0.06
SCVPLR1049C03	methylmalonate semi aldehyde dehydrogenase	EC:1.2.1.27	909.553	13	57.7278	0.0366667
SCVPRT2079H06	glucose 6 phosphate dehydrogenase	EC:1.1.1.49	2570.01	11.3333	101.272	0
SCCCCL4005D12	26s proteasome regulatory subunit	-	1458.43	11	101.965	0
SCEQLR1093E12	arabinogalactan protein	-	1691.94	5	50.978	0
SCSGAM1095C10	nucleoside-triphosphate phosphatase	EC:3.6.1.15	2466.34	11	149.434	0
SCBFLR1083E01	glycosyl hydrolases family 38	EC:3.2.1.24	502.373	14.5	31.7888	1.03
SCCCCL3002A09.b	alanine aminotransferase	EC:2.6.1.2	706.969	13	47.0409	0.16
SCCCCL4002B05	t complex protein 1 subunit epsilon	-	507.375	8.33333	390.168	0.71
SCCCLR2001F09	40s ribosomal protein s3a	-	7221.03	8.66667	154.826	0
SCCCRZ1002E01	alanine aminotransferase 2	EC:2.6.1.2	356.163	11	24.5057	1.635
SCCCRZ2004E10	cinnamoyl reductase 2a	-	857.767	8	79.2421	0.115
SCUTLR2008B04	3 oxoacyl synthase i	EC:2.3.1.179	3075.95	9.33333	177.528	0
SCVPAM1055G01	phosphoglycerate dehydrogenase	EC:1.1.1.95	186.625	7	2.89715	1.58
SCBGLR1117A10	nucleoside-triphosphate phosphatase	EC:3.6.1.15	1155.09	23	69.3242	0.07
SCCCCL4015B08	skp1 protein 1a	-	7805.87	7	131.373	0
SCCCRT1004F06	aminotransferase y4ub	EC:2.6.1.96	284.338	8.5	28.8793	1.815
SCSGLR1045A03	shikimate dehydrogenase1	EC:1.1.1.25	401.28	8.33333	92.0897	0.92
SCUTLR2030E06	alpha glucan phosphorylase h isozyme	EC:2.4.1.1	504.036	16	48.2634	1.265
SCEZHR1085E07	methyl binding domain protein mbd115	-	970.343	3.5	24.0215	0
SCJLRT1013H07	electron transfer flavoprotein beta subunit	-	580.275	5	36.7718	0.54
SCCCLB1025H11	protein transporter	-	546.334	9.5	23.6824	0.365
SCCCLR1066H04	tcp 1 cpn60 chaperonin family protein	-	5553.08	7	0	0
SCCCRZ1C01A05	nls receptor	-	3358.39	16.3333	98.0695	0
SCEQLB1066D03	syntaxin 72	-	576.892	8	25.0434	0.26
SCCCLB1025B01	plasminogen activator inhibitor 1 rna binding protein	-	608.966	7.5	95.6903	0.22
SCCCLR1022B05	proteasome subunit alpha 5	EC:3.4.25.-	7613.44	8	198.226	0
SCQSAM1032A01	macrophage migration inhibitory factor	-	12025.3	4	279.761	0
SCEPAM2013E06	ribokinase	EC:2.7.1.15	407.973	7.5	9.0732	0.88
SCBFLR1083D11	seryl trna synthetase	EC:6.1.1.11	581.239	12	64.0715	0.243333
SCCCRZ2002G01	atp synthase beta chain	EC:3.6.3.6	35622.2	27	557.122	0
SCVPLR2012H12	glutathione s transferase	EC:2.5.1.18	19537.7	12.3333	812.604	0
SCBGLR1117A05	rna binding protein 1	-	9139.43	6.66667	392.52	0
SCCCLR1001C01	40s ribosomal protein s19	-	13611.9	6	416.236	0
SCCCLR1C03D07	salt gene tolerance product	-	2329.52	6	93.0134	0
SCCCLR2001G06	peptidyl prolyl cis trans isomerase	EC:5.2.1.8	34098.9	7	926.588	0
SCJFLR1073D03	glutamate 1 semialdehyde aminotransferase chloroplastidial	EC:5.4.3.8	385.015	7.5	28.7739	1.1
SCJFRZ2027F12	putative 26s proteasome non atpase regulatory subunit 7	-	4715.27	9.33333	287.827	0
SCJFRZ3C04G04.b	aconitate hydratase cytoplasmic	EC: 4.2.1.3	24719.6	5	0	0
SCVPCL6038H06	heterogeneous nuclear ribonucleoprotein a3 protein 2	-	481.289	8	28.1006	0.983333
SCCCLR1075E09	heat shock protein 90	-	21307.2	26	245.222	0
SCCCLR1048G11	26s proteasome non atpase regulatory subunit 3	-	725.431	12	36.9539	0.26
SCCCRZ1002G03	actin 3	-	24970.7	20	1088.89	0
SCJLRT1017E09	cytosolic chaperonin delta subunit	-	748.678	8.66667	46.6342	0.23
SCBFLR1026E04	glucose 6 phosphate 1 epimerase	-	3883.3	10.6667	143.797	0
SCEQLR1050G11	3 ketoacyl thiolase peroxisomal precursor	EC:2.3.1.-	561.506	6	0	0.3
SCJFRT2059H09	protein kinase apk1b	-	515.279	11.5	21.3147	0.63
SCCCCL3002B06.b	isochorismate synthase 1	-	1976.36	11.6667	154.357	0
SCCCLB1004H02	ubiquitin activating enzyme e1	-	865.574	30	229.601	0.08
SCCCLR1067D05	outer mitochondrial membrane protein porin	-	2032.53	10.6667	225.388	0
SCEQRT2099G01	putative l ascorbate peroxidase chloroplastidial isoform 1	EC:1.11.1.11	2806.46	8.66667	147.153	0
SCRFLR2038F04	heat shock 70 kda protein 4	-	6517.65	32	212.048	0
SCJFLR1073B11	transcription factor	-	1647.48	5.66667	71.3015	0
SCVPLR2027B12	pyrophosphate dependent phosphofructo 1 kinase	EC:2.7.1.11	487.011	12.5	39.2961	0.49
SCCCCL2001B10.b	mitochondrial phosphate transporter	-	1796.98	7.66667	116.223	0
SCCCLR1C07G09	apospory associated protein c	EC:5.1.3.15	1208.35	10	52.3634	0
SCCCRZ1002D10	dead box atp dependent rna helicase 52b	-	752.253	13.5	45.2711	0.055
SCCCRZ2C03F07	pto kinase interactor 1	EC:2.7.11.1	1560	10	47.6873	0
SCMCAM2080D01.b	chalcone flavanone isomerase family	-	2663.3	7.66667	94.0643	0
SCACLR1036B11	60s acidic ribosomal protein p0	-	8749.18	8	291.392	0
SCJFRZ2028D05	esterase d	EC:3.1.1.1	490.478	5	46.4303	0.655
SCAGLR2011D03	putative protein SORBIDRAFT 03g008870 Sorghum bicolor	-	20576.6	8.33333	761.247	0
SCCCLR1024H05	adenine nucleotide translocator	-	1611.74	13	116.211	0
SCCCST2003F12	bifunctional aspartokinase homoserine dehydrogenase	EC:1.1.1.3	1433.91	8	78.5852	0
SCEQLR1091D05	60s ribosomal protein l5 1	-	1049.06	8	27.5671	0.06
SCCCLB1004B02	atpase subunit 1	-	24873.5	8	1087	0
SCCCLR1C04E07	calcium dependent protein kinase	EC:2.7.11.1	535.852	15	43.4362	0.385
SCCCLR1C07G05	tubulin alpha 1 chain	-	33902.5	25	1282.47	0
SCEQRT1029D09	glucose 6 phosphate isomerase	EC:5.3.1.9	439.794	18.6667	88.6836	0.553333
SCVPRT2074E05	auxin induced protein pcnt115	-	744.73	8	49.0244	1.22667
SCCCLR1C07H11	26s protease regulatory subunit 6b homolog	EC:3.6.1.15	3053.56	13.5	61.9297	0
SCEZRZ1015F05	26s proteasome regulatory subunit s2	-	2042.46	17.6667	195.431	0
SCJFLR1035G04	pro resilin precursor	-	1204.05	5.5	319.527	0
SCUTLR2008B03	putative protein SORBIDRAFT 09g026550 Sorghum bicolor	-	1942.9	9	95.3763	0
SCCCLR1077D09	26s protease regulatory subunit 6b	EC:3.6.1.15	4914.46	14.6667	149.686	0
SCCCLR2C02C11	60s ribosomal protein l38	-	2954.06	2	137.998	0
SCEPFL4179C08	nucleosome chromatin assembly factor group c	-	11317	5.33333	192.85	0
SCVPLR1028E03	pci domain containing protein	-	2119.4	12.3333	120.824	0
SCCCLR1C04G09	nadp specific isocitrate dehydrogenase	EC:1.1.1.42	6135.2	16	302.685	0
SCUTLR1058B04	dihydrolipoyllysine residue succinyltransferase component of 2 oxoglutarate dehydrogenase complex	EC:2.3.1.61	1041.57	7	106.185	0.04
SCCCLR1C07F11	60s ribosomal protein l32	-	2320.37	3.5	280.749	0
SCCCLR2C03C10	hydroquinone glucosyltransferase	EC:2.4.1.218	992.952	14.3333	73.3671	0.0766667
SCQSRT2033A11	ras gtpase activating protein binding protein 1	-	283.292	7.5	41.2882	1.805
SCSBRZ3120E12	brassinosteroid biosynthesis related protein	EC:1.1.1.158	944.503	2.5	27.5011	0.245
SCCCLR1065E09	3 dehydroquinate synthase	EC:4.2.3.4	1143.55	10.6667	66.78	0
SCJFRZ2029D10	pyruvate kinase cytosolic isozyme	EC:2.7.1.40	1022.43	12	74.51	0
SCCCLR1001E04	chloroplastidial ribulose bisphosphate carboxylase oxygenase small subunit	EC:4.1.1.39	14472.4	10	431.532	0
SCCCLR1048F08	26s proteasome non atpase regulatory subunit 14	-	1322.35	6.66667	65.6186	0
SCEPLR1030H09	dynamin protein 2a	-	952.151	7.5	35.2786	0.055
SCQGLR1062E09	26s proteasome non atpase regulatory subunit 8	-	2340.56	10	142.609	0
SCRLFL4108D12	60s acidic ribosomal protein p1	-	21186.8	2.33333	291.234	0
SCSBHR1051G02	photosystem i reaction center subunit ii	-	2291.93	7	75.8294	0
SCCCLR1070E07	karyopherin beta 3 isoform	-	1010.44	13.5	78.8888	0.06
SCCCRZ2C03D05	glutamate decarboxylase	EC:4.1.1.15	4023.36	19.6667	191.023	0
SCEZRZ1012F05	methylenetetrahydrofolate	EC:1.5.1.20	5020.77	24.3333	307.528	0
SCVPLR2019H10	proteasome subunit alpha 3	EC:3.4.25.-	742.773	4.66667	95.855	0.17
SCJLST1027D09	glutathione s transferase	EC:2.5.1.18	7259.88	10.6667	199.98	0
SCQGAM1049A06	vesicle transport v snare 13	-	1836.4	3.5	72.0198	0
SCVPLB1017E07	shikimate biosynthesis protein arode	EC:4.2.1.10	1069.76	5	37.0552	0.2
SCCCLR2004F06	peptidyl prolyl cis trans isomerase	EC:5.2.1.8	37105.7	7.66667	552.284	0
SCJLRZ1023F05	methyl binding domain106	-	4236.15	4.33333	109.454	0
SCQGFL4080D04	clathrin heavy chain 2	-	5899.11	9	4.4946	0
SCCCCL4004C09	putative protein SORBIDRAFT 03g006650 Sorghum bicolor	-	5343.14	11.6667	411.479	0
SCEZRZ1016F10	aldose reductase	-	539.167	6.33333	6.3354	0.0733333
SCAGLR1021H11	nadh ubiquinone oxidoreductase 13 kda b subunit	-	1793.91	6.66667	200.869	0
SCMCCL6049H03	achain complex of hsp90 n terminal and sgt1 cs domain	-	15300.5	8	0	0
SCUTLR2030B03	linoleate 13S-lipoxygenase	EC:1.13.11.12	3798.04	32	320.658	0
SCCCLR2001F07	40s ribosomal protein s20	-	15500.8	4.33333	530.037	0
SCCCRZ1C01A09	proteasome regulatory non atpase subunit	-	1587.74	10.6667	83.566	0
SCBGLR1117C04	aspartyl trna synthetase	EC:6.1.1.12	663.17	11.5	44.1487	0.25
SCAGLR2026H05	proteasome subunit alpha 5	EC:3.4.25.-	5114.47	8.66667	147.913	0
SCBGLR1113C09	g1 3 protein	-	1717.57	4.66667	167.869	0
SCVPLR1028C10	ornithine carbamoyltransferase	EC:2.1.3.3	562.593	10.5	93.7845	0.345
SCJFHR1034E09	acetylornithine deacetylase	-	6416.35	5.66667	11.1638	0
SCJFRZ2031F10	acetyltransferase 1	-	354.302	8	27.8041	1.48
SCSBLB1033E06	pp2ac 3 phosphatase 2a isoform 3 belonging to family 1	EC:3.1.3.16	978.335	6	53.5366	0.055
SCCCLR1001G12	gdp dissociation inhibitor	-	10183.6	10.3333	239.113	0
SCCCLR1C03E08	grx s17 glutaredoxin subgroup ii	-	1448.44	12.3333	89.3856	0.0366667
SCJLRZ1027C05	dna damage inducible protein	EC:3.4.23.-	1819.63	9.66667	143.837	0
SCQSLR1018C05	actin 2	-	41482.9	21.5	483.429	0
SCSBLB1033F12	ufm1 conjugating enzyme 1	EC:6.3.2.19	1406.17	7	57.0696	0
SCACLR2014E12	ubiquitin conjugating enzyme	EC:6.3.2.19	11957.1	2	457.253	0
SCCCCL4017A09	nadp specific isocitrate dehydrogenase	EC:1.1.1.42	7678.54	15.3333	283.526	0
SCCCRZ1003D03	aminoacylase 1 precursor	EC:3.5.1.14	1025.97	4	74.2245	0.0366667
SCCCCL4007F09	adenylosuccinate lyase	EC:4.3.2.2	486.283	11	43.7971	1.625
SCCCFL5061A01	alcohol dehydrogenase 1	EC:1.1.1.1	9030	5	0	0
SCCCLR1048B08	triosephosphate isomerase cytosolic	EC:5.3.1.1	19311.2	14.3333	374.762	0
SCEPRZ1010G06	6-phosphogluconolactonase	EC:3.1.1.31	2931.94	9.66667	241.631	0
SCCCCL3004B08.b	peptide methionine sulfoxide reductase msrb	EC:1.8.4.11	2619.34	4	83.7801	0
SCEQRT2095D10	gdp mannose epimerase 1	-	2199.07	11.6667	89.5676	0
SCCCLR1066G06	ribulose phosphate 3 epimerase	EC:5.1.3.1	952.695	5	54.6758	0
SCCCRZ1002E05	pyruvate kinase cytosolic isozyme	EC:2.7.1.40	7425.69	16.6667	320.996	0
SCCCLR1078H05	metal dependent hydrolase protein	-	1263.29	5	80.7643	0
SCVPRZ2043A12	usp family protein	EC:3.6.1.-	23461.5	7	426.908	0
SCVPST1061C06	sucrose synthase 5	-	1061.75	9.5	93.3136	0.06
SCCCCL4005G09	putative protein SORBIDRAFT 02g035390 Sorghum bicolor	-	786.141	12.6667	51.5587	0.0766667
SCCCLR1001B10	splicing factor u2af 65 kda subunit	-	1232.74	9.5	50.9823	0
SCAGLR1043D04	vacuolar proton pump atpase	-	34718.5	39.6667	761.76	0
SCCCLB1024B11	diaminopimelate decarboxylase	EC:4.1.1.20	1595.1	10.3333	73.6707	0
SCEQLR1093B12	transposon protein	-	593.455	7.66667	57.8661	0.453333
SCEZLB1010A03	spermidine synthase 1	EC:2.5.1.16	3381.17	12.6667	189.966	0
SCJFLR1074H03	low molecular weight protein tyrosine phosphatase slr0328	EC:3.1.3.48	1127.96	9.5	48.317	0.055
SCCCRT2004D12	snare domain containing protein	-	701.482	8	52.8651	0.105
SCACLR2007H10	putative v proton pump atpase subunit d vacuolar	-	2237.04	8.66667	184.505	0
SCCCLR1076E03	brassinosteroid biosynthesis related protein	EC:1.1.1.158	674.391	10.5	56.1891	0.21
SCCCCL1002D10.b	pyruvate dehydrogenase e1 component alpha subunit	EC:1.2.4.1	4221.22	17	411.396	0
SCCCCL2001B01.b	gda1 cd39 family	-	1381.96	12	203.743	0
SCCCCL4002H01	26s proteasome non atpase regulatory subunit 4	-	3806.66	4.66667	97.2123	0
SCEPRZ1011G11	tip120 protein	-	701.737	17	50.8896	0.34
SCEZLB1014F09	dihydrolipoyl dehydrogenase mitochondrial	EC:1.8.1.4	2991.9	14	216.466	0
SCJFLR1074C10	putative protein SORBIDRAFT 06g014260 Sorghum bicolor	-	1479.43	7.66667	73.9568	0
SCCCRZ1003D05	putative protein SORBIDRAFT 06g014260 Sorghum bicolor	-	1796.73	3.33333	121.435	0
SCJFRT2059E04	puromycin sensitive aminopeptidase isoform 1	-	1124.51	10.3333	62.5031	0.04
SCCCCL3005C07.b	putative uncharacterized protein LOC100836836 Brachypodium distachyon	-	556.051	6.33333	103.033	0.483333
SCJFRZ1005G06	aconitate hydratase cytoplasmic	EC: 4.2.1.3	7714.24	11.5	52.8466	0
SCCCCL4005E12	rubisco subunit binding protein alpha chloroplastidial	-	396.549	13.5	34.9346	1.05
SCCCCL4008F04	40s ribosomal protein s27	-	9842.58	3.66667	175.264	0
SCJLRZ1021C03	ubiquitin isopeptidase t ubiquitin specific protease 5	EC:3.4.19.-	300.347	13.5	109.469	1.67
SCQSRT1035E10	phosphoserine aminotransferase	EC:2.6.1.52	3990.96	16	191.419	0
SCCCCL3001B07.b	pyrophosphate dependent phosphofructokinase alpha subunit	EC:2.7.1.90	1197.26	17.6667	83.6927	0.04
SCCCCL3001C03	citrate synthase mitochondrial	EC:2.3.3.1	2003.06	14.3333	84.7846	0
SCCCLR1001E03	apx4 peroxisomal ascorbate peroxidase	EC:1.11.1.11	949.076	5.5	73.032	0
SCCCRZ1001F01	chaperone dna j2	-	926.906	3.5	40.843	0.055
SCEQRT2094H09	receptor mediated endocytosis 1 isoform i	-	599.224	17	59.7892	0.166667
SCJLRZ1024A01	phosphoenolpyruvate	EC:4.1.1.31	592.838	11.6667	19.6384	0.45
SCRFLR1034D04	fasciclin arabinogalactan protein 11	-	1136.2	2	69.8551	0.055
SCACSD2014C10	atp synthase b chain	-	1642.78	3.66667	71.5083	0
SCJFRT2055B05	heat shock protein 90	-	7624.76	7	18.2442	0
SCRUFL1119D04.b	nadp dependent oxidoreductase p2	-	5379.72	4	145.721	0
SCSGAD1009E08.b	atp synthase delta chain	-	1373.36	4.5	64.7262	0.06
SCBGRT3014F08	triosephosphate isomerase cytosolic	EC:5.3.1.1	17106	8	9.0119	0
SCCCLR1001H04	ubiquinol cytochrome c reductase complex 14 kda protein	EC:1.10.2.2	2518.98	4.5	67.0338	0
SCCCLR2001A12	minor allergen alt a 7	-	4091.94	6.33333	273.616	0
SCCCLR2001F05	delta 1 pyrroline 5 carboxylate synthetase	EC:2.7.2.11	1142.36	13.6667	132.537	0
SCJFLR1013C03	atp synthase gamma chain	-	12319.3	10.3333	423.797	0
SCSBFL1042G04	phosphoenolpyruvate	EC:4.1.1.31	729.674	13.5	20.0668	0.11
SCEQLR1050G05	elongation factor 1 beta	-	9384.62	7.33333	198.484	0
SCRUSB1064E09	cysteine proteinase 2 flags precursor	EC:3.4.22.10	13856.4	4.66667	18.9023	0
SCVPCL6046A05	coatomer subunit gamma 1	-	289.766	16.5	5.54975	1.79
SCCCCL3001B09.b	aconitate hydratase 1	EC: 4.2.1.3	3281.68	23	219.341	0
SCJFRT1062H07	pyruvate decarboxylase	EC:4.1.1.1	5441.8	4	0	0
SCCCLR1C02E07	60s ribosomal protein l22 2	-	5253.13	5	183.655	0
SCCCLR2002C09	60s ribosomal protein l28	-	1814.84	5	149.24	0
SCCCLR2C01D10	6 phosphofructokinase 3	EC:2.7.1.11	394.443	12	25.0005	1.18
SCCCRZ1004G02	acetylornithine deacetylase	-	6912.8	13.6667	188.954	0
SCEQRT1033F03	26s proteasome non atpase regulatory subunit 6	-	427.704	7.5	42.2274	1.15
SCACLR1128A01	gtp binding protein	-	1218.82	2.5	82.7843	0
SCCCCL3080E11	3 hydroxyisobutyryl coenzyme a hydrolase	-	737.362	8.5	61.8192	0.31
SCCCLR2002E05	60s ribosomal protein l7 2	-	10055.9	10	459.58	0
SCBGLR1002F11	alpha 3 subunit of 20s proteasome	EC:3.4.25.1	3787.17	6	166.759	0
SCCCLB1023G10	armadillo beta catenin repeat family protein	-	1152.47	7.5	46.9302	0.055
SCCCLR1001A04	putative protein OsI 36737 Oryza sativa Indica Group	-	3365.77	6.5	114.116	0
SCCCLR1048A09	60s ribosomal protein 5 1	-	803.908	6.33333	61.7532	0.0766667
SCRFLR1012H05	actin 1	-	42119.3	20	754.644	0
SCRULR1042G12	glutathione s transferase gstf2	EC:2.5.1.18	91844.2	2	0	0
SCSBSB1053E04	protein phosphatases pp1 regulatory	-	368.203	9.5	29.6718	1.09
SCSFLR2009H09	cytosolic chaperonin delta subunit	-	572.921	5	37.4661	0.725
SCVPRT2081D11	flavoprotein wrba isoform 1	-	2906.84	6.66667	134.004	0
SCCCCL3001G05.b	dihydroxy acid dehydratase	EC:4.2.1.9	1970.4	18.6667	135.882	0
SCEZRT3070A09	glutathione transferase iii	EC:2.5.1.18	18027.4	4	0	0
SCQSLR1090G03	aspartate aminotransferase	EC:2.6.1.1	1134.13	13	77.9288	0
SCCCLR1048F12	14 3 3 protein	-	20172.5	12	515.438	0
SCCCLR1065E06	aquaporin pip2 1	-	16232.7	6	548.531	0
SCCCST3002E02	vamp protein sec22	-	4580.22	6	0	0
SCQSRT1036H06	importin beta n terminal domain containing	-	3106.13	6.66667	91.9927	0
SCACLR1057F02	proteasome regulatory non atpase subunit	-	1559.76	9.5	62.258	0
SCACLR2014A07	threonyl trna synthetase	EC:6.1.1.3	337.643	14.3333	48.8855	1.25333
SCCCRZ1004B07	dihydrolipoyl dehydrogenase	EC:1.8.1.4	369.067	9	84.3254	1.015
SCUTLR1037F12	60s ribosomal protein l5 1	-	1280.94	8.33333	70.7928	0
SCVPLR2005F03	putative protein SORBIDRAFT 03g043430 Sorghum bicolor	-	5208.67	3.66667	164.165	0
SCEZHR1047F05	hydroxyproline rich glyco	-	507.511	5.5	73.2239	0.43
SCEZLR1009B09	actin 1	-	8127.91	12	140.922	0
SCQGLR1019B10	ac077693 3 eukaryotic initiation factor subunit	-	495.019	8.5	74.8739	0.27
SCQGLR2017D03	chaperone protein dnaj 10	-	965.716	8.66667	89.3772	0.08
SCBGLR1002H03	prefoldin subunit 3	-	2851.01	5	77.8363	0
SCCCLR1C02B02	aconitate hydratase cytoplasmic	EC: 4.2.1.3	26105.6	10	223.329	0
SCMCAM2084F02	hexokinase 5	EC:2.7.1.1	1159.72	3	51.1497	0
SCMCST1058E10	40s ribosomal protein s15a	-	3540.05	4.66667	218.137	0
SCQGLR2025A05	adenylate kinase	EC:2.7.4.3	989.771	3.66667	39.5449	0.0766667
SCRFLR1012G07	heat shock protein	EC:1.3.1.74	888.486	9	87.2755	0.0366667
SCCCLR1048A11	nadh ubiquinone oxidoreductase 20 kda subunit	EC:1.6.5.3	1330.28	3.5	50.789	0.055
SCQSRT2035E03	nadh ubiquinone oxidoreductase 23 kda subunit	-	726.54	5	32.0343	0.16
SCSFRT2070C07	eukaryotic translation initiation factor 3 subunit 12	-	931.312	5.5	228.115	0.06
SCUTAM2089E05	beta amylase alpha d glucan maltohydrolase	EC:3.2.1.2	4777.25	16	209.061	0
SCACSB1036B05	ectonucleotide pyrophosphatase phosphodiesterase 1	EC:3.1.4.1	1550.51	5	53.712	0
SCCCLR1C05H04	60s ribosomal protein 36 2	-	1718.99	2.5	109.407	0.06
SCCCLR2001H05	alcohol dehydrogenase 1	EC:1.1.1.1	13744.9	16.3333	449.48	0
SCJFRT2057C03	aspartyl trna synthetase	EC:6.1.1.12	1795.42	5	58.9348	0
SCVPRZ2042B04	protease candidate1	EC:3.4.24.-	724.3	17.6667	89.6797	0.116667
SCCCLR1065F02	aconitate hydratase cytoplasmic	EC:4.2.1.3	12188.5	30	1026.72	0
SCEPLB1041F10	iq calmodulin binding motif family protein	-	1109.55	7.33333	90.0836	0.106667
SCMCAM1101A10	karyopherin beta 3 isoform	-	4691.83	7	171.348	0
SCQGRT1039H01	tripeptidyl peptidase ii	EC:3.4.21.10	487.392	15.6667	76.1402	0.44
SCQSLB1049C04	glutathione s transferase 6	EC:2.5.1.18	11601.8	13	725.495	0
SCCCCL4012E07	s glutathione dehydrogenase class iii alcohol dehydrogenase	-	553.697	5.66667	79.5783	0.78
SCCCLR1072D06	cysteine synthase1	EC:2.5.1.47	5001.91	14.3333	163.512	0
SCCCLR1C01B03	peptide methionine sulfoxide reductase	EC:1.8.4.11	676.178	4.5	26.1986	0.25
SCCCLR1C04B11	selenoprotein o	-	539.866	11.3333	41.0127	0.403333
SCQSLR1018F09	eukaryotic translation initiation factor 3 subunit a	-	1117.98	16.6667	140.406	0
SCUTLR1037F10	glutathione s c terminal domain containing protein	-	11124.5	10.6667	656.705	0
SCACCL6007A08	glutathione s transferase gstf2	EC:2.5.1.18	86228.3	4	0	0
SCACLR2014H03	vamp protein sec22	-	5398.73	8.33333	200.764	0
SCCCLB1001A10	auxin repressed protein	-	2620.13	2.5	271.042	0
SCCCLR1070G05	putative bifunctional methylthioribulose 1 phosphate dehydratase enolase phosph	EC:4.2.1.109	988.231	13.3333	114.148	0.04
SCCCLR2002C01	40s ribosomal protein s9	-	2359.04	8	111.995	0
SCCCRT1003F01	cytosolic glutathione reductase	EC:1.8.1.7	707.283	10.3333	117.562	0.146667
SCEPRZ3087H07	nadh ubiquinone oxidoreductase 75 kda subunit	EC:1.6.5.3	2785.85	19	274.287	0
SCEQLR1093F09	glycosyl hydrolase family 3 n terminal domain containing	EC:3.2.1.58	2111.65	11.3333	89.9888	0
SCJFRT1059E08	pto kinase interactor 1	EC:2.7.11.1	710.648	8.5	18.498	0.12
SCRFFL1033C06	dihydrolipoamide s acetyltransferase1	EC:2.3.1.12	2167.05	11	0	0
SCRFLR2034G09	triosephosphate isomerase cytosolic	EC:5.3.1.1	34698.4	7	349.595	0
SCCCCL4014A03	clathrin heavy chain 1	-	2460.86	4.33333	223.214	0
SCCCLR1048G12	proteasome subunit beta 2	EC:3.4.25.-	6229.69	10.3333	169.732	0
SCCCLR1C02F04	ma3 domain containing protein	-	1438.48	17.6667	192.765	0
SCJLLR1033G09	eukaryotic translation initiation factor 3 subunit a	-	1189.45	6.33333	23.2219	0
SCQGAM2030C12	nucleoside diphosphate kinase 1	EC:2.7.4.6	10521.7	8	371.667	0
SCBGFL5081F09	60s ribosomal protein l23a	-	7475.58	3.33333	164.601	0
SCCCCL6005C02	eukaryotic translation initiation factor 2 alpha subunit	-	3158.48	5.33333	254.466	0
SCCCLB1023F09	cathepsin b	EC:3.4.22.1	695.105	8	72.8368	0.105
SCCCLR2002G02	d 3 phosphoglycerate dehydrogenase	EC:1.1.1.95	8454.85	17.3333	465.215	0
SCCCRZ1003F06	3 isopropylmalate dehydratase large subunit	EC:4.2.1.35	597.166	7.33333	114.034	1.30667
SCCCRZ1004B05	topless related protein 1	-	489.593	16	66.0399	0.355
SCCCRZ2001F12	aluminum induced protein	-	1565.37	5.33333	112.635	0
SCEQRT2095D03	class iv transaminase family protein	EC:2.6.1.-	435.796	12	24.3076	1.39
SCJFLR1073H09	enolase	EC:4.2.1.11	22866.7	25	935.429	0
SCJLLR1101E05	cell death associated protein	-	3339.22	7	150.333	0
SCRLLR1038D01	uracil phosphoribosyltransferase	EC:2.4.2.9	1200.21	8	50.4282	0
SCBGLR1002D03	proteasome subunit beta 1	EC:3.4.25.-	5219.31	9.33333	325.421	0
SCCCCL4001H11	beta galactosidase 15 flags precursor	EC:3.2.1.23	438.626	17.5	48.8488	0.85
SCCCCL4012B03	xaa pro aminopeptidase 1	EC:3.4.11.9	543.549	9.66667	110.279	0.313333
SCCCLR1001A07	glutathione transferase iii	EC:2.5.1.18	19450	7.33333	602.013	0
SCCCLR1022A05	mitochondrial processing peptidase alpha subunit	EC:3.4.24.64	1976.37	16	163.352	0
SCEPRZ1008C01	acyl peptide hydrolase	-	296.859	12	47.4927	1.76
SCVPLR1049H03	60s acidic ribosomal protein p2b	-	1266.73	4	52.6311	0.055
SCAGLR2026C06	4 methyl 5 b hydroxyethyl thiazol monophosphate biosynthesis enzyme	-	672.74	10.5	88.6747	0.2
SCBFLR1039A03	polyphenol oxidase	EC:1.10.3.1	4665.32	6.66667	375.877	0
SCCCCL3002C09.b	glutathione s transferase gstf2	EC:2.5.1.18	100468	7.66667	1160.22	0
SCCCCL3140C10	cysteine synthase precursor	EC:2.5.1.47	6015.77	13.3333	170.879	0
SCCCCL4006H08	alcohol dehydrogenase 2	EC:1.1.1.1	3331.02	14	87.5643	0
SCCCLR1001B04	alpha 1 subunit of 20s proteasome	EC:3.4.25.1	4054.64	11	271.06	0
SCCCLR1072G07	translational initiation factor eif 4a	-	23210.9	22.6667	765.723	0
SCCCLR1075B02	ras related protein ric1	-	10035.5	6	210.034	0
SCEPLR1051C09	multidomain cystatin	-	11402.8	11.6667	561.63	0
SCEPRZ1008B12	macronuclear development protein	-	596.038	6.33333	51.1855	1.44
SCEPRZ3084H02	malate dehydrogenase cytoplasmic	EC:1.1.1.37	21861.7	5.66667	0	0
SCJFRT1005D04	pyruvate decarboxylase	EC:4.1.1.1	1428.41	13.5	75.4167	0.055
SCRFAD1120B10	aspartate semialdehyde dehydrogenase	EC:1.2.1.11	6313.96	2.66667	92.6107	0
SCRLCL6031B10	nad dependent isocitrate dehydrogenase	EC:1.1.1.41	1935.96	8.66667	150.061	0
SCBGLR1023A04	blue copper binding protein	-	2374.16	7	141.862	0
SCCCCL3080E05	40s ribosomal protein s4	-	5820.19	9.5	203.94	0
SCCCLB1C03G10	dimethylmalate lyase isoform 1	-	4981.63	13.3333	387.371	0
SCCCLR2001H02	ramosa 1 enhancer locus 2	-	444.933	16.6667	49.5398	0.746667
SCEPLB1041G09	proteasome subunit alpha 1	EC:3.4.25.-	2409.55	10.6667	129.164	0
SCEPLB1044F03	vacuolar atp synthase subunit d 1	-	3896.7	8.33333	268.711	0
SCEPRT2047G02	vhs domain containing	-	391.654	10.5	31.2163	1.105
SCEPRZ1009B12	triosephosphate isomerase cytosolic	EC:5.3.1.1	1539.61	8.33333	63.4577	0
SCEQAM1035F11	calcium ion binding protein	-	872.954	12	72.418	0.12
SCEQRT2028E03	gtp binding nuclear protein rna 3	-	7696.94	7.33333	334.812	0
SCJFLR1013D01	60s ribosomal protein l18a	-	1079.36	5	117.113	0.06
SCJFRZ2010H02	putative protein SORBIDRAFT 07g001060 Sorghum bicolor	-	697.085	10	84.2373	0.24
SCJLLR1107B04	60s ribosomal protein l31	-	3624.02	3.5	141.559	0
SCJLRT1021G03	mitochondrial processing peptidase	EC:3.4.24.64	4049.34	15.3333	444.25	0
SCJLRZ1027F05	transducin wd 40 repeat	-	926.206	18.6667	70.2632	0.08
SCQGLR1019A10	gtp binding nuclear protein rna a1	-	15296.9	9.66667	537.323	0
SCQSLR1018D04	proteasome subunit alpha 2	EC:3.4.25.-	3186	4	328.605	0
SCQSRT1034D03	non-reducing end alpha-L-arabinofuranosidase	EC:3.2.1.55	660.162	9.33333	98.8293	0.14
SCAGLR2033B02	ap 2 complex subunit	-	336.017	14	26.2086	1.515
SCBGLR1003B07	gtp binding protein sar1a	-	4275.67	8.66667	126.128	0
SCBGST3105H08	regulator of ribonuclease activity a	EC:2.1.1.-	5180.59	5.66667	206.983	0
SCCCAM1001A05	spermidine synthase 1	EC:2.5.1.16	808.491	7.5	16.6559	0
SCCCCL3004C10.b	transaminase transferring nitrogenous groups	EC:2.6.1.83	2269.2	7.66667	99.7021	0
SCCCCL3120G07	heat shock cognate 70 kda protein 4 isoform 1	-	35091.7	30.3333	661.624	0
SCCCCL3140G05	26s proteasome non atpase regulatory subunit 11	-	1366.25	14.3333	119.481	0
SCCCLR1024E09	stem specific protein	-	20865.3	10	380.455	0
SCCCLR1048A06	superoxide dismutase	EC:1.15.1.1	3002.46	8.66667	208.741	0
SCCCLR1066H09	alcohol dehydrogenase class 3	EC:1.1.1.1	4482.84	13.3333	183.969	0
SCCCLR1069B04	glycyl trna synthetase protein	EC:6.1.1.14	1997.61	18.6667	159.16	0
SCCCLR2002A05	40s ribosomal protein s16	-	3709.55	4	87.1835	0
SCEPRZ1009C10	serine threonine protein kinase sapk4	EC:2.7.11.1	692.998	8.33333	38.634	0.07
SCJFRT2059C12	aminomethyltransferase	EC:2.1.2.10	1801.9	13.6667	119.419	0
SCJFRZ2005C12	protein z	-	1649.72	6.66667	77.7657	0
SCJFSB1014F03.b	chlorophyll a b binding protein cp24	-	6455.35	4	0	0
SCJLLR1107C01	ubiquinol cytochrome c reductase complex 14 kda protein	EC:1.10.2.2	3313.48	4.33333	72.3377	0
SCJLRT1022G04	glutathione s transferase zeta class	EC:2.5.1.18	1546.18	6.5	61.4119	0
SCJLST1022G06	chlorophyll a b binding protein	-	2261.89	10	133.944	0.055
SCQGLR1019D06	legumin protein	-	9078.76	5	287.235	0
SCQGST1032H01	putative protein Hordeum vulgare subsp vulgare	-	356.735	5.5	22.2937	1.48
SCACAD1036F01	mitochondrial aldehyde dehydrogenase aldh2a	EC:1.2.1.5	4602.77	6	77.2875	0
SCACLR2007B05	chlorophyll a b binding protein cp24	-	5604.36	6	126.255	0
SCACLR2007B12	chloroplastidial quinone oxidoreductase	-	2104.16	13.3333	118.781	0
SCACLR2007C03	guanine nucleotide binding protein beta subunit	-	20986.8	19.6667	888.388	0
SCACLR2007G05	remorin isoform 1	-	12758.5	10.3333	281.604	0
SCAGLR1021F12	argininosuccinate synthase	EC:6.3.4.5	1751.91	13.3333	137.983	0
SCAGLR1043E06	phospholipase d alpha 1	EC:3.1.4.4	5944.31	33.6667	519.625	0
SCAGLR1043F02	70 kda heat shock protein	-	31690.6	26.3333	283.677	0
SCAGLR2033E03	aquaporin pip1 2	-	6578.45	8	293.602	0
SCAGLR2033E09	60s ribosomal protein l13 2	-	4506.03	6	117.195	0
SCBFLR1026E02	14 3 3 protein	-	68545.6	20	665.621	0
SCBFLR1026E05	proton pump atpase catalytic subunit a vacuolar	-	21026.4	26	243.433	0
SCBFLR1083E03	nucleoside diphosphate kinase i	EC:2.7.4.6	7447.14	5.66667	365.162	0
SCBFRZ2016G12	60s ribosomal protein l10 3	-	4436.12	5	234.337	0
SCBGFL4048C01	co chaperone protein sba1	-	1826.69	4.33333	145.069	0
SCBGLR1003G06	importin beta protein	-	1365.82	14	27.5207	0.0366667
SCBGLR1023G09	60s ribosomal protein l27	-	2810.78	4.33333	153.386	0
SCBGLR1114F09	chitinase iii protein	-	4446.1	4.66667	358.414	0
SCBGLR1114G09	oxygen evolving enhancer protein 3 1	-	4787.31	8.66667	337.661	0
SCCCAD1001C08	peroxidase 42 precursor	EC:1.11.1.7	12438.3	6.66667	259.683	0
SCCCCL1001C10.b	vacuolar atpase b subunit	-	55040.6	25.3333	393.369	0
SCCCCL1002A05.b	ubiquitin carboxyl terminal hydrolase 6	EC:3.1.2.15	1541.79	10.6667	170.051	0
SCCCCL2001B02.b	NAD-dependent glyceraldehyde 3 phosphate dehydrogenase cytosolic	EC:1.2.1.12	4486.25	9.66667	29.5041	0
SCCCCL3001E09.b	40s ribosomal protein s5	-	14831.1	7.33333	503.38	0
SCCCCL3001F09	40s ribosomal protein s3	-	12612.6	10	615.684	0
SCCCCL3001F10.b	phosphoenolpyruvate carboxylase	EC:4.1.1.31	12116.3	41	584.957	0
SCCCCL3001G02	NAD- dependent glyceraldehyde 3 phosphate dehydrogenase	EC:1.2.1.12	50937.5	20.6667	1596.79	0
SCCCCL3002G03.b	eukaryotic translation initiation factor 3 subunit 6	-	1122.03	12	93.615	0
SCCCCL3003F11.b	citrate glyoxysomal precursor	EC:2.3.3.-	533.426	9.33333	50.1843	1.10333
SCCCCL3080C04	60s ribosomal protein 6 isoform 1	-	8511.66	7.66667	136.063	0
SCCCCL3120C03	fructose bisphosphate aldolase	EC:4.1.2.13	35673.4	23	887.209	0
SCCCCL3140B12	60s ribosomal protein 4	-	5329.95	16.5	212.868	0
SCCCCL4003D01	glutathione transferase30	EC:2.5.1.18	6970.34	10.6667	151.63	0
SCCCCL4004A04	ras related protein rab 2 a	-	3540.56	9.5	109.319	0
SCCCCL4005C02	eukaryotic translation initiation factor 2 gamma subunit	-	668.684	9	71.6925	0.246667
SCCCCL4006C07	26s proteasome regulatory particle triple a atpase subunit6	EC:3.6.1.15	2720.89	11.3333	167.067	0
SCCCCL4009B07	villin 2 isoform 1	-	3027.34	32.6667	220.3	0
SCCCCL4009H11	af236369 1 prohibitin	-	1603.81	10	161.724	0
SCCCCL4011C02	elongation factor 2	-	18636.5	19.3333	0	0
SCCCCL4011D12	pyruvate decarboxylase	EC:4.1.1.1	7057.2	23.6667	430.761	0
SCCCCL4011G09	14 3 3 protein a	-	23518.7	11	226.587	0
SCCCCL5002B01	argininosuccinate lyase	EC:4.3.2.1	444.183	9.66667	65.2417	0.763333
SCCCFL1003H07	auxin induced protein pcnt115	-	3836.06	6.33333	58.3039	0
SCCCHR1002F08	prolyl carboxypeptidase protein precursor	-	1733.49	9.33333	105.803	0
SCCCHR1003B09	putative protein SORBIDRAFT 06g034050 Sorghum bicolor	-	798.508	8.33333	103.041	0.133333
SCCCLB1003G10	disease resistance response protein 206	-	11036.6	6	409.516	0
SCCCLB1024C02	exocyst complex component	-	469.187	9	36.959	0.465
SCCCLB1025B04	vacuolar atp synthase subunit e	-	5489.69	9.66667	362.799	0
SCCCLR1001A05	sucrose synthase	EC:2.4.1.13	22044.2	33	836.073	0
SCCCLR1001B11	pyridoxin biosynthesis protein er1	-	959.41	7	37.7298	0.04
SCCCLR1001E08	dimethylmalate lyase	-	803.68	7	68.4718	0.155
SCCCLR1022B11	cysteine protease 1 precursor	EC:3.4.22.-	8960.94	7.33333	782.525	0
SCCCLR1022D02	vacuolar atpase subunit h protein	-	9169.92	15.3333	254.894	0
SCCCLR1024A05	transaldolase 2	EC:2.2.1.2	13475	16.6667	388.084	0
SCCCLR1024D10	40s ribosomal protein s13	-	3346.66	3.33333	184.003	0
SCCCLR1024E10	ketol acid reductoisomerase	EC:1.1.1.86	2289.43	14	148.539	0
SCCCLR1048A07	af083327 1101 kda heat shock protein	EC:3.6.1.15	4665.18	7	168.489	0
SCCCLR1048B12	elongation factor 1 gamma 3	-	17729	18.6667	517.11	0
SCCCLR1048F11	40s ribosomal protein s8	-	6915.24	7	238.168	0
SCCCLR1048G01	asparaginyl trna cytoplasmic 3	EC:6.1.1.22	1865.63	15.3333	170.802	0
SCCCLR1048H09	catalase	EC:1.11.1.6	8106.86	16.3333	402.663	0
SCCCLR1065E11	putative protein SORBIDRAFT 03g008950 Sorghum bicolor	-	18170.2	8.33333	1196.34	0
SCCCLR1068B08	fiber protein fb19	-	6450.22	5.33333	196.133	0
SCCCLR1069A12	60s ribosomal protein 9	-	2415.04	10.6667	224.562	0
SCCCLR1070D04	pyruvate kinase cytosolic isozyme	EC:2.7.1.40	18753.8	16.6667	316.196	0
SCCCLR1072A03	atp synthase delta chain	-	1366.92	8.33333	234.235	0
SCCCLR1072B04	NAD-dependent glyceraldehyde 3 phosphate dehydrogenase	EC:1.2.1.12	53904.3	19	2023.19	0
SCCCLR1072E04	usp family protein	EC:3.6.1.-	17046	8.33333	608.391	0
SCCCLR1072F05	elongation factor 2	-	28448.8	41	1663.45	0
SCCCLR1072G10	60s ribosomal protein 30	-	4035.08	4.33333	123.599	0
SCCCLR1076C03	ketol acid chloroplastidial	EC:1.1.1.86	2920.2	14.3333	166.954	0
SCCCLR1079B06	cytosolic phosphoglycerate kinase 1	EC:2.7.2.3	14747	19	159.762	0
SCCCLR1079D10	monodehydroascorbate reductase	EC:1.6.5.4	5279.06	20.3333	306.139	0
SCCCLR1080G12	pre mrna splicing factor 19	EC:6.3.2.19	366.411	9.5	50.5856	1.45
SCCCLR1C01B04	adp ribosylation factor protein 8a	-	2223.08	6.66667	104.684	0
SCCCLR1C01D02	transcription factor	-	2771.78	7.66667	101.598	0
SCCCLR1C01D05	heat shock cognate 70 kda	-	24616.4	26.6667	343.792	0
SCCCLR1C03A02	40s ribosomal protein s14	-	9212.68	8.33333	104.705	0
SCCCLR1C04E01	adenosylhomocysteinase	EC:3.3.1.1	28490.3	27.6667	1319.88	0
SCCCLR1C05G05	60s ribosomal protein 10a 1	-	4282.21	6	250.093	0
SCCCLR2001A06	auxin induced protein pcnt115	-	4527.54	11.6667	119.262	0
SCCCLR2001C05	stem specific protein tsjt1	-	7587.12	10.6667	214.109	0
SCCCLR2001G08	gtp binding protein rab7a	-	4609.26	9.33333	199.187	0
SCCCLR2004B02	aldose reductase	-	3091.58	14.6667	276.794	0
SCCCLR2004E06	60s ribosomal protein 2	-	1791.8	6	146.052	0
SCCCLR2C01E08	stress related protein	-	3602.96	9.33333	145.478	0
SCCCLR2C01F11	40s ribosomal protein s10	-	6552.26	6.33333	262.622	0
SCCCLR2C01H04	wound stress ralated protein precursor	-	3710.51	3.5	419.31	0
SCCCLR2C02D12	chlorophyll a b binding apoprotein cp26 precursor	-	4947.75	11	295.009	0
SCCCLR2C03D05	superoxide dismutase 2	EC:1.15.1.1	13031.2	5.33333	609.755	0
SCCCRT1001H04	auxin induced protein pcnt115	-	5354.19	7.33333	114.808	0
SCCCRZ1001C05	phosphoglycerate kinase	EC:2.7.2.3	27052.3	22.3333	1231.85	0
SCCCRZ1001C08	60s ribosomal protein 4	-	5624.66	12.3333	219.439	0
SCCCRZ1001D02	14 3 3 protein	-	68767.9	21	899.371	0
SCCCRZ1001D04	phosphoglucomutase cytoplasmic	EC:5.4.2.2	11214.9	25	604.982	0
SCCCRZ1002B03	tpa class iii peroxidase 39 precursor	EC:1.11.1.7	2350.36	9	191.554	0
SCCCRZ1002F04	hypersensitive induced response protein	-	5635.58	13.3333	244.485	0
SCCCRZ1004C09	26s proteasome non atpase regulatory subunit 13	-	4047.28	10.3333	116.189	0
SCCCRZ1C01H06	putative protein SORBIDRAFT 08g001950 Sorghum bicolor	-	11158.9	13	852.143	0
SCCCRZ2001D03	cysteine proteinase 2 flags precursor	EC:3.4.22.10	15803.9	8	322.421	0
SCCCRZ2001F03	fructose bisphosphate aldolase cytoplasmic isozyme	EC:4.1.2.13	38485.6	23.3333	1157.77	0
SCCCRZ2001F10	mitochondrial aldehyde dehydrogenase	EC:1.2.1.3	1778.97	17	123.343	0
SCCCRZ2001H04	60s ribosomal protein 7a	-	2071.06	5	91.4506	0
SCCCRZ2002C11	cytosolic factor related protein	-	6136.97	14	413.577	0
SCCCRZ2003A07	aminopeptidase m	-	1182.97	16.6667	101.781	0
SCCCRZ2004B10	3 isopropylmalate dehydrogenase	EC:1.1.1.41	1849.93	8.66667	127.914	0
SCCCRZ2C04B02	proteasome subunit beta 6 precursor	EC:3.4.25.-	4693.34	11	155.402	0
SCCCRZ2C04G04	vacuolar atp synthase subunit c	EC:3.6.3.-	4665.43	12.3333	164.867	0
SCCCST1001B11	chlorophyll a b binding protein 1	-	10654.4	9	353.607	0
SCCCST1C06G09	glyoxylate reductase	EC:1.1.1.26	788.656	8.33333	57.8583	0.196667
SCCCST2002D08	o methyltransferase zrp4	-	47451.7	7.33333	2701.74	0
SCCCST2003C12	alcohol dehydrogenase 1	EC:1.1.1.1	6772.32	15	159.023	0
SCEPAM1015F11	n acetyl gamma glutamyl phosphate reductase	EC:1.2.1.38	1324.15	10.6667	132.494	0
SCEPAM1051D07	polyphenol oxidase	EC:1.10.3.1	9313.46	25.6667	478.894	0
SCEPAM2055H02	legumin protein	-	22539.5	6.66667	523.174	0
SCEPCL6020A07	gtp binding protein ptd004	-	5517.46	15.6667	200.093	0
SCEPLR1051D01	putative glycerophosphoryl diester phosphodiesterase 2	EC:3.1.4.46	1490.68	10.3333	102.093	0
SCEPRZ1009G03	40s ribosomal protein s2	-	3772.86	9.66667	248.722	0
SCEPRZ3047F05	dihydrolipoamide s acetyltransferase1	EC:2.3.1.12	1962.5	14	121.676	0
SCEQLB1063E01	60s ribosomal protein 6	-	9384.88	5.66667	168.025	0
SCEQLR1007G03	elongation factor 1 alpha	-	21076.5	14.5	2101.15	0
SCEQLR1029E05	putative cinnamyl alcohol dehydrogenase 8c	EC:1.1.1.195	21878.4	15	417.597	0
SCEQLR1050H09	drepp4 protein	-	53299.4	10.3333	1407.75	0
SCEQRT1025H04	heat shock protein 101	EC:3.6.1.15	3208.34	21.6667	178.116	0
SCEQRT1028A02	gdp mannose epimerase 2	-	2118.51	10.6667	64.4385	0
SCEQRT1028A11	eukaryotic translation initiation factor 6	-	5811.53	6.33333	141.17	0
SCEQRT1031A11	27kda vesicle associated membrane protein	-	1723.24	6	105.732	0
SCEZAM2058E08	receptor protein kinase 1	-	1382.35	7.66667	82.6018	0.04
SCEZHR1055E03	low quality protein tropinone reductase 1	-	3775.97	2.33333	167.939	0
SCEZLB1006F11	phosphoglycerate kinase	EC:2.7.2.3	12455.9	17	284.272	0
SCEZLB1006G09	pyruvate kinase cytosolic isozyme	EC:2.7.1.40	20165.3	19.6667	615.075	0
SCEZLB1007D07	polyphenol oxidase	EC:1.10.3.1	31937.5	20.3333	611.841	0
SCEZLB1008B10	uncharacterized protein	-	750.328	11.3333	119.841	0.0733333
SCEZLB1009B03	eukaryotic peptide chain release factor gtp binding subunit erf3a	-	1235.46	4.33333	59.7324	0
SCEZLB1010C01	annexin d4	-	9384.47	8.33333	317.697	0
SCEZLR1009E02	calcium lipid binding protein	-	576.347	7.66667	110.303	0.45
SCEZLR1052C03	sucrose synthase	EC:2.4.1.13	11121.1	12	567.236	0
SCEZLR1052D02	26s proteasome non atpase regulatory subunit 11	-	707.415	14.6667	76.0085	0.15
SCEZRZ1013G04	stachyose synthase	-	339.035	6.66667	60.4819	1.51333
SCEZRZ1014B04	af083256 1small gtp binding protein rab2	-	3208.4	9.33333	86.0877	0
SCEZRZ1016D05	polyphenol oxidase	EC:1.10.3.1	9905.75	13	217.338	0
SCEZRZ1017B08	guanine nucleotide binding protein subunit beta	-	1953.95	7.5	16.818	0
SCJFHR1033B10	cellular retinaldehyde binding triple function	-	2498.14	5.5	66.3566	0
SCJFLR1013D11	remorin isoform 1	-	16074.2	10.3333	680.302	0
SCJFLR1013F02	glutamine synthetase	EC:6.3.1.2	17981.6	15.6667	1479.78	0
SCJFLR1073D07	annexin d3	-	3151.02	10.6667	138.563	0
SCJFLR1073D12	mitochondrial aldehyde dehydrogenase aldh2a	EC:1.2.1.5	4074.78	16.6667	114.188	0
SCJFLR1073E09	ribulose bisphosphate carboxylase oxygenase large subunit	EC:4.1.1.39	7339.05	17	366.84	0
SCJFLR1074A11	chlorophyll a b binding protein 2	-	12511.5	9	518.792	0
SCJFLR1074G03	vacuolar proton pump atpase	-	17310	16	362.149	0
SCJFRT1005D01	d 3 phosphoglycerate dehydrogenase	EC:1.1.1.95	12790.1	3.66667	237.445	0
SCJFRT1008E10	af486280 1 cytosolic 6 phosphogluconate dehydrogenase	EC:1.1.1.44	11641.5	21.6667	304.84	0
SCJFRT1058C05	cytosolic factor related protein	-	3550.06	7	128.599	0
SCJFRT1062B06	protein lap1	-	2772.61	8.66667	124.409	0
SCJFRT2054E01	3 n debenzoyl 2 deoxytaxol n benzoyltransferase	EC:2.3.1.-	2870.96	9	115.96	0
SCJFRZ1005C03	3 n debenzoyl 2 deoxytaxol n benzoyltransferase	EC:2.3.1.-	9825.78	15	289.744	0
SCJFRZ1007A10	betaine aldehyde dehydrogenase	EC:1.2.1.8	7572.67	16.3333	267.452	0
SCJFRZ2015C05	annexin d4	-	15185.5	13.6667	910.565	0
SCJFRZ2015G01	60s ribosomal protein 18	-	5500.01	3.66667	208.065	0
SCJFRZ2025G07	ankyrin repeat domain containing protein 2	-	3443.05	10	111.559	0
SCJFRZ2026E06	adenylosuccinate synthetase chloroplastidial	EC:6.3.4.4	1377.2	4.33333	60.894	0
SCJFRZ2031E09	uncharacterized protein	-	9311.55	2.5	274.886	0
SCJFRZ2033C02	40s ribosomal protein s4	-	4472.99	5.66667	58.9151	0
SCJFRZ2033C10	ras association and pleckstrin homology domains 1 isoform 2	-	993.302	5	132.215	0.04
SCJLLR1011C10	aspartate aminotransferase	EC:2.6.1.1	3475.03	18	345.993	0
SCJLLR1101A02	histone h2a isoform 3	-	18803.5	4.33333	701.52	0
SCJLLR1103G09	ef hand family protein	-	5376.98	5	179.306	0
SCJLLR1107G01	auxin induced protein pcnt115	-	4633.81	10.6667	111.682	0
SCJLRT1014F08	progesterone 5 beta	-	1225.3	8.66667	124.638	0
SCJLRT1016A04	plastid lipid associated protein 2	-	3901.35	8	194.962	0
SCJLRZ1027G11	glutathione transferase	EC:2.5.1.18	8679.06	12.6667	634.929	0
SCJLST1021G05	cinnamyl alcohol dehydrogenase	EC:1.1.1.195	17342.8	5.66667	42.7052	0
SCMCRT2085B01	c terminal region family	-	4004.72	6	180.736	0
SCMCST1049F11	6 phosphogluconate dehydrogenase isoenzyme a	EC:1.1.1.44	11453.5	11.3333	0	0
SCQGLR1019A07	carrier protein	-	1046.4	10	52.8363	0.0366667
SCQGLR1062D04	udp glucose pyrophosphorylase	EC:2.7.7.9	21750.2	28.3333	1028.56	0
SCQGLR1062E12	glyoxalase i	EC:4.4.1.5	7524.35	9	585.005	0
SCQGLR1085E12	kelch repeat containing protein	-	19742.5	16.3333	462.054	0
SCQSAM1032E01	proteasome subunit beta 6 precursor	EC:3.4.25.-	4497	6	47.8055	0
SCQSLR1040E09	6 phosphogluconate dehydrogenase2	EC:1.1.1.44	25688.9	32	496.012	0
SCQSLR1061E07	glucose 6 phosphate isomerase	EC:5.3.1.9	2806.52	16.3333	146.324	0
SCQSLR1089G05	vacuolar atpase b subunit	-	40743.7	4.66667	0	0
SCQSRZ3037D06	ferredoxin nadp leaf isozyme	EC:1.18.1.2	3224.05	17	200.151	0
SCQSST3114C09	peroxidase 2 precursor	EC:1.11.1.7	9706.68	10.3333	385.516	0
SCRFFL4006E01	drepp4 protein	-	47247.6	8	0	0
SCRFLR1012B07	succinate dehydrogenase flavoprotein precursor	-	2493.12	19.6667	247.831	0
SCRFLR1012C07	60s ribosomal protein	-	2702.98	7	167.105	0
SCRFLR1012E06	fructokinase 1	EC:2.7.1.4	4364.02	12.3333	133.748	0
SCRFLR1012F12	caffeic acid 3 o methyltransferase	EC:2.1.1.68	50037.8	20	1922.73	0
SCRLAD1042E05	peroxidase	EC:1.11.1.7	8271.27	4	80.355	0
SCRLFL1011G08	40s ribosomal protein s17 4	-	6508.59	6.33333	152.257	0
SCRLLR1038C12	allene oxide cyclase 4	-	2731.18	7.66667	236.184	0
SCRLSB1041B09	nadp dependent oxidoreductase p2	EC:1.3.1.74	5489.92	9.33333	106.581	0
SCSBSB1052D07	NAD-P-dependent glyceraldehyde 3 phosphate dehydrogenase	EC:1.2.1.13	4438.01	9	203.217	0
SCSBST3096H07	isoflavone reductase irl	-	26243.1	10.3333	496.427	0
SCSFSB1106D06	nadp dependent oxidoreductase p2	-	22944.1	3.33333	564.048	0
SCSGAM1094H05	40s ribosomal protein sa	-	6508.77	8.66667	289.75	0
SCSGFL1081H08	succinyl ligase alpha chain 2	EC:6.2.1.5	6702.08	7.33333	125.055	0
SCSGFL5C05H11	histone	-	27920.7	3.5	1290.89	0
SCSGLR1045A10	polyphenol oxidase	EC:1.10.3.1	11678.5	16.3333	548.544	0
SCSGST1070D06	vacuolar atpase subunit h protein	-	6592.22	6.33333	0	0
SCUTLR2023A09	cortical cell delineating protein precursor	-	16193.1	5.33333	354.255	0
SCUTLR2030A05	importin subunit beta 1	-	4334.05	16	394.869	0
SCUTST3086G11	chlorophyll a b binding protein	-	7693.94	10.3333	291.782	0
SCUTST3087D11	ubiquinol cytochrome c reductase iron sulfur subunit	EC:1.10.2.2	1346.3	3	82.8991	0.37
SCUTST3131A12	chlorophyll a b binding protein	-	2211.39	3.5	74.0388	0
SCUTST3152F08	blue copper protein precursor	-	3149.28	4	82.0441	0
SCVPCL6041E09	leukotriene a 4 hydrolase	-	572.542	11.3333	74.9052	0.253333
SCVPCL6042B11	salt induced map kinase 1	EC:2.7.11.24	2077.85	15.3333	89.3685	0
SCVPLB1016F07	polyphenol oxidase	EC:1.10.3.1	8062.92	19.3333	340.39	0
SCVPLB1020E05	isoflavone reductase irl	-	36528.8	15.3333	636.025	0
SCVPLB1020H01	40s ribosomal protein s11	-	3513.51	3	334.414	0
SCVPLR1028C12	60s ribosomal protein 7a	-	2278.3	6	168.858	0
SCVPLR1028G12	disulfide isomerase	EC:1.8.1.8	3885.32	17.6667	289.969	0
SCVPLR2005E09	40s ribosomal protein s7	-	5371.84	8.33333	217.722	0
SCVPRT2073F05	hexose transporter	-	818.144	12.3333	118.217	0.0766667
SCVPRT2074A06	protein phosphatase 2c	-	927.547	8	84.9764	0.12
SCVPRZ2035F03	peroxidase 2	EC:1.11.1.7	10543.1	10.6667	372.008	0
SCVPRZ2037B05	40s ribosomal protein s3a	-	5062.77	3.33333	67.6795	0
SCVPRZ2039D07	vacuolar atp synthase subunit c	EC:3.6.3.-	4673.44	11.6667	286.974	0

## Sheet: Unique Proteins_7M-I9
Protein Parameters 7M-I9			Protein quantification - additional information
Accession number	Protein Description	Enzyme Code	ScoreAVG	Matched PeptidesAVG	FmolAVG	False Positive Rate %
SCACAD1037B06	aconitate hydratase 3	EC:4.2.1.3	355.935	6	9.10527	0.186667
SCACFL8019G10	histone h1	-	1091.64	2.5	80.9363	0
SCACLV1021E03	glycine rich rna binding protein 2	-	1760.9	4	141.333	0
SCAGLR1021D12	udp n acetylglucosamine pyrophosphorylase	EC:2.7.7.23	502.226	10.5	39.4027	0.46
SCAGLR1021E04	60s ribosomal protein 12	-	15462.3	9.33333	200.55	0
SCAGLR2018F12	peptide methionine sulfoxide reductase	EC:1.8.4.11	1291.74	3.66667	132.389	0.04
SCCCCL2001A05.b	nadp dependent malate dehydrogenase	EC:1.1.1.38	1884.79	9	95.049	0
SCCCCL7C02A12	histone h3	-	48397.5	5	1047.19	0
SCCCHR1004C07	caffeoyl 3 o methyltransferase 1	EC:2.1.1.104	10693.8	7	15.2203	0
SCCCLB1003E11	serine/threonine protein kinase sapk3 related to osmotic stress and abscisic acid response	EC:2.7.11.1	671.224	12	50.322	0.245
SCCCLR1001H01	40s ribosomal protein s18	-	7277.18	7.33333	167.483	0
SCCCLR1024E06	protein tolb	-	734.286	10	34.2852	0.26
SCCCLR1024F05	adp ribosylation factor protein 8b	-	1514.78	6.5	84.6714	0
SCCCLR1C01B06	dj 1 family protein	-	682.626	6.33333	490.337	0.276667
SCCCLR1C01C07	40s ribosomal protein s12	-	26480.8	6	461.621	0
SCCCLR2003G02	60s ribosomal protein 3	-	613.086	8.5	46.0368	0.26
SCCCLR2C01H05	eukaryotic translation initiation factor 1a	-	2709.77	4.5	105.131	0
SCCCRT1003G09	uncharacterized protein	-	657.661	7	49.7625	0.18
SCCCRT2002G04	transketolase	EC:2.2.1.1	6339.99	5.5	0	0
SCCCRZ1C02B12	26s proteasome non atpase regulatory subunit 13	-	3073.05	6	6.93117	0
SCCCRZ2004H04	ras related protein ara 3	-	3255.63	4	73.2515	0
SCEPAM2014F06	aspartate carbamoyltransferase 1	EC:2.1.3.2	1271.16	5	69.5647	0
SCEPCL6019E04	nadp dependent malate dehydrogenase	EC:1.1.1.38	2394.93	5.33333	150.039	0
SCEPRZ1011G10	mannitol dehydrogenase	EC:1.1.1.-	456.028	7.66667	70.4408	0.843333
SCEPRZ3047D12	vamp protein sec22	-	3365.99	5.5	239.817	0
SCEPSD1008C03	ankyrin repeat domain containing protein 2	-	3106.93	5	26.7819	0
SCEQLR1092B09	class i heat shock protein 3	-	1710.53	5.33333	67.9414	0
SCEQRT1030A09	aba stimulation map kinase	EC:2.7.11.24	895.514	7.5	46.8051	0
SCEQRT2028E02	pyruvate kinase cytosolic isozyme	EC:2.7.1.40	3063.26	6	14.3836	0
SCEZAD1C01H05	heat shock protein cognate	-	7741.72	12.5	154.335	0
SCEZLB1010C04	actin 7	-	543.414	6	14.577	0.335
SCEZRT2021B04	allene oxide cyclase 4	-	2169.96	4.5	28.8771	0
SCEZRT2024B10	isoamyl acetate hydrolyzing esterase	-	704.628	7.66667	51.152	0.106667
SCJFLR1013F08	glutathione s transferase	-	330.609	8.5	32.6942	1.54
SCJFRT2059H11	flavonol 3 sulfotransferase	EC:2.8.2.25	936.19	6	35.0361	0
SCJFRZ2026G10	phospholipase a1 ii 5	EC:3.1.1.3	785.153	3.33333	80.1058	0.17
SCJLHR1028E06	o methyltransferase 8	EC:2.1.1.-	4174.52	13	303.012	0
SCJLLR2013G12	fusca homolog	-	415.799	8.5	32.8854	0.895
SCJLRT1006G01	elongation factor 1 alpha	-	10118	16.5	314.427	0
SCJLRT1020A09	glutathione transferase31	EC:2.5.1.18	905.099	5.5	55.0609	0.15
SCMCRT2106H01	retrotransposon sine related protein	EC:3.4.23.-	3644.65	4.5	10.8467	0
SCMCRZ3064B09	hemoglobin 2	-	985.154	5.5	37.4787	0.06
SCQGLB1039E05	er6 protein	-	4456.56	2.66667	130.291	0
SCQGRT1039F06	vacuolar atpase b subunit	-	49268.6	29.5	802.185	0
SCQSRT2031F03	monodehydroascorbate reductase	-	1445.49	6	44.8822	0
SCRFAD1116E01	stem specific protein tsjt1	-	5115.53	3	0	0
SCRLFL3004F11.b	adenosine kinase	EC:2.7.1.20	17748.2	4.5	0	0
SCRLST3166D09	germin protein 6a	-	1827.58	4	36.8199	0
SCRUFL1117E03.b	phospholipase a1 ii 5	EC:3.1.1.3	2116.21	7.33333	104.033	0
SCRUFL4021H03	hsp20 alpha crystallin family protein	-	1123.61	5	49.2881	0.06
SCRUHR1077B02	atp dependent rna helicase dbp5	-	641.506	7.33333	55.6248	0.22
SCSBLB1033B10	disease resistance response protein 206	-	10573.6	3.66667	489.53	0
SCSFRT2068E07	alcohol dehydrogenase family 2	EC: 1.1.1.1	2980.02	6	0	0
SCSGAM2104B04.b	splicing factor u2af 65 kda subunit	-	875.069	3	0	0.115
SCSGHR1071C12	quinone oxidoreductase	-	1439.24	7.33333	38.0021	0.0366667
SCUTLR1037C05	germin protein 6a	-	1507.19	4.5	63.2118	0
SCVPLR1049D04	aspartic proteinase nepenthesin 1 precursor	EC:3.4.23.40	1393.39	6.33333	85.2846	0
SCVPRT2080D10	phosphoenolpyruvate carboxylase	EC:4.1.1.31	714.283	4	21.127	0.255
SCVPRZ2036B07	putative protein SORBIDRAFT 09g018320 Sorghum bicolor	-	3595.21	8.5	58.893	0

## Sheet: Unique Peptides_7M-I9
Peptides List_7M-I9
Accession number / Peptides / Peptide_score
SCACAD1037B06
SCACFL8019G10
SCACLV1021E03
SCAGLR1021D12
SCAGLR1021E04
SCAGLR2018F12
SCCCCL2001A05.b
SCCCCL7C02A12
SCCCHR1004C07
SCCCLB1003E11
SCCCLR1001H01
SCCCLR1024E06
SCCCLR1024F05
SCCCLR1C01B06
SCCCLR1C01C07
SCCCLR2003G02
SCCCLR2C01H05
SCCCRT1003G09
SCCCRT2002G04
SCCCRZ1C02B12
SCCCRZ2004H04
SCEPAM2014F06
SCEPCL6019E04
SCEPRZ1011G10
SCEPRZ3047D12
SCEPSD1008C03
SCEQLR1092B09
SCEQRT1030A09
SCEQRT2028E02
SCEZAD1C01H05
SCEZLB1010C04
SCEZRT2021B04
SCEZRT2024B10
SCJFLR1013F08
SCJFRT2059H11
SCJFRZ2026G10
SCJLHR1028E06
SCJLLR2013G12
SCJLRT1006G01
SCJLRT1020A09
SCMCRT2106H01
SCMCRZ3064B09
SCQGLB1039E05
SCQGRT1039F06
SCQSRT2031F03
SCRFAD1116E01
SCRLFL3004F11.b
SCRLST3166D09
SCRUFL1117E03.b
SCRUFL4021H03
SCRUHR1077B02
SCSBLB1033B10
SCSFRT2068E07
SCSGAM2104B04.b
SCSGHR1071C12
SCUTLR1037C05
SCVPLR1049D04
SCVPRT2080D10
SCVPRZ2036B07
