# Supplementary material for: Proteomics Reveals an Increase in the Abundance of Glycolytic and Ethanolic Fermentation Enzymes in Developing Sugarcane Culms During Sucrose Accumulation
Source: Front Plant Sci. 2021 Sep 30;12:716964. doi: 10.3389/fpls.2021.716964 (PMC8515036; doi:10.3389/fpls.2021.716964)
Supplement: Supplementary Figure 1 — Functional classification of differentially accumulated proteins identified by the PLGS 2.5.1 Software, for (I5) and (I9), analyzed at 4M (A), 7M (B) and after the drought stress at 10M (C), classified according to their differential GoTerm distribution of the Fisher's Exact Test, with FDR < 0.05 and p < 0.01 reduced to the most specific term. Percentage of total reference (I5–red) and tested (I9–blue) protein sequences. [file Data_Sheet_1.zip › Suppl_Table_6.xlsx]

## Sheet: Common Proteins_10M-I5
Protein Parameters 10M-I5			Protein quantification - additional information
Accession number	Protein Description	Enzyme Code	ScoreAVG	Matched PeptidesAVG	FmolAVG	False Positive Rate %
SCACAD1036F01	mitochondrial aldehyde dehydrogenase aldh2a	EC:1.2.1.5	6323.47	8.66667	129.783	0
SCACLR2007H10	putative v proton pump atpase subunit d vacuolar	-	4128.82	12	350.794	0
SCACLR2014E12	ubiquitin conjugating enzyme	EC:6.3.2.19	17984.8	3	524.471	0
SCAGLR1021B05	alpha glucan protein synthase	EC:2.4.1.186	20514.5	19.3333	1423.61	0
SCAGLR1043D04	vacuolar proton pump atpase	-	37002.2	45	757.665	0
SCAGLR1043E06	phospholipase d alpha 1	EC:3.1.4.4	12244.1	42.6667	856.866	0
SCAGLR1043F02	70 kda heat shock protein	-	53836.7	29.6667	728.396	0
SCAGLR2011D03	putative protein SORBIDRAFT 03g008870 Sorghum bicolor	-	22159.2	8	1056.66	0
SCAGLR2033E03	aquaporin pip1 2	-	9272.56	7	481.124	0
SCAGRT3050B06	ubiquitin protein smt3	-	5328.94	3.5	240.247	0
SCBFLR1026E05	v proton pump atpase catalytic subunit a vacuolar	-	30715.9	33	428.545	0
SCBGLR1002F11	alpha 3 subunit of 20s proteasome	EC:3.4.25.1	5029.06	7	308.749	0
SCCCCL1001C10.b	vacuolar atpase b subunit	-	69564.6	26.6667	1420.88	0
SCCCCL1002F12.b	enoyl acp reductase	-	4948.33	10.6667	223.545	0
SCCCCL3001A05	aconitate hydratase cytoplasmic citrate hydrolyase	-	33876.8	44.3333	1559.32	0
SCCCCL3001C07.b	alpha tubulin	-	21669.1	14.3333	11.3826	0
SCCCCL3001C09.b	class ii heat shock	-	45189.4	6.5	566.409	0
SCCCCL3001F05	ru large subunit binding protein subunit beta	-	12528.2	18.6667	189.736	0
SCCCCL3001G01.b	nucleoside-triphosphate phosphatase	EC:3.6.1.15	10436.7	21.6667	171.869	0
SCCCCL3001G02	glyceraldehyde 3 phosphate dehydrogenase	EC:1.2.1.12	75371.7	23	1879.78	0
SCCCCL3003A08.b	transketolase chloroplastidial	EC:2.2.1.1	8445.58	20.3333	686.708	0
SCCCCL3080H11	catalase isozyme b	EC:1.11.1.6	12778.6	17	488.441	0
SCCCCL3120G07	heat shock cognate 70 kda protein 4 isoform 1	-	53905.6	31.6667	563.58	0
SCCCCL4004C11	malate dehydrogenase cytoplasmic	EC:1.1.1.37	32872.4	13	717.967	0
SCCCLB1004B09	peroxidase 39 precursor	EC:1.11.1.7	3473.32	11.3333	236.212	0
SCCCLR1001A05	sucrose synthase	EC:2.4.1.13	16217.9	32	1044.81	0
SCCCLR1001A07	glutathione transferase iii	EC:2.5.1.18	21254.1	8	970.816	0
SCCCLR1001E04	chloroplastidial ribulose bisphosphate carboxylase oxygenase small subunit	EC:4.1.1.39	23790.9	10	762.546	0
SCCCLR1001E06	glyceraldehyde 3 phosphate dehydrogenase cytosolic 3	EC:1.2.1.12	30968.7	20	967.78	0
SCCCLR1001E08	dimethylmalate lyase	-	1156.72	8	65.2627	0
SCCCLR1001F01	actin depolymerizing factor 3	-	43173.1	7.5	984.848	0
SCCCLR1022A05	mitochondrial processing peptidase alpha subunit	EC:3.4.24.64	3449.74	16.6667	264.435	0
SCCCLR1022D02	vacuolar atpase subunit h protein	-	10978.3	17.6667	403.852	0
SCCCLR1024D03	malate dehydrogenas cytoplasmic	EC:1.1.1.37	26225.8	17	1761.34	0
SCCCLR1024E11	superoxide dismutase 2	EC:1.15.1.1	14937.3	5	353.388	0
SCCCLR1024F02	dna repair protein rad23	-	2534.44	8.33333	236.17	0
SCCCLR1024H05	adenine nucleotide translocator	-	2672.81	14	267.397	0
SCCCLR1048H09	catalase	EC:1.11.1.6	17014.5	20.6667	1158.76	0
SCCCLR1067B04	malate dehydrogenase cytoplasmic	EC:1.1.1.37	32019.9	15.6667	551.261	0
SCCCLR1070D02	oxygen evolving enhancer protein 1	-	6453.88	13	398.181	0
SCCCLR1070D04	pyruvate kinase cytosolic isozyme	EC:2.7.1.40	19805.4	20	485.348	0
SCCCLR1070G02	nuclear transport factor 2	-	13401.3	5.33333	622.96	0
SCCCLR1075G03	uncharacterized protein	-	15686.2	8	341.475	0
SCCCLR1079C11	drepp2 protein	-	9628.01	6	678.121	0
SCCCLR1C01A02	disulfide isomerase7 precursor	EC:5.3.4.1	1560.38	10	188.892	0
SCCCLR1C03B07	23 kda polypeptide of photosystem ii	-	19317.1	8	679.395	0
SCCCLR1C04G11	mitochondrial import inner membrane translocase subunit tim17 tim22 tim23 family	-	1756.61	4.66667	104.74	0
SCCCLR1C05G02	3 ketoacyl thiolase peroxisomal precursor	EC:2.3.1.-	4029.56	13.6667	274.143	0
SCCCLR1C05G08	peroxidase atp6a	EC:1.11.1.7	8868.86	10.6667	469.33	0
SCCCLR1C07G05	tubulin alpha 1 chain	-	41836.7	24	1182.16	0
SCCCLR2001A12	minor allergen alt a 7	-	6246.53	6.66667	426.663	0
SCCCLR2001C05	stem specific protein tsjt1	-	9932.58	13.6667	301.682	0
SCCCLR2001G09	translationally controlled tumor protein	-	21613	7	947.311	0
SCCCLR2002G02	d 3 phosphoglycerate dehydrogenase	EC:1.1.1.95	13566.4	18.3333	994.563	0
SCCCLR2004F06	peptidyl prolyl cis trans isomerase	EC:5.2.1.8	38936.1	9.66667	853.817	0
SCCCLR2C01A08	tubulin beta 7	-	31297	30.5	693.749	0
SCCCLR2C01H04	wound stress related protein precursor	-	5337.74	5.33333	492.312	0
SCCCRT1001G12	bacterial induced peroxidase precursor	EC:1.11.1.7	10116.5	15	419.451	0
SCCCRZ1001E09	uncharacterized protein LOC100191561 Zea mays	-	51655.7	19	1921.2	0
SCCCRZ1002F06	enolase	EC:4.2.1.11	41527.7	25.6667	1627.96	0
SCCCRZ1002F11	beta tubulin r2242	-	30034.2	30	364.213	0
SCCCRZ1002G01	dnak molecular chaperone hsp70	-	36939.8	30	777.832	0
SCCCRZ1002H03	tubulin alpha 3 chain	-	18064.1	17	123.694	0
SCCCRZ1003A10	nucleoside-triphosphate phosphatase	EC:3.6.1.15	15803.4	30.3333	773.652	0
SCCCRZ1004G05	chaperonin 60 beta precursor	-	15180.9	19	437.768	0
SCCCRZ1C01H06	putative protein SORBIDRAFT 08g001950 Sorghum bicolor	-	11993.1	13	864.526	0
SCCCRZ2001D06	atp synthase beta chain	EC:3.6.3.6	47467.8	27.3333	1967.59	0
SCCCRZ2002C11	cytosolic factor related protein	-	5953.36	16.3333	589.444	0
SCCCRZ2002G01	atp synthase beta chain	EC:3.6.3.6	43130.7	29	964.488	0
SCCCRZ2C04G04	vacuolar atp synthase subunit c	EC:3.6.3.-	6754.15	11.6667	371.268	0
SCCCST1001B11	chlorophyll a b binding protein 1	-	15713.6	8.33333	722.604	0
SCCCST2003C12	alcohol dehydrogenase 1	EC:1.1.1.1	11045.4	16	442.979	0
SCEPAM1018F06	glutathione s transferase gstf2	EC:2.5.1.18	10494.4	9	304.979	0
SCEPFL4179C08	nucleosome chromatin assembly factor group c	-	15736.5	5	349.609	0
SCEPLB1041F10	iq calmodulin binding motif family protein	-	1884.25	5	155.246	0.0633333
SCEPRZ1009H01	catalase isozyme b	EC:1.11.1.6	11630.8	8	0	0
SCEPRZ3084H02	malate dehydrogenase cytoplasmic	EC:1.1.1.37	28004.8	6	7.3451	0
SCEPRZ3087H07	nadh ubiquinone oxidoreductase 75 kda subunit	EC:1.6.5.3	3777.44	21	436.208	0
SCEQLR1007A06	profilin 2	-	28353.3	4.33333	1417.73	0
SCEQLR1050H09	drepp4 protein	-	59817.3	12.5	2748.27	0
SCEQLR1092B09	class i heat shock protein 3	-	9102.88	8.66667	366.898	0
SCEQLR1092H10	snf1 related protein kinase regulatory subunit gamma 1	-	12523.8	10	245.397	0
SCEQRT2028E03	gtp binding nuclear protein rna 3	-	10011.5	9.33333	414.65	0
SCEQRT2098D07	mitochondrial atp synthase precursor	-	21193.9	12.3333	989.187	0
SCEZLB1010A03	spermidine synthase 1	EC:2.5.1.16	4329.32	11	361.4	0
SCEZLB1014F09	dihydrolipoyl dehydrogenase mitochondrial	EC:1.8.1.4	4352.46	17	388.381	0
SCEZLR1009E02	calcium lipid binding	-	636.43	7.33333	147.911	0.123333
SCEZLR1052C03	sucrose synthase	EC:2.4.1.13	10967.7	10.5	820.255	0
SCEZRT3070A09	glutathione transferase iii	EC:2.5.1.18	19772.2	4.33333	0	0
SCEZRZ1015F05	26s proteasome regulatory subunit s2	-	3525.41	18.3333	138.788	0
SCJFLR1013F02	glutamine synthetase	EC:6.3.1.2	17637.3	17	2095.77	0
SCJFLR1013H10	udp glucose dehydrogenase	EC:1.1.1.22	7626.9	19	235.577	0
SCJFLR1073D12	mitochondrial aldehyde dehydrogenase aldh2a	EC:1.2.1.5	5828.36	21.6667	169.668	0
SCJFLR1073E09	ribulose bisphosphate carboxylase oxygenase large subunit	EC:4.1.1.39	8855.04	19	723.564	0
SCJFLR1074A11	chlorophyll a b binding protein 2	-	16503.6	8.33333	544.574	0
SCJFLR1074A12	outer mitochondrial membrane protein porin	-	6335.61	9.33333	505.975	0
SCJFLR1074G03	vacuolar proton pump atpase	-	18278.7	17.6667	467.761	0
SCJFRT1007H07	af271894 1 lipoxygenase	EC:1.13.11.12	1172.64	13.3333	81.542	0
SCJFRT1060F07	uncharacterized protein LOC100276755 Zea mays	-	20155.2	6	554.467	0
SCJFRZ1006E06	beta tubulin r2242	-	31958.3	27.3333	1356.17	0
SCJFRZ2027C07	aspartic proteinase	EC:3.4.23.40	2850.85	11.6667	253.818	0
SCJFRZ3C05E03.b	isoflavone reductase irl	-	23704.6	5.5	261.283	0
SCJLHR1028E06	o methyltransferase 8	EC:2.1.1.-	4285.83	10.6667	307.754	0
SCJLLR1054B02	beta tubulin 4	-	29209.4	28.3333	1107.19	0
SCJLLR1054C07	mitochondrial processing peptidase beta subunit	EC:3.4.24.64	8505.72	27	868.964	0
SCMCLV1030C12	fructose bisphosphate chloroplastidial	EC:4.1.2.13	8344.65	6.33333	0	0
SCQGLR1019G02	udp glucose 6 dehydrogenase	EC:1.1.1.22	12625.8	21.3333	511.501	0
SCQGLR1041A10	glyoxysomal fatty acid beta oxidation multifunctional protein mfp a	EC:1.1.1.35	1362.36	15.3333	174.797	0
SCQSLB1049C04	glutathione s transferase 6	EC:2.5.1.18	14003.4	13.6667	1122.48	0
SCQSLB1049C07	glutathione s transferase gstf2	EC:2.5.1.18	9754.39	6	0	0
SCQSLB1049G04	ml domain protein	-	9443.81	3	506.114	0
SCQSLR1018D04	proteasome subunit alpha 2	EC:3.4.25.-	4700.39	5	698.716	0
SCQSRT1034C09	caffeoyl o methyltransferase 1	-	4343.15	10	534.616	0
SCQSRT1034D03	non-reducing end alpha-L-arabinofuranosidase	EC:3.2.1.55	1973.78	12.3333	173.493	0
SCQSST3114C09	peroxidase 2 precursor	EC:1.11.1.7	7952.65	12	446.556	0
SCRFLR1012H05	actin 1	-	43089.5	19	1224.02	0
SCRFLR2034C11	membrane steroid binding protein 1	-	4863.23	6.33333	163.174	0
SCRFRZ3058E08	external nadh ubiquinone oxidoreductase mitochondrial	-	668.194	7.66667	89.472	0.223333
SCRULR1020D11	fructose bisphosphate aldolase	EC:4.1.2.13	10776.6	10.3333	272.661	0
SCRURT2012B06	lysine ketoglutarate reductase saccharopine dehydrogenase	-	878.846	16	129.757	0.03
SCSGLR1045F04	3 isopropylmalate dehydrogenase 2	EC:1.1.1.85	1015.98	9.33333	75.7751	0
SCSGRT2066C02	apx1 cytosolic ascorbate peroxidase	EC:1.11.1.7	18048.8	14	712.862	0
SCSGST1070D06	vacuolar atpase subunit h protein	-	7896.14	8.33333	0	0
SCUTLR2008B04	3 oxoacyl synthase i	EC:2.3.1.179	4457.54	11.3333	269.528	0
SCUTLR2030B03	linoleate 13S-lipoxygenase	EC:1.13.11.12	3627.67	34.6667	378.517	0
SCUTST3086G11	chlorophyll a b binding protein	-	6863.96	8.33333	307.808	0
SCVPCL6042B11	salt induced map kinase 1	EC:2.7.11.24	2577.04	12	235.85	0
SCVPLR1049C03	methylmalonate semi aldehyde dehydrogenase	EC:1.2.1.27	3306.27	15.3333	150.3	0
SCVPLR1049C09	nucleoside-triphosphate phosphatase	EC:3.6.1.15	17390.2	40.3333	310.929	0
SCVPLR1049D05	beta tubulin r2242	-	33058.9	28.3333	76.4285	0
SCVPLR2012H12	glutathione s transferase	EC:2.5.1.18	21761.4	11.6667	1377.59	0
SCVPRT2078D02	chaperonin cpn60 mitochondrial precursor	-	9683.06	24.6667	432.233	0
SCVPRZ2035F03	peroxidase 2	EC:1.11.1.7	17867.7	13	552.347	0
SCVPRZ2037B11	dihydropyrimidine dehydrogenase	EC:1.3.3.1	3149.71	11.3333	268.556	0
SCVPRZ2039D07	vacuolar atp synthase subunit c	EC:3.6.3.-	7626.23	15.3333	355.631	0
SCAGLR1043G12	cbs domain protein	-	44523.2	11.6667	1140.97	0
SCBGLR1003E05	glutathione s transferase	EC:2.5.1.18	1114.32	7	70.0393	0
SCCCCL4014G02	uridine monophosphate synthase	EC:4.1.1.23	3960.51	5.33333	86.8482	0
SCCCCL6002B05	nitrilase 2	-	4723.29	6	145.881	0
SCCCLB1001A10	auxin repressed protein	-	2632.82	3	219.748	0
SCCCLR1068D10	endoplasmin precursor	-	4028.69	22.3333	172.057	0
SCCCLR1C02A03	formate dehydrogenase 1	EC:1.1.5.6	9717.19	16	749.096	0
SCCCLR2C03F11	annexin p33	-	10597.8	11.6667	96.8973	0
SCCCRZ1001B08	triosephosphate isomerase cytosolic	EC:5.3.1.1	49358.2	16	1016.93	0
SCCCRZ1002G03	actin 3	-	41629.4	22.3333	1262.51	0
SCCCRZ2C01E11	amino acid hydrolase ilr1 1 flags precursor	-	2074.2	11.6667	168.844	0
SCCCRZ2C01F05	cinnamyl alcohol dehydrogenase 2	EC:1.1.1.195	2262.69	4.66667	84.2116	0
SCCCRZ2C01H04	ferritin chloroplastidial	EC:1.16.3.1	6793.87	9	0	0
SCEPRZ1008G07	putative protein SORBIDRAFT 04g007950 Sorghum bicolor	-	1045.18	8.66667	135.52	0
SCEQLR1007G01	3 n debenzoyl 2 deoxytaxol n benzoyltransferase	EC:2.3.1.-	3427.33	16.6667	154.021	0
SCEZLB1006G09	pyruvate kinase cytosolic isozyme	EC:2.7.1.40	19727.6	20	764.108	0
SCJLRZ1024H09	salt tolerance related protein	-	32755.3	12	661.194	0
SCQSLB1049A06	cytochrome c oxidase subunit vb precursor	EC:1.9.3.1	11374.7	5.66667	332.668	0
SCQSLR1089G05	vacuolar atpase b subunit	-	52757.3	5	0	0
SCRFAD1120B10	aspartate semialdehyde dehydrogenase	EC:1.2.1.11	13255.4	3	193.565	0
SCRFLR1012F09	peptidyl prolyl cis trans isomerase cyp19 4 precursor	EC:5.2.1.8	1664.23	7	168.853	0
SCRFLR1034A09	akin gamma	-	11603.6	2.66667	0	0
SCVPRT2083B12	cytosolic phosphoglycerate kinase 1	EC:2.7.2.3	5865.65	7.66667	444.661	0
SCBGLR1114F09	chitinase iii protein	-	7905.57	4.66667	676.131	0
SCCCCL2001B10.b	mitochondrial phosphate transporter	-	4367.72	8.66667	342.202	0
SCCCCL3003F11.b	citrate glyoxysomal precursor	EC:2.3.3.-	1947.73	11	170.967	0
SCCCLB1025B04	vacuolar atp synthase subunit e	-	6069.48	10.3333	482.544	0
SCCCLR1048F12	14 3 3 protein	-	34230.9	15.3333	901.767	0
SCCCLR1065F02	aconitate hydratase cytoplasmic	EC:4.2.1.3	14587.9	32.3333	1245.68	0
SCCCLR1067D05	outer mitochondrial membrane protein porin	-	3798.63	11.3333	372.203	0
SCCCLR1077B12	disulfide isomerase	EC:5.3.4.1	723.451	9.5	146.634	0.485
SCCCLR2001H05	alcohol dehydrogenase 1	EC:1.1.1.1	17887.7	17.6667	544.046	0
SCCCLR2C01C12	non-specific protein phosphatase 2c isoform epsilon	-	1353.41	8.33333	114.109	0
SCCCRT1002F07	plasma membrane atpase proton pump	-	1663.34	20.3333	272.977	0
SCCCRZ1003A12	ferritin chloroplastidial	EC:1.16.3.1	8544.67	9.5	589.26	0
SCCCRZ1004H10	protein sey1	-	1253.28	20.6667	170.086	0
SCJFLR1013B03	bisphosphoglycerate independent phosphoglycerate mutase	EC:5.4.2.1	9009.56	23	751.124	0
SCJFRZ2025E05	thaumatin cytokinin binding protein	-	4637.91	2.5	204.213	0
SCSGAM1095C10	26s protease regulatory subunit 4 binding protein homolog	EC:3.6.1.15	6219.71	14	366.779	0
SCAGLB1070D03	disulfide isomerase	EC:5.3.4.1	412.314	9	46.0219	0.55
SCBFLR1026E07	coatomer subunit gamma	-	1351.61	19.3333	111.714	0
SCCCCL3002A09.b	alanine aminotransferase	EC:2.6.1.2	1515.63	17	96.536	0
SCCCCL4014A03	clathrin heavy chain 1	-	2655.64	6	271.43	0
SCCCLR1076G12	actin 7	-	32702.5	21	1633.43	0
SCCCLR1C01H05	serine carboxypeptidase precursor	EC:3.4.16.5	2265.34	10.3333	167.779	0
SCCCLR1C08H04	putative protein SORBIDRAFT 10g000230 Sorghum bicolor	-	6742.61	3.5	422.25	0
SCCCRZ1004C09	26s proteasome non atpase regulatory subunit 13	-	5631.67	11.3333	291.522	0
SCCCRZ1C02B12	26s proteasome non atpase regulatory subunit 13	-	4264.15	5.66667	0	0
SCCCST2002D08	o methyltransferase zrp4	-	49780.2	9	3934.23	0
SCEZAM2035A06	gtp binding protein	-	4307.36	4.33333	40.6513	0
SCJFRT1062H07	pyruvate decarboxylase	EC:4.1.1.1	6519.34	4	68.4526	0
SCJLLR1101E05	cell death associated protein	-	7772.32	6.66667	283.468	0
SCQGST1034A08	14 3 3 protein	-	26163.3	5.5	0	0
SCUTLR1058A12	cytochrome heme protein	-	2050.8	8	116.3	0
SCUTSD2028F03	glyceraldehyde 3 phosphate	EC:1.2.1.12	43721.9	6.5	79.4479	0
SCCCAD1001C08	peroxidase 42 precursor	EC:1.11.1.7	6985.62	5	225.285	0
SCCCLR1070E06	eukaryotic translation initiation factor 5a2	-	12180.6	7	265.944	0
SCEQRT1028A11	eukaryotic translation initiation factor 6	-	8259.32	7.33333	226.795	0
SCJLRT1016F11	aminomethyltrasferase	EC:2.1.2.10	1555.44	8.5	25.8793	0
SCJLRT1021G03	mitochondrial processing peptidase	EC:3.4.24.64	4178.89	12.6667	250.732	0
SCJLRZ1023F05	methyl binding domain106	-	3642.11	6.33333	141.662	0
SCQGLR1062B10	inorganic diphosphatase	EC:3.6.1.1	1853.79	8.33333	149.412	0
SCBGSB1029H10	chaperonin 60 beta precursor	-	12250.6	7	0	0
SCCCCL3005E06.b	fructose bisphosphate aldolase	EC:4.1.2.13	3118.61	9.66667	188.935	0
SCCCCL4005D12	26s proteasome regulatory subunit	-	2308.57	10.6667	185.489	0
SCCCLR1022E06	26s proteasome regulatory particle triple a atpase subunit4	EC:3.6.1.15	5482.83	16.3333	322.684	0
SCCCLR2001G08	gtp binding protein rab7a	-	6163.28	9.33333	211.478	0
SCEPLB1044F03	vacuolar atp synthase subunit d 1	-	3819.12	10.3333	419.501	0
SCEQLR1093F09	glycosyl hydrolase family 3 n terminal domain containing protein	EC:3.2.1.58	5355.64	14	169.068	0
SCSFSD1064G07	40s ribosomal protein s17 4	-	8567.48	2.5	0	0
SCUTAM2089E05	beta amylase alpha d glucan maltohydrolase	EC:3.2.1.2	3467.82	16.3333	218.014	0
SCCCLR1024A05	transaldolase 2	EC:2.2.1.2	23530	17	613.976	0
SCCCLR1024D12	succinyl ligase beta chain	-	5187.04	13.3333	346.863	0
SCCCLR1072D06	cysteine synthase1	EC:2.5.1.47	10732.3	13	377.126	0
SCCCLR2001C04	class ii heat shock protein	-	3153.68	4	155.865	0
SCEZRZ1012B07	plasma membrane h atpase	-	1625.69	14.6667	138.309	0
SCJLRT1014H01	monodehydroascorbate reductase	EC:1.6.5.4	3489.84	6	224.237	0
SCQGLR1019B02	ferredoxin sulfite reductase precursor	EC:1.8.7.1	2008.7	15	190.987	0
SCRURT3064F04	apx1 cytosolic ascorbate peroxidase	EC:1.11.1.7	16462.9	9.33333	1107.48	0
SCBFLR1083E01	glycosyl hydrolases family 38	EC:3.2.1.24	471.212	11.6667	66.0832	0.713333
SCBGLR1002G12	alcohol dehydrogenase 1	EC:1.1.1.1	13907.4	8.66667	0	0
SCCCCL3001B09.b	aconitate hydratase 1	EC:4.2.1.3	5001.21	28.6667	453.137	0
SCCCCL3001F10.b	phosphoenolpyruvate carboxylase	EC:4.1.1.31	11224.1	41.6667	976.316	0
SCRFLR1012B07	succinate dehydrogenase flavoprotein precursor	-	4675.28	23.3333	403.878	0
SCVPLR2019H10	proteasome subunit alpha 3	EC:3.4.25.1	2367.9	9.33333	178.561	0
SCCCFL5061A01	alcohol dehydrogenase 1	EC:1.1.1.1	12590.1	6.5	42.8835	0
SCCCLR1001H04	ubiquinol cytochrome c reductase complex 14 kda protein	EC:1.10.2.2	4055.5	5.5	81.4357	0
SCCCLR1022D05	14 3 3 protein gf14 6	EC:3.6.1.-	71013.9	20	2544.15	0
SCCCLR1C02A06	peroxisomal 2 hydroxy acid oxidase glycolate oxidase 5	-	896.794	7.66667	95.0726	0
SCCCLR2002H12	rna binding protein 1	-	11689.5	6	398.292	0
SCCCRT1002F10	late embryogenesis protein	-	8985.65	5	472.525	0
SCCCRZ1C01A05	nls receptor	-	3519.28	17.6667	189.716	0
SCJFLR1013C03	atp synthase gamma chain	-	19802.3	12	734.007	0
SCJLRT1021D04	disease resistance response protein 206	-	2359.82	4	139.656	0
SCRLSB1041B09	nadp dependent oxidoreductase p2	EC:1.3.1.74	7424.14	12.3333	252.906	0
SCCCCL3120B01	fructokinase 2	EC:2.7.1.4	38628.6	19	1046.66	0
SCCCLR1079G05	40s ribosomal protein s15	-	7594.4	3.5	313.756	0
SCEPAM2011G11	cop9 signalosome complex subunit 5b	-	252.964	8.33333	135.476	2.44
SCJLRZ1021C03	ubiquitin isopeptidase t ubiquitin specific protease 5	EC:3.4.19.-	471.698	13.3333	138.739	0.64
SCCCCL4009B07	villin 2 isoform 1	-	3850.16	33	234.343	0
SCCCLR1001B07	atp synthase delta chain	-	2137.44	3.66667	167.661	0.193333
SCCCLR1C06F07	t complex protein 1 subunit gamma	-	2993.64	18.6667	186.496	0
SCCCLR2001G06	peptidyl prolyl cis trans isomerase	EC:5.2.1.8	32615.9	7.33333	1348.35	0
SCEZRZ1012F05	methylenetetrahydrofolate	EC:1.5.1.20	4708.18	23.3333	323.92	0
SCJFLR1073D07	annexin d3	-	3564.55	12	214.601	0
SCJLRT1014F08	progesterone 5 beta	-	2141.88	8.66667	213.179	0
SCQGLR1062E12	glyoxalase i	EC:4.4.1.5	10569.1	13	955.678	0
SCQGLR1085E02	putative protein SORBIDRAFT 04g001720 Sorghum bicolor	-	26290	2.33333	971.681	0
SCRURT2010D12	diaminopimelate epimerase	EC:5.1.1.7	863.281	10	70.4351	0.08
SCSGLR1045G11	putative calmodulin 7	-	14690.1	13	318.298	0
SCVPCL6063A07	imidazole glycerol phosphate synthase chloroplastidial	EC:4.1.3.-	818.015	6	96.7796	0.123333
SCAGLR2033B02	ap 2 complex subunit	-	354.01	15.5	30.6395	1.05
SCCCLR1001B04	alpha 1 subunit of 20s proteasome	EC:3.4.25.1	5619.13	11.3333	427.14	0
SCCCLR1C01D02	transcription factor protein	-	2675.2	6.33333	129.321	0
SCCCRZ1002G07	sucrose synthase 2	EC:2.4.1.13	6376.95	29.3333	306.452	0
SCEPCL6023F02	sucrose synthase	EC:2.4.1.13	1574.38	11.6667	149.549	0
SCJFRZ2027F12	putative 26s proteasome non atpase regulatory subunit 7	-	7737	10	485.257	0
SCSGHR1070B01	stress responsive protein	-	5813.29	8.33333	159.308	0
SCVPRT2076A04	ac093180 11 abc transporter	EC:5.99.1.3	627.685	5.33333	66.1004	0.456667
SCBGRT3014F08	triosephosphate isomerase cytosolic	EC:5.3.1.1	13637	7.33333	9.29747	0
SCCCCL4002H01	26s proteasome non atpase regulatory subunit 4	-	4951.22	7	191.828	0
SCCCCL4006H08	alcohol dehydrogenase 2	EC:1.1.1.1	3790.08	13.3333	118.307	0
SCCCLR1022B05	proteasome subunit alpha 5	EC:3.4.25.1	12281.8	7.33333	390.447	0
SCCCLR1077F04	elongation factor tu related protein	-	5983.98	10.6667	220.261	0
SCCCRT3002G10	hessian fly response gene 1 protein	-	1942.63	11	110.822	0
SCEZRZ1016G07	iron deficiency candidate1	EC:1.14.11.24	1074.97	10	178.252	0
SCJLRZ1024A09	succinate dehydrogenase iron protein subunit	-	2770.02	7.66667	250.913	0
SCUTAM2005A11	putative protein SORBIDRAFT 01g011580 Sorghum bicolor	-	10995.8	6.33333	350.18	0
SCUTLR2023D11	aldehyde dehydrogenase family 7 member a1	EC:1.2.1.-	1062.13	8.33333	176.998	0.03
SCEQRT1026G11	leucine aminopeptidase	EC:3.4.11.5	14868.2	25.3333	620.779	0
SCJFRT1005D01	d 3 phosphoglycerate dehydrogenase	EC:1.1.1.95	17400.7	3.33333	432.58	0
SCJFRZ1005G06	aconitate hydratase cytoplasmic	EC:4.2.1.3	9613.4	13	92.3769	0
SCAGLB1069A07	peroxisomal fatty acid beta oxidation multifunctional protein	EC:1.1.1.35	1346.79	17.3333	218.742	0
SCCCLR1048B08	triosephosphate isomerase cytosolic	EC:5.3.1.1	18987	15.3333	441.852	0
SCCCLR1C02B03	beta 5 subunit of 20s proteasome	EC:3.4.25.1	2109.36	8.66667	139.537	0
SCJLRT1021E02	mitochondrial nadh ubiquinone oxidoreductase 29 kda subunit	-	1088.82	5.5	68.8317	0
SCCCLR1079B06	cytosolic phosphoglycerate kinase 1	EC:2.7.2.3	20631.1	21	351.516	0
SCCCLR1C03D02	splicing factor u2af 38 kda subunit	-	654.716	5	98.4259	1.35
SCCCRZ2002F04	clathrin heavy chain 1	-	6257.6	26.3333	663.996	0
SCACLR1057F02	proteasome regulatory non atpase subunit	-	2825.27	11	86.5631	0
SCCCCL3080H03	glutamate dehydrogenase	EC:1.4.1.3	1514.87	11.3333	131.374	0
SCCCCL4002E08	adenine phosphoribosyltransferase 1	EC:2.4.2.7	12946.6	6.66667	463.782	0
SCCCLR1C01C09	60s ribosomal protein 12	-	17971.3	9.33333	217.759	0
SCEZRZ1013G04	stachyose synthase	-	370.25	7.66667	87.0508	1.53667
SCMCLR1123A09	alpha soluble nsf attachment protein	-	7967.67	11.3333	232.278	0
SCMCST1055F02	lysyl trna synthetase	EC:6.1.1.6	1362.65	4	60.2514	0
SCRLLR1110D08	heat shock protein 82	-	11286.9	14.5	0	0
SCCCCL3001F09	40s ribosomal protein s3	-	13831.9	11.3333	779.443	0
SCCCRZ1001E04	nascent polypeptide associated complex alpha subunit protein	-	16779.9	7.33333	380.989	0
SCCCRZ2C01B09	eukaryotic translation initiation factor 5a protein	-	5400.75	8.33333	356.966	0
SCEPCL6019E04	nadp dependent malic enzyme	EC:1.1.1.38	6056.54	9.33333	387.037	0
SCRFLR1012A08	aquaporin pip2 1	-	21870.1	6	786.617	0
SCAGLR2011H07	thioredoxin 4	-	10682.3	4.33333	285.628	0
SCBFRZ2016G12	60s ribosomal protein 10 3	-	5685.4	4.33333	223.162	0
SCCCLR1048F11	40s ribosomal protein s8	-	7545.23	9.66667	383.894	0
SCCCLR1068B08	fiber protein fb19	-	8927.26	6	283.104	0
SCCCST3002E02	vamp protein sec22	-	5066.33	4.66667	188.608	0
SCJFRZ1007A10	betaine aldehyde dehydrogenase	EC:1.2.1.8	10006	16.3333	380.61	0
SCQSLR1018C05	actin 2	-	43909	20.3333	469.96	0
SCRFLR1012E06	fructokinase 1	EC:2.7.1.4	8816.41	13.6667	215.875	0
SCSGFL5C05H11	histone	-	36207.7	2	2151.58	0
SCCCLB1021E12	protoporphyrinogen ix oxidase 1	EC:1.3.3.4	1123.25	8	39.441	0
SCCCRT1002C11	nicalin precursor	-	426.815	9.5	65.5173	1.16
SCEZLR1009B09	actin 1	-	24919.4	16.3333	415.997	0
SCJLLR1054H06	transcription factor pur alpha 1	-	2030.51	7.33333	105.332	0
SCMCAM2080D01.b	chalcone flavanone isomerase family	-	2829.51	7.5	133.879	0
SCQGLR1085E12	kelch repeat containing protein	-	20004.1	18	746.504	0
SCCCCL4017A09	nadp specific isocitrate dehydrogenase	EC:1.1.1.42	10723.1	16.3333	381.654	0
SCCCLR1079A02	caffeoyl 3 o methyltransferase 1	EC:2.1.1.104	14569.4	10.5	220.285	0
SCCCLR1C05F08	fumarate hydratase chloroplastidial	EC:4.2.1.2	1128.93	14.3333	159.163	0
SCEQRT1033F03	26s proteasome non atpase regulatory subunit 6	-	1673.37	13	98.5202	0
SCCCCL3003D06.b	importin subunit alpha 1b	-	6833.82	23.6667	423.851	0
SCQGLR1019A07	carrier protein	-	2061.78	10.3333	150.863	0
SCEPLR1051D01	putative glycerophosphoryl diester phosphodiesterase 2	EC:3.1.4.46	1482.95	8.66667	167.001	0
SCJFRT2059C12	aminomethyltrasferase	EC:2.1.2.10	2300.35	14	148.857	0
SCJLRZ1027C05	dna damage inducible protein	EC:3.4.23.-	2650.41	11.6667	171.32	0
SCVPLB1017E07	shikimate biosynthesis protein arode	EC:4.2.1.10	2361.4	8.33333	92.0397	0
SCACLR1128H03	1 aminocyclopropane 1 carboxylate oxidase	EC:1.14.17.4	595.402	7	51.7012	0.746667
SCCCLR2001F07	40s ribosomal protein s20	-	23217.7	4.66667	631.397	0
SCEPAM2053F09	cyclase dehydrase family protein	-	3636.25	8.66667	174.109	0
SCSFRT2072E05	class i heat shock protein 1	-	7194.92	7	133.762	0
SCCCLR2004B02	aldose reductase	-	2979.2	13	333.233	0
SCCCLR2C02D03	ru large subunit binding protein subunit alpha	-	2596.76	17	139.272	0
SCCCRZ2001B06	gtpase sar1	-	6307.36	11.6667	90.9439	0
SCEQRT2027E03	nitrilase 1	-	588.805	7.66667	124.683	0.506667
SCQSAM1032A01	macrophage migration inhibitory factor	-	11729.8	4.66667	363.118	0
SCRLFL1011G08	40s ribosomal protein s17 4	-	11487.7	6	186.063	0
SCUTLR1037C05	germin protein 6a	-	2269.87	6	86.1599	0
SCVPFL3040H07	salt tolerance related protein	-	32221.7	8	0	0
SCACLR1036B11	60s acidic ribosomal protein p0	-	10358.3	7.66667	481.031	0
SCACSB1036B05	ectonucleotide pyrophosphatase phosphodiesterase 1	EC:3.1.4.1	3673.85	5	102.723	0
SCAGLR2011F12	temperature induced lipocalin 1	-	1341.85	6	106.588	0
SCCCCL4011H03	ribulose phosphate 3 epimerase	EC:5.1.3.1	1013.83	3.5	58.4208	0
SCCCLR1076C03	ketol acid chloroplastidial	EC:1.1.1.86	3837.19	15	268.933	0
SCCCLR1C03D07	salt tolerance gene product	-	3267.16	4.66667	154.055	0
SCBFRZ2017A10	serine carboxypeptidase precursor	EC:3.4.16.5	835.471	11	109.506	0.04
SCCCLR1024H08	adenylate kinase	EC:2.7.4.3	6792.8	9.66667	308.115	0
SCCCLR1072G07	translational initiation factor eif 4a	-	25132.6	25	1320.19	0
SCRFLR2037A12	latex abundant protein	EC:3.4.22.-	5372.53	14.6667	418.299	0
SCUTLR2008B03	putative protein SORBIDRAFT 09g026550 Sorghum bicolor	-	1744.34	9	135.439	0
SCBGLR1047D05	nascent polypeptide associated complex alpha subunit protein	-	15340.6	7	383.456	0
SCEZAM2058E08	receptor protein kinase 1	-	2795.13	8.66667	143.924	0
SCSGAM1094H05	40s ribosomal protein sa	-	11695.2	10	361.85	0
SCCCLR1070F12	calnexin precursor	-	1424.06	10	99.8453	0
SCCCLR1079D10	monodehydroascorbate reductase	EC:1.6.5.4	6993.17	20.3333	490.216	0
SCCCST3001E10	putative protein SORBIDRAFT 10g021150 Sorghum bicolor	-	1140.68	5	76.3112	0
SCRLLR1038C12	allene oxide cyclase 4	-	6183.78	10	440.365	0
SCAGLR1043H01	porphobilinogen deaminase	EC:2.5.1.61	1303.58	12	68.2326	0
SCCCCL4012D10	polypyrimidine tract binding protein homolog 3	-	952.843	13.3333	92.2099	0.193333
SCCCCL4015B08	skp1 protein 1a	-	8371.93	6	314.91	0
SCCCLB1001D03	pp2ac 3 phosphatase 2a isoform 3 belonging to family 1	EC:3.1.3.16	2041.93	6.66667	97.931	0
SCBGLR1117A10	atp dependent binding protease chloroplastidial	EC:3.6.1.15	3379.03	27.3333	164.17	0
SCCCLR1065G03	26s protease regulatory subunit 7	EC:3.6.1.15	4966.85	17	239.089	0
SCCCLR2002B08	glycoside hydrolase family 28	EC:3.2.1.15	1649.18	2.66667	211.45	0
SCEPCL6018F02	glycyl trna synthetase	EC:6.1.1.14	1311.54	15	110.187	0
SCEPLB1043C03	26s proteasome regulatory subunit s2	-	2273.83	4.33333	0	0
SCEQRT2025E08	tubulin alpha 2 chain	-	7795.4	14	122.48	0
SCRLFL4025E09	ribokinase isoform 1	EC:2.7.1.15	2020.17	3.5	132.529	0
SCVPRZ2043A12	usp family protein	EC:3.6.1.-	22499.4	9.33333	647.088	0
SCCCLR1024E10	ketol acid reductoisomerase	EC:1.1.1.86	3151.21	15.6667	291.063	0
SCCCLR2002C09	60s ribosomal protein 28	-	2681.8	3.5	255.836	0
SCEZRT2015F08	long chain acyl synthetase 4	-	379.121	3.66667	93.8297	1.17667
SCCCLR1072E04	usp family protein	EC:3.6.1.-	20337.3	10.3333	903.205	0
SCJFRT2059E04	puromycin sensitive aminopeptidase isoform 1	-	2157.08	11	152.751	0
SCSFRT2067F07	sugar transporter 2a	-	1716.7	13.3333	203.668	0
SCSGLR1045A10	polyphenol oxidase	EC:1.10.3.1	12642.6	16	708.154	0
SCSGRT2066A01	fumarylacetoacetate hydrolase	EC:3.7.1.2	6229.88	12.6667	187.281	0
SCVPRT2080F12	dead box atp dependent rna helicase 56	-	2522.48	9.66667	82.8248	0
SCCCLR1048A11	nadh ubiquinone oxidoreductase 20 kda subunit	EC:1.6.5.3	1793.92	4	78.6185	0.543333
SCCCRZ2C01A07	fructose bisphosphate aldolase	EC:4.1.2.13	1065.02	5	166.004	0
SCEPAM1015F11	n acetyl gamma glutamyl phosphate reductase	EC:1.2.1.38	1884.19	8.66667	180.546	0
SCEQRT1029D09	glucose 6 phosphate isomerase	EC:5.3.1.9	535.214	15.3333	66.4157	0.636667
SCRFFL1033C06	dihydrolipoamide s acetyltransferase1	EC:2.3.1.12	3096.78	10.3333	0	0
SCCCCL1002D10.b	pyruvate dehydrogenase e1 component alpha subunit	EC:1.2.4.1	9453.79	19.6667	674.039	0
SCCCLR1C02F04	ma3 domain containing protein	-	2588.88	15.3333	496.033	0
SCEPLR1030F01	nucleosome chromatin assembly factor group a related protein	-	728.03	11	71.591	0.71
SCAGLR1043E04	cytochrome p450 cyp74a19	-	911.991	10.6667	90.2381	0.03
SCCCCL4009H11	af236369 1 prohibitin	-	2077.01	10	277.83	0
SCCCLR1C05B06	eukaryotic translation initiation factor 3 subunit 3	-	941.037	11.6667	83.5288	0.0266667
SCCCRZ1C01H05	loc100285980 precursor	-	295.499	10.6667	67.5079	0.82
SCCCRZ2004B10	3 isopropylmalate dehydrogenase	EC:1.1.1.41	2464.52	9.66667	253.914	0
SCCCRZ2C03F07	pto kinase interactor 1	EC:2.7.11.-	2500.81	12.3333	76.9598	0
SCCCST2003F12	bifunctional aspartokinase homoserine dehydrogenase	EC:1.1.1.3	1671.95	11.3333	296.474	0
SCRLLR1038A10	transaldolase 2	EC:2.2.1.2	18609	5	91.6377	0
SCSFRT2068D12	abscisic stress ripening related protein 2	-	9585.95	4.33333	199.655	0
SCAGLR2026C06	4 methyl 5 b hydroxyethyl thiazol monophosphate biosynthesis enzyme	-	2587.61	12.3333	258.266	0
SCCCRZ1003D03	aminoacylase 1 precursor	EC:3.5.1.14	1586.21	6.33333	124.13	0
SCEZLB1009B03	eukaryotic peptide chain release factor gtp binding subunit erf3a	-	1331.07	3.33333	89.3783	0
SCJLLR1054E03	macrophage migration inhibitory factor	-	11730.1	4.33333	260.836	0
SCQGST1032G01	pyruvate dehydrogenase e1 component alpha subunit	EC:1.2.4.1	3846.66	8	0	0
SCCCCL1002A05.b	ubiquitin carboxyl terminal hydrolase 6	EC:3.1.2.15	2054.36	11	226.348	0
SCCCLR1C02E07	60s ribosomal protein 22 2	-	8498.59	6.33333	319.069	0
SCEPFL3080C01	er6 protein	-	20370.3	5	89.7824	0
SCJLST1022H09	transposon protein	-	416.984	9.33333	32.4954	1.04667
SCJLST1027D09	glutathione s transferase	EC:2.5.1.18	11466.2	13.3333	323.433	0
SCUTLR1058B04	dihydrolipoyllysine residue succinyltransferase component of 2 oxoglutarate dehydrogenase complex	EC:2.3.1.61	1766.82	10	239.131	0
SCMCRT2085B01	c terminal region family	-	3769.97	6.66667	165.323	0
SCEPRZ1010D03	outer plastidial membrane protein porin	-	1988.3	9	173.358	0
SCJFLR1073B11	transcription factor	-	3913.59	7	83.7199	0
SCJLLR1054C04	transcription factor apfi	-	2724.87	8	109.185	0
SCUTLR2030A05	importin subunit beta 1	-	5073.68	16	449.676	0
SCVPRT2081E06	elongation factor 1 beta	-	15109.6	3	0	0
SCCCCL4008F04	40s ribosomal protein s27	-	6599.26	3.66667	180.374	0
SCCCCL4011G09	14 3 3 protein a	-	29805.4	10.6667	342.928	0
SCCCLB1025H11	protein transporter	-	882.928	5	59.056	0.13
SCCCRZ1002F04	hypersensitive induced response protein	-	5439.05	14.3333	314.712	0
SCJFRT1008C05	hypersensitive induced response protein	-	1057.03	10.3333	60.6758	0
SCJFRT2060C11	succinyl ligase alpha chain 2	EC:6.2.1.5	6870.6	7.5	87.1671	0
SCAGFL1089C03	glutathione s transferase gstf2	EC:2.5.1.18	107188	6.33333	1190.35	0
SCAGLR2011E07	transcription factor btf3	-	9651.47	4.66667	332.636	0
SCCCLR1022B11	cysteine protease 1 precursor	EC:3.4.22.-	9653.13	6.66667	1246.19	0
SCCCLR1072B04	glyceraldehyde 3 phosphate dehydrogenase	EC:1.2.1.12	75390	22.3333	2518	0
SCCCRZ1002E01	alanine aminotransferase 2	EC:2.6.1.2	733.781	11.5	43.1799	0.085
SCCCCL3002D03.b	succinate semialdehyde dehydrogenase	EC:1.2.1.-	670.979	11	67.1512	0.0766667
SCCCLR1075B02	ras related protein ric1	-	8163.19	8	251.273	0
SCCCLR2C03D05	superoxide dismutase 2	EC:1.15.1.1	17794.3	5.33333	839.692	0
SCCCRZ2001A04	2 hydroxy 3 oxopropionate reductase	EC:1.1.1.60	1994.49	15.6667	288.572	0
SCJFLR1074C10	putative protein SORBIDRAFT 06g014260 Sorghum bicolor	-	1468.03	7.66667	95.4122	0
SCJFRT1005D04	pyruvate decarboxylase	EC:4.1.1.1	2038.69	13	133.402	0
SCJLLR1033F07	2 cys peroxiredoxin bas1	EC:1.11.1.15	4066	10	303.396	0
SCRULR1042G12	glutathione s transferase gstf2	EC:2.5.1.18	99539.8	2	0	0
SCACSB1117F03	sucrose synthase 2	EC:2.4.1.13	4340.08	7	0	0
SCBGFL4048C01	co chaperone protein sba1	-	1698.17	4.66667	269.345	0
SCCCLR1048F08	26s proteasome non atpase regulatory subunit 14	-	2583.4	8	155.991	0
SCEPRZ3047F05	dihydrolipoamide s acetyltransferase1	EC:2.3.1.12	3838.03	16	209.907	0
SCEZLB1006F11	phosphoglycerate kinase	EC:2.7.2.3	11334.5	20	381.699	0
SCEZLR1052F07	protein phosphatase 2a structural subunit	-	4442.72	20.3333	148.325	0
SCAGLR2033E02	clathrin light chain 2	-	2734.16	7	184.216	0
SCCCCL3140B03	xylose isomerase	EC:5.3.1.5	934.52	10.6667	118.554	0.03
SCCCLB1024B11	diaminopimelate decarboxylase	EC:4.1.1.20	2224.56	11	121.463	0
SCEQLB1067D06	chaperonin cpn60 mitochondrial	-	768.857	13	71.0011	0.306667
SCQGLR1062E09	26s proteasome non atpase regulatory subunit 8	-	2751.74	10.6667	296.827	0
SCUTLR1037F10	glutathione s c terminal domain containing protein	-	13600.8	13	921.308	0
SCCCLR1077D09	26s protease regulatory subunit 6b	EC:3.6.1.15	5850.91	11.6667	312.283	0
SCCCRZ2C01F01	glutathione peroxidase	EC:1.11.1.9	7426.6	8	546.441	0
SCEZRZ1014B04	af083256 1small gtp binding protein rab2	-	4072.91	11	177.375	0
SCQGLR1085B04	pp2ac 2 phosphatase 2a isoform 2 belonging to family 2	EC:3.1.3.16	1121.84	10	71.5069	0
SCAGLR1043C02	apx2 cytosolic ascorbate peroxidase	EC:1.11.1.7	16426.8	13.6667	831.017	0
SCBGFL5081F09	60s ribosomal protein 23a	-	12024.9	4.33333	398.223	0
SCCCLR1C01H02	peptidyl prolyl cis trans isomerase	EC:5.2.1.8	3803.82	9.66667	240.274	0
SCJFRZ2015C05	annexin d4	-	20186	13	1297.01	0
SCVPST1061C06	sucrose synthase 5	-	1890.12	10.3333	144.49	0
SCCCLR1079E05	poly binding protein	-	666.976	15.3333	83.4049	0.0566667
SCCCLR2001B02	carbamoyl phosphate synthase small chain	-	649.218	7.33333	107.239	0.306667
SCCCCL3120H02	uncharacterized protein	-	780.961	7.5	84.9947	0.04
SCCCLR1069A12	60s ribosomal protein 9	-	2606.85	7.33333	307.676	0
SCEPLB1041G09	proteasome subunit alpha 1	EC:3.4.25.1	3665.3	12	213.058	0
SCEQLR1050F11	putative protein SORBIDRAFT 03g004340 Sorghum bicolor	-	1531.64	4.5	127.14	0.25
SCEZLR1052D02	26s proteasome non atpase regulatory subunit 11	-	1485.3	16.3333	149.273	0
SCRFFL4006E01	drepp4 protein	-	50218.7	8.66667	0	0
SCCCLR2004H11	t complex protein 1 theta chain	-	2315.88	17	210.201	0
SCCCRZ1C01A09	proteasome regulatory non atpase subunit	-	2908.19	15	223.685	0
SCEPAM2055H02	legumin protein	-	23750.1	7	656.531	0
SCEPCL6029B10	26s proteasome regulatory particle triple a atpase subunit1b	EC:3.6.1.15	5135.72	9	0	0
SCEQRT2094H09	receptor mediated endocytosis 1 isoform i	-	680.18	15	79.231	0.18
SCJLLR1107C01	ubiquinol cytochrome c reductase complex 14 kda protein	EC:1.10.2.2	3852.33	6	122.615	0
SCRFLR1034F01	eukaryotic translation initiation factor 3 subunit 4	-	2162.51	6.5	214.443	0
SCAGLR2018D03	aminotransferase y4ub	EC:2.6.1.96	528.435	8.5	32.425	0.475
SCCCLB1C03G10	dimethylmalate lyase isoform 1	-	6418.15	14.6667	530.761	0
SCCCRZ1002A01	vhs and gat domain protein	-	331.644	13.3333	121.728	1.77333
SCCCRZ1C01B05	asparagine synthetase	EC:6.3.5.4	3275.89	10.6667	138.829	0
SCCCCL2001B01.b	gda1 cd39 family	-	502.011	11.3333	90.5168	0.45
SCJFRZ2028D05	esterase d	EC:3.1.1.1	1724.44	8	60.284	0
SCJLRT1018H05	non-specific protease 2	EC:3.4.21.-	660.858	12.6667	72.0285	0.12
SCQGLR1019D06	legumin protein	-	10530.2	4.66667	409.995	0
SCCCCL3001E09.b	40s ribosomal protein s5	-	17740.2	7	672.226	0
SCCCCL3002G03.b	eukaryotic translation initiation factor 3 subunit 6	-	1626.03	14.6667	124.265	0
SCCCLR1C04A05	dead box atp dependent rna helicase 56	-	4524.03	5.33333	0	0
SCCCLR1C06C11	atp citrate synthase beta chain protein 1	EC:2.3.3.8	8062.15	25.6667	420.745	0
SCCCRZ2002D07	elongation factor 1 delta 1	-	11390.3	12	734.779	0
SCCCST1C06G09	glyoxylate reductase	EC:1.1.1.26	625.049	6.66667	78.8305	0.22
SCEQLB1063E01	60s ribosomal protein 6	-	11967.8	7.33333	233.288	0
SCJFRZ2026G10	phospholipase a1 ii 5	EC:3.1.1.3	2106.33	4	152.508	0
SCBFLR1039A03	polyphenol oxidase	EC:1.10.3.1	4990.53	8	449.533	0
SCCCCL3003D05.b	nadh ubiquinone oxidoreductase 51 kda subunit	EC:1.6.5.3	1634.67	13.3333	131.109	0
SCEQRT1030B12	phenylalanyl trna synthetase beta chain	EC:6.1.1.20	658.52	10.6667	114.504	0.22
SCEQRT2099G01	ascorbate peroxidase chloroplastidial isoform 1	EC:1.11.1.7	4276.19	9.33333	266.961	0
SCEZLR1052E12	uncharacterized protein LOC100279462 Zea mays	-	756.438	3.66667	192.79	0.0566667
SCQSST1040E11	elongation factor 1 beta	-	14961.5	7	393.419	0
SCSBSB1052D07	glyceraldehyde 3 phosphate dehydrogenase	EC:1.2.1.13	3619.46	9.66667	235.324	0
SCCCHR1002F08	prolyl carboxypeptidase protein precursor	-	1815.33	11	139.424	0
SCCCLB1001H03	uncharacterized protein	-	1132.75	8.33333	85.9654	0.0266667
SCCCLR2C01E08	stress related protein	-	4313.28	7.66667	149.692	0
SCJFLR1073B06	thioredoxin h	-	6902.44	3.66667	227.289	0
SCJFRT2055B05	heat shock protein 90	-	10709.3	8.66667	119.594	0
SCCCCL3080E11	3 hydroxyisobutyryl coenzyme a hydrolase	-	792.481	10	81.8646	0.03
SCCCLR1001E03	apx4 peroxisomal ascorbate peroxidase	EC:1.11.1.7	3324.54	10.5	351.922	0
SCJFRT1062B06	protein lap1	-	2662.11	6.5	303.639	0
SCQSAM1032E01	proteasome subunit beta 6 precursor	EC:3.4.25.1	7488.66	8	0	0
SCQSRT1035E10	phosphoserine aminotransferase	EC:2.6.1.52	4160.94	15	253.302	0
SCUTAM2090G07	fiber protein fb19	-	2605.3	2	38.1591	0
SCVPLR2012D11	sucrose cleavage	-	2306.49	10.3333	244.462	0
SCCCLR1048B12	elongation factor 1 gamma 3	-	19182.1	16.6667	804.337	0
SCCCRZ1003G07	uridine monophosphate synthase	EC:4.1.1.23	579.335	5.5	127.902	0.13
SCEPRZ1011G11	tip120 protein	-	872.719	15	87.397	0.0633333
SCJFRT1008E10	af486280 1 cytosolic 6 phosphogluconate dehydrogenase	EC:1.1.1.44	16577.1	21.3333	458.799	0
SCMCAM2084F02	hexokinase 5	EC:2.7.1.1	3673.39	3.66667	89.5993	0
SCRFLB1056H05	tyrosyl trna synthetase	EC:6.1.1.1	1417.52	8.5	80.8046	0
SCSGHR1071C12	quinone oxidoreductase	-	2192.19	8.66667	86.3183	0
SCACLR2014A07	threonyl trna synthetase	EC:6.1.1.3	716.858	23	122.151	0.085
SCCCLR1072D09	coatomer subunit epsilon	-	593.162	5.5	56.4303	1.1
SCJLRT1013H07	electron transfer flavoprotein beta subunit	-	1015.13	7	82.2588	0
SCRURT2010A08	mitochondrial 2 oxoglutarate malate carrier protein	-	516.593	6	40.262	0.953333
SCCCCL3001C03	citrate synthase mitochondrial	EC:2.3.3.1	2690.34	17.6667	152.813	0
SCCCLR1022F10	serine hydroxymethyltransferase	EC:2.1.2.1	12292.6	22.3333	726.384	0
SCCCRZ1001C05	phosphoglycerate kinase	EC:2.7.2.3	35796.4	22.6667	1937.84	0
SCEPLR1030H09	dynamin protein 2a	-	724.045	9.5	80.7346	0.045
SCEPRZ1010G06	tryacylglicerol lipase	EC:3.1.1.31	3874.14	10.6667	326.066	0
SCCCLB1023F09	cathepsin b	EC:3.4.22.1	1791.45	12	200.01	0
SCEQLR1007C02	adapter related protein complex 1 beta 1	-	563.036	16.3333	102.187	0.29
SCJFRZ1007B07	methyl binding domain protein mbd115	-	1094.06	9	69.2013	0
SCMCRT2107G02	aspartate semialdehyde dehydrogenase	EC:1.2.1.11	1110.98	7	106.518	0.19
SCCCCL4005C02	eukaryotic translation initiation factor 2 gamma subunit	-	797.435	7.66667	106.253	0.03
SCCCLB1004H02	ubiquitin activating enzyme e1	-	2588.89	38	377.749	0
SCCCLR1C07G11	eukaryotic initiation factor 4a	-	16512.7	23	402.577	0
SCRLLR1038G11	t complex protein 1 subunit alpha	-	2910.9	12.3333	141.861	0
SCBGLR1003G06	importin beta protein	-	1412.4	15.6667	48.5203	0
SCCCFL1003H07	auxin induced protein pcnt115	-	4159.61	6	91.0751	0
SCCCLR1048G02	leucyl trna synthetase	EC:6.1.1.4	1251.03	18	121.635	0
SCCCLR1072F05	elongation factor 2	-	32292.6	44.6667	2000.71	0
SCCCRZ2001F12	aluminum induced protein	-	2738.11	4.33333	181.561	0
SCEQLR1050G05	elongation factor 1 beta	-	17529.6	8.66667	473.065	0
SCCCCL3080C04	60s ribosomal protein 6 isoform 1	-	10607.4	8.33333	183.543	0
SCCCLB1003E11	serine/threonine protein kinase related to osmotic stress and abscisic acid response	EC:2.7.11.1	1017.38	10.3333	54.6692	0.0266667
SCCCLR1001A04	putative protein OsI 36737 Oryza sativa Indica Group	-	2068.4	7.5	118.06	0
SCJFLR1073D03	glutamate 1 semialdehyde aminotransferase chloroplastidial	EC:5.4.3.8	1484.58	10.6667	74.4025	0
SCQGLR1062D04	udp glucose pyrophosphorylase	EC:2.7.7.9	24490.6	27.6667	1293.67	0
SCRLLR1038D01	uracil phosphoribosyltransferase	EC:2.4.2.9	2384.38	9.33333	69.2048	0
SCSBHR1052C05	phosphoinositide specific phospholipase c	EC:3.1.4.11	758.125	5.66667	72.6169	0.14
SCUTLR2023A09	cortical cell delineating protein precursor	-	14894.9	6.33333	427.387	0
SCVPLB1020H01	40s ribosomal protein s11	-	3205.67	3.5	273.302	0
SCBGAM1090F06	soluble inorganic pyrophosphatase	EC:3.6.1.1	7753.06	7.66667	53.0211	0
SCCCLR1048A09	60s ribosomal protein 5 1	-	1106.85	8.33333	88.2431	0
SCCCLR1076E03	brassinosteroid biosynthesis protein	EC:1.1.1.158	1372.56	11.3333	120.132	0
SCCCRT1001E01	af271894 1 lipoxygenase	EC:1.13.11.12	923.453	23.6667	77.9683	0.153333
SCEZRZ1014F10	thioredoxin peroxidase 1	-	4954.57	9.33333	353.095	0
SCBGLR1120D04	thioredoxin reductase 2	EC:1.8.1.9	286.79	6.33333	39.1488	2.04
SCCCLR1C10C03	eukaryotic translation initiation factor 3 subunit 1 35 kda	-	930.848	5	98.8742	0.185
SCJFRT2057F01	subtilisin proteinase	EC:3.4.21.48	649.161	5	99.6632	0.195
SCCCLR2001H09	thioredoxin h	-	6684.58	4.66667	193.496	0
SCEPRZ1008B12	macronuclear development protein	-	799.783	6	72.5748	0.185
SCJFRT1059E08	pto kinase interactor 1	EC:2.7.11.-	1067.7	13	25.3651	0
SCJFRT2057C03	aspartyl trna synthetase	EC:6.1.1.12	3380.57	4.66667	100.476	0
SCSBLB1033E06	pp2ac 3 phosphatase 2a isoform 3 belonging to family 1	EC:3.1.3.16	2253.24	7.5	0	0
SCACLR2007B05	chlorophyll a b binding protein cp24	-	1788.47	5	133.729	0
SCCCLR1065E09	3 dehydroquinate synthase	EC:4.2.3.4	2381.64	13	100.411	0
SCCCRZ1003A03	heat shock 70 kda protein	-	1830.18	24	184.336	0
SCCCRZ2C03F04	protein l isoaspartate o methyltransferase isoform 1	EC:2.1.1.77	4385.99	5	140.011	0
SCEQLB1066E08	non-specific glucosidase	EC:3.2.1.-	960.1	13.6667	118.032	0.216667
SCJFLR1017B03	sex determination protein tasselseed 2	-	1594.5	7.66667	156.157	0
SCJFRT1010A12	fumarylacetoacetase	EC:3.7.1.2	4398.94	4.33333	0	0
SCCCCL4006C07	26s proteasome regulatory particle triple a atpase subunit6	EC:3.6.1.15	4081.75	17	317.081	0
SCCCCL4011D12	pyruvate decarboxylase	EC:4.1.1.1	9585.94	22.3333	546.289	0
SCCCLR1068D08	proteasome subunit beta 7 a precursor	EC:3.4.25.1	3282.12	4.66667	210.082	0
SCUTLR2023H05	r40g2 protein	-	5541.54	10.3333	78.2933	0
SCCCCL3004H02.b	proliferation associated protein 2g4	EC:3.4.11.-	5221.05	11.3333	342.573	0
SCCCCL4006E08	chorismate mutase	EC:5.4.99.5	1025.38	7.33333	69.1049	0.0266667
SCCCLR1065F10	ubiquitin conjugating enzyme spm2	EC:6.3.2.19	7820.9	8	203.076	0
SCJFLR1013D01	60s ribosomal protein 18a	-	828.507	4.5	136.188	0
SCBGST3105H08	regulator of ribonuclease activity a	EC:2.1.1.-	8453.59	6.66667	266.765	0
SCQGLR1019B10	ac077693 3 eukaryotic initiation factor subunit	-	370.349	11	44.5841	1.16333
SCSGLR1045F12	60s ribosomal protein 11	-	4904.11	5	312.195	0
SCACLR2022D05	transaldolase 2	-	1258.32	9	96.6877	0.186667
SCBFLR1083E03	nucleoside diphosphate kinase i	EC:2.7.4.6	11150.3	7	575.79	0
SCCCCL4011C02	elongation factor 2	-	18258.1	18.6667	0	0
SCCCCL4012E07	s glutathione dehydrogenase class iii alcohol dehydrogenase	-	744.835	7	122.982	0.09
SCCCRZ1003F06	3 isopropylmalate dehydratase large subunit	EC:4.2.1.35	1305.21	13	117.749	0
SCEZLB1010C01	annexin d4	-	11330.3	9	386.381	0
SCSFRT2070A04	protein lrp16	-	1951.28	7	97.8506	0
SCUTLR1058B02	s adenosylmethionine synthetase 1	EC:2.5.1.6	9448.05	16	193.817	0
SCVPLR1028C10	ornithine carbamoyltransferase	EC:2.1.3.3	1117.34	11.3333	228.909	0
SCCCCL3001G11.b	2 dehydro 3 deoxyphosphooctonate aldolase	EC:2.5.1.55	5777.45	8.33333	272.056	0
SCCCLR1072A12	malate dehydrogenase cytoplasmic	EC:1.1.1.37	2408.16	12.6667	102.671	0
SCJFLR1074H03	low molecular weight protein tyrosine phosphatase slr0328	EC:3.1.3.48	1716.49	6.5	92.9516	0
SCSBSB1096D03	fructose bisphosphate chloroplastidial flags precursor	EC:4.1.2.13	6795.97	9.33333	159.238	0
SCCCLR1C01B04	adp ribosylation factor protein 8a	-	4022.87	7.33333	140.055	0
SCCCRZ2001F10	mitochondrial aldehyde dehydrogenase	EC:1.2.1.5	2271.45	17	148.627	0
SCQGLR1062H03	charged multivesicular body protein 4b	-	3069.6	9.5	137.228	0
SCAGLR2033D10	serine hydroxymethyltransferase	EC:2.1.2.1	1465.1	15	160.332	0
SCCCCL3003E02.b	ubiquitin thioesterase otubain protein	EC:3.4.19.12	709.51	6	76.79	0.32
SCCCRT1001H04	auxin induced protein pcnt115	-	7729.24	7	236.748	0
SCJLLR1054G06	putative protein SORBIDRAFT 07g023850 Sorghum bicolor	-	992.725	22	138.591	0.03
SCMCST1058E10	40s ribosomal protein s15a	-	3264.08	5.33333	240.634	0
SCQGRT1043B02	udp n acetylglucosamine pyrophosphorylase	EC:2.7.7.23	720.556	8	50.7659	0.0266667
SCVPLR1028E03	pci domain containing protein	-	5565.25	12.3333	195.165	0
SCEZLB1014D11	ubiquitin thioesterase otu1	-	3246.51	7	102.884	0
SCJFRT2054E01	3 n debenzoyl 2 deoxytaxol n benzoyltransferase	EC:2.3.1.-	843.557	8	48.2646	0.03
SCJFRZ2025G07	ankyrin repeat domain containing protein 2	-	2554.79	13.6667	310.455	0
SCACST3159D04	inosine 5 monophosphate dehydrogenase 2	EC:1.1.1.205	1807.92	9.33333	167.999	0
SCBFLR1083D11	seryl trna synthetase	EC:6.1.1.11	1096.95	13.3333	132.2	0
SCBGLR1002D03	proteasome subunit beta 1	EC:3.4.25.1	7069.94	9.66667	268.149	0
SCCCCL3080C05.b	aspartyl aminopeptidase	EC:3.4.11.21	1067.7	11.3333	104.116	0.03
SCCCCL3140G05	26s proteasome non atpase regulatory subunit 11	-	2300.6	18	187.269	0
SCEQLR1050E07	elongation factor 1 gamma 2	-	4225.55	10.6667	143.31	0
SCJLLR1103G09	ef hand family protein	-	7527.78	5	392.059	0
SCQGLR1086B07	selenium binding protein	-	1202.56	12.3333	71.1168	0
SCVPRT2073F05	hexose transporter	-	2262.02	16	339.189	0
SCVPRZ2042B04	protease candidate1	EC:3.4.24.-	1456.01	18.6667	178.147	0
SCCCLR1C01B03	peptide methionine sulfoxide reductase	EC:1.8.4.11	751.732	4	61.0508	0.0866667
SCRFLR1012B11	eukaryotic initiation factor 4f subunit p82 34 eif 4f p82 34	-	1508.76	19.3333	174.781	0
SCRLFL1007A02	adapter related protein complex 4 epsilon 1 subunit	-	634.324	12.6667	79.1547	0.13
SCVPLR1028D03	rna binding protein rp120	-	1066.27	27.6667	119.686	0
SCCCCL3120F02	t complex protein 1 subunit zeta	-	1521.89	18	137.781	0
SCCCLR1070H07	nadh dehydrogenase	-	924.611	10.6667	110.288	0
SCEQRT2096F01	tip120 protein	-	903.303	6	51.8064	0.04
SCEZRZ1012H03	putative protein SORBIDRAFT 01g011580 Sorghum bicolor	-	8692.77	8	112.164	0
SCJFRZ2025B07	putative protein SORBIDRAFT 06g030050 Sorghum bicolor	-	752.657	11.3333	99.5883	0.406667
SCJLLR1054F03	legumain precursor	EC:3.4.22.34	5110.12	9.66667	451.365	0
SCRFLR1034A04	sec13 related protein	-	2393.15	8.33333	138.61	0
SCVPCL6042C08	1 deoxy d xylulose 5 phosphate reductoisomerase	EC:1.1.1.267	226.844	9	33.8248	3.085
SCBGLR1003E06	eukaryotic initiation factor 5c cg2922 isoform f	-	742.493	8.66667	73.782	0.0633333
SCCCHR1003C05	60s acidic ribosomal protein p2a	-	6593.59	3.66667	111.18	0
SCEZLB1008B10	uncharacterized protein	-	1960.23	14.3333	180.922	0
SCJFRT2059H09	protein kinase apk1b	-	519.778	10.5	52.4325	0.775
SCJFRZ2010D05	proteasome subunit alpha 7	EC:3.4.25.1	13311.7	9.5	280.764	0
SCJLRZ1024A01	phosphoenolpyruvate	EC:4.1.1.31	1038.04	13	55.3702	0
SCQSLR1040E09	6 phosphogluconate dehydrogenase2	EC:1.1.1.44	29107.7	31.6667	707.519	0
SCRFLR1012C07	60s ribosomal protein	-	2711.1	5	209.855	0
SCBGLR1023H10	poly binding protein	-	4437.3	21	357.342	0
SCCCLB1023A12	proline iminopeptidase	EC:3.4.11.5	650.097	11	57.4378	0.365
SCCCLR1065E04	pyruvate dehydrogenase e1 component subunit beta	EC:1.2.4.1	718.04	7	67.9307	0.115
SCCCRZ2001D09	substrate binding domain containing protein	-	14946.7	12.6667	930.242	0
SCJFRZ2015D05	primary amine oxidase	EC:1.4.3.21	1657.52	10	127.643	0
SCMCCL6052B08	ru large subunit binding protein subunit alpha	-	1889.96	7	0	0
SCQGLR1041A05	heat shock protein sti	-	7923.37	25.6667	419.396	0
SCQGLR1062G10	methylenetetrahydrofolate dehydrogenase cytoplasmic	EC:1.5.1.5	1266.87	8	52.4087	0
SCCCLR1070G05	bifunctional methylthioribulose 1 phosphate dehydratase enolase phosph	EC:3.1.3.77	1171.38	15	223.988	0
SCCCRZ1002B03	tpa class iii peroxidase 39 precursor	EC:1.11.1.7	2111.4	7.66667	224.64	0
SCCCST1006A11	glycine dehydrogenase	EC:1.4.4.2	766.485	22	172.499	0.06
SCEPRZ3130G10	ferredoxin nadp oxidoreductase	EC:1.18.1.2	2482.08	6	99.0424	0
SCEQLR1050G03	gtp binding protein sar1a	-	6164.22	8.66667	135.304	0
SCJLLR1054C12	40s ribosomal protein s24	-	9145.83	3	250.144	0
SCQGLR1019A10	gtp binding nuclear protein rna a1	-	19924	9.66667	1037.16	0
SCQSRZ3037D06	ferredoxin nadp leaf isozyme	EC:1.18.1.2	4418.7	15.3333	273.95	0
SCVPLR2027B12	pyrophosphate dependent phosphofructo 1 kinase	EC:2.7.1.11	629.15	11.5	38.0355	0.045
SCCCCL2001A05.b	nadp dependent malic enzyme	EC:1.1.1.38	5443.66	11	319.944	0
SCCCLR1066A08	rh2 protein	-	1303.79	10.6667	98.6487	0
SCCCRZ1001E11	ankyrin repeat domain containing protein 2	-	2675.12	12	83.9828	0
SCEZHR1047F05	hydroxyproline rich glyco	-	355.201	5.5	108.626	1.35
SCJFLR1073H09	enolase 1	EC:4.2.1.11	27735.2	25.6667	1602.39	0
SCJFRZ1005C03	3 n debenzoyl 2 deoxytaxol n benzoyltransferase	EC:2.3.1.-	11493.9	14.3333	345.165	0
SCRLCL6031B10	nad dependent isocitrate dehydrogenase	EC:1.1.1.41	2425.11	11.3333	174.59	0
SCVPCL6046A05	coatomer subunit gamma 1	-	462.721	18.6667	22.5488	1.19
SCVPRT2079H06	glucose 6 phosphate dehydrogenase	EC:1.1.1.49	2748.31	11	153.194	0
SCCCLR1066H04	tcp 1 cpn60 chaperonin family protein	-	8345.63	9.5	49.0412	0
SCJFLR1074G04	plasminogen activator inhibitor 1 rna binding protein	-	2087.91	4.66667	169.36	0
SCSGRT2066B08	dead box atp dependent rna helicase 52 c	-	2422.8	8.66667	103.04	0
SCCCLR1078H05	metal dependent hydrolase protein	-	1877.62	6	114.062	0
SCEPRZ1010H09	dynamin related protein 1a	-	1093.15	15.6667	74.0655	0.0266667
SCJFRZ2026E06	adenylosuccinate synthetase chloroplastidial	EC:6.3.4.4	1627.81	6	97.4525	0
SCVPLB1020F02	coatomer subunit alpha 3	-	618.379	18	59.0542	0.33
SCVPRT2074E05	auxin induced protein pcnt115	-	1464.39	8.33333	95.3714	0
SCCCCL4007F09	adenylosuccinate lyase	EC:4.3.2.2	795.442	10.5	75.2997	0.325
SCCCCL5002B01	argininosuccinate lyase	EC:4.3.2.1	522.395	10	84.3672	0.595
SCCCHR1002H03	6 phosphogluconate decarboxylating	EC:1.1.1.44	1029.74	6.5	73.4364	0.045
SCCCLR1024F05	adp ribosylation factor protein 8b	-	1727.42	5.5	127.395	0
SCCCLR1C04E07	calcium dependent protein kinase	EC:2.7.11.1	568.478	12.5	81.571	0.895
SCCCLR1C06B07	chorismate synthase 2	EC:4.2.3.5	600.606	7.5	90.6579	0.365
SCEQRT1033H09	mitochondrial prohibitin complex protein 2	-	1165.49	8.66667	122.595	0
SCMCCL6051E03	lysosomal alpha mannosidase	EC:3.2.1.24	2753.21	5.33333	177.881	0
SCRFLR1012E03	isopentenyl pyrophosphate dimethyllallyl pyrophosphate isomerase	EC:5.3.3.2	3006.33	10.3333	131.955	0
SCRFLR2034G09	triosephosphate isomerase cytosolic	EC:5.3.1.1	38645.3	5.66667	556.469	0
SCCCCL3120F07	proteasome subunit beta 4 precursor	EC:3.4.25.1	1445.24	9.33333	155.667	0
SCCCFL3002G06	hsp20 alpha crystallin family protein	-	2590.17	7	130.787	0
SCCCLR1C04E01	adenosylhomocysteinase	EC:3.3.1.1	32306.6	29.3333	2028.16	0
SCCCRZ1003D05	putative protein SORBIDRAFT 06g014260 Sorghum bicolor	-	2415.32	5.5	99.3714	0
SCCCRZ1C01A11	eukaryotic translation initiation factor 2 beta subunit	-	900.248	7.5	91.6363	0.04
SCQSLR1018F09	eukaryotic translation initiation factor 3 subunit a	-	1720.55	17.3333	116.871	0
SCRLFL4108D12	60s acidic ribosomal protein p1	-	10987.8	4	294.038	0
SCVPLB1020E05	isoflavone reductase irl	-	39921.5	15.6667	1128.44	0
SCVPRT2077G09	atp synthase subunit mitochondrial isoform 1	-	5567.23	9	421.383	0
SCVPRT2081D11	flavoprotein wrba isoform 1	-	5507.14	6.66667	293.048	0
SCACAD1037B06	aconitate hydratase 3	EC:4.2.1.3	737.099	9.33333	59.197	0.26
SCAGLR2018H07	leucine rich repeat family protein	-	515.733	8.66667	42.5283	0.663333
SCBFRZ2017C11	plasma membrane bound peroxidase 1 flags precursor	EC:1.11.1.7	786.566	8	47.9049	0.095
SCBGLR1003B07	gtp binding protein sar1a	-	7271.7	9.33333	214.133	0
SCBGLR1117C04	aspartyl trna synthetase	EC:6.1.1.12	912.02	11.3333	88.3789	0.03
SCCCLR1024C11	stromal 70 kda heat shock related protein	-	2269.96	14	208.989	0
SCCCLR1072H03	cell death related protein	-	893.832	5	119.248	0.123333
SCCCLR2002B07	chaperone protein dnaj 10	-	772.073	7	108.299	0.04
SCCCLR2C02D12	chlorophyll a b binding apoprotein cp26 precursor	-	4032.24	11.3333	307.433	0
SCEPCL6020A07	gtp binding protein ptd004	-	8217.24	15	297.095	0
SCJFRT1058C05	cytosolic factor related protein	-	3771.95	6.33333	151.063	0
SCAGLR1021F12	argininosuccinate synthase	EC:6.3.4.5	2392.46	14	205.519	0
SCBGLR1023A04	blue copper binding protein	-	1219.01	5.66667	131.065	0
SCCCCL3001E12.b	arabinogalactan protein	-	3393.1	8.5	112.676	0
SCCCLR1001C09	proteasome subunit beta 3	EC:3.4.25.1	1521.37	4.66667	22.0228	0.03
SCCCLR1048G04	disulfide isomerase	EC:5.3.4.1	19244.8	28	928.133	0
SCCCLR1065B07	hsc70 interacting protein	-	3107.69	13.6667	231.562	0
SCCCLR2C01D05	60s ribosomal protein 26 1	-	643.016	3	61.4592	0.195
SCJFRZ3C04G04.b	aconitate hydratase cytoplasmic	EC:4.2.1.3	24568.6	4.66667	0	0
SCJLRT1015H07	protein z	-	673.439	10.5	43.5879	0.22
SCMCSB1116D02	phosphoenolpyruvate carboxylase	EC:4.1.1.31	2404.99	4.5	68.3942	0
SCQGLR2017D03	chaperone protein dnaj 10	-	813.671	8.33333	108.407	0.17
SCQGRT1039H01	tripeptidyl peptidase ii	EC:3.4.21.10	492.821	16.5	86.7125	0.335
SCSBST3098G08	annexin p35	-	9980.47	16	472.575	0
SCCCCL2001B02.b	glyceraldehyde 3 phosphate dehydrogenase cytosolic	EC:1.2.1.12	14100.5	11.6667	80.8396	0
SCCCCL4011H08	pyrophosphate fructose 6 phosphate 1 phosphotransferase beta subunit	EC:2.7.1.90	3583.1	22	340.065	0
SCCCLR1080G12	pre mrna splicing factor 19	EC:6.3.2.19	477.75	10.6667	71.2268	0.533333
SCCCLR1C01B06	dj 1 family protein	-	1187.13	7.33333	150.292	0.03
SCCCLR1C04B11	selenoprotein o	-	801.352	11.6667	74.2661	0.153333
SCEZRT2024B10	isoamyl acetate hydrolyzing esterase	-	667.841	4	78.2295	0.506667
SCMCST1049F11	6 phosphogluconate dehydrogenase isoenzyme a	EC:1.1.1.44	13528.5	8.66667	0	0
SCACLR2007G05	remorin isoform 1	-	11899.4	12	341.762	0
SCCCCL3140C10	cysteine synthase precursor	EC:2.5.1.47	7867.81	12.3333	322.51	0
SCCCLB1004B02	atpase subunit 1	-	36683.1	8	1683.73	0
SCCCLR1C01D05	heat shock cognate 70 kda protein	-	49170.1	28.6667	874.807	0
SCCCLR2001H07	chaperonin 21 precursor	-	1662.89	10.3333	89.9865	0
SCCCLR2002E05	60s ribosomal protein 7 2	-	11459.6	10.3333	703.517	0
SCCCLR2C01F11	40s ribosomal protein s10	-	6290.83	6.66667	306.087	0
SCCCRZ1001F01	chaperone dna j2	-	1311.9	5	0	0.0766667
SCEQLB1067H09	peptidyl prolyl isomerase	EC:5.2.1.8	839.293	13.5	202.839	0.185
SCEQRT1025E05	apx2 cytosolic ascorbate peroxidase	EC:1.11.1.7	9550.04	11.5	36.1483	0
SCJFLR1013D04	cinnamoyl reductase	-	1254	8.33333	108.655	0
SCJFRT1058A12	acyl activating enzyme	-	1528.35	10	52.4108	0
SCQSLB1052F09	10 deacetylbaccatin iii 10 o acetyltransferase	EC:2.3.1.9	1628.75	9.66667	66.2435	0
SCQSST1036F10	thiamine thiazole synthase chloroplastidial precursor	-	526.114	7	80.8749	0.575
SCRLLR1038B10	nuclear transportin	-	780.151	11	30.3714	0.2
SCSGLR1045A03	shikimate dehydrogenase1	EC:1.1.1.25	756.518	13.6667	126.364	0.0266667
SCCCCL4002B05	t complex protein 1 subunit epsilon	-	1632.29	11.3333	110.623	0
SCCCLR1024E09	stem specific protein	-	12842.2	8	387.181	0
SCCCLR1075H11	heat shock protein 82	-	11752.4	11	207.227	0
SCCCLR2001F09	40s ribosomal protein s3a	-	4164.45	10.3333	125.532	0
SCCCLR2C03G12	40s ribosomal protein s23	-	1937.56	4	78.0452	0
SCCCRT1003G09	uncharacterized protein	-	841.831	8.33333	76.4465	0.0766667
SCCCRZ1001D02	14 3 3 protein	-	67010.9	21.6667	1576.21	0
SCCCRZ1C01D04	t complex protein 1 subunit beta	-	3117.77	18.6667	327.659	0
SCEPRZ1010A03	protein phosphatase 2a structural subunit	-	8819.88	21	608.374	0
SCEQAM1035F11	calcium ion binding protein	-	881.148	11.6667	85.8487	0.0566667
SCEQLB1065A03	translational elongation factor ef	-	4928.09	14	222.031	0
SCEQRT1028A02	gdp mannose epimerase 2	-	1985.86	10	124.006	0
SCEQRT2095D10	gdp mannose epimerase 1	-	3207.73	12.3333	240.896	0
SCEZLR1009F06	pyruvate dehydrogenase e1 beta subunit isoform 2	EC:1.2.4.1	4584.34	9.66667	161.97	0
SCJFHR1034E09	acetylornithine deacetylase	-	6114.5	4.33333	0	0
SCJLAM1062A02	proteasome subunit beta 5 precursor	EC:3.4.25.1	1765.74	6.33333	6.74203	0
SCJLLR1011C10	aspartate aminotransferase	EC:2.6.1.1	4995.51	17	454.624	0
SCJLRT1017E09	cytosolic chaperonin delta subunit	-	983.053	8.33333	134.658	0
SCSFLR2031H06	cytochrome c oxidase subunit vb precursor	EC:1.9.3.1	6670.45	4.5	116.843	0
SCVPLR2027C10	tcp 1 cpn60 chaperonin family protein	-	7746.59	18.3333	575.846	0
SCVPRZ2040A12	putative protein SORBIDRAFT 03g043420 Sorghum bicolor	-	2096.23	4.33333	193.26	0
SCBFLR1026E01	60s ribosomal protein 10 3	-	5599.89	6.5	219.663	0
SCBGLR1002H03	prefoldin subunit 3	-	2090.5	6.66667	116.746	0
SCCCCL3001B07.b	pyrophosphate dependent phosphofructokinase alpha subunit	EC:2.7.1.90	951.635	12.6667	91.4322	0
SCCCCL4005G09	putative protein SORBIDRAFT 02g035390 Sorghum bicolor	-	930.528	11.6667	78.7297	0.0266667
SCCCLR1048G12	proteasome subunit beta 2	EC:3.4.25.1	4840.26	9	231.021	0
SCCCLR1066H09	alcohol dehydrogenase class 3	EC:1.1.1.1	5196.21	13.6667	225.806	0
SCCCLR1070E07	karyopherin beta 3 isoform	-	1110.57	12.3333	119.711	0.03
SCCCLR1072A03	atp synthase delta chain	-	2051.96	9.33333	314.372	0
SCCCLR2C01H02	endo beta d glucanase precursor	-	10211.8	12.3333	667.157	0
SCEQLR1091B01	copper chaperone	-	10785.7	3	487.961	0
SCEQRT1026G06	phosphoglucomutase chloroplastidial	EC:5.4.2.2	728.261	11.6667	72.4335	0.236667
SCJFRZ2031E09	uncharacterized protein	-	10812.1	3	361.364	0
SCJFRZ2033C10	ras association and pleckstrin homology domains 1 isoform 2	-	597.568	4	68.6319	0.436667
SCRFLR1012F12	caffeic acid 3 o methyltransferase	EC:2.1.1.68	38324.9	18.3333	1599.97	0
SCVPRZ2037B05	40s ribosomal protein s3a	-	2382.34	3.33333	9.92023	0.03
SCBFLR1083E04	nucleic acid binding protein	-	1411.11	4.66667	63.7436	0
SCCCCL3001G05.b	dihydroxy acid dehydratase	EC:4.2.1.9	3855.76	19.6667	319.385	0
SCCCCL3120A03	zinc binding dehydrogenase family	-	697.774	7	72.0135	0.295
SCCCLR1C07B06	gamma glutamyl hydrolase precursor	EC:3.4.19.9	697.274	9	73.7048	0.29
SCCCRT1003F01	cytosolic glutathione reductase	EC:1.8.1.7	1130.08	13	185.219	0
SCCCRZ2C03D05	glutamate decarboxylase	EC:4.1.1.15	8472.75	20	309.002	0
SCEPCL6019C02	putative protein SORBIDRAFT 06g028450 Sorghum bicolor	-	806.908	30.6667	155.25	0.09
SCEPLB1043E09	rab gdp dissociation inhibitor alpha	-	4422.06	17.3333	146.994	0
SCEPRZ1009H12	thioredoxin peroxidase	-	2978.36	5	127.178	0
SCEQLR1007G11	rna gtpase activating protein	-	1007.12	15.3333	169.953	0
SCEQLR1029E05	putative cinnamyl alcohol dehydrogenase 8c	EC:1.1.1.195	24882.3	19	721.4	0
SCJFRT1058G07	disulfide isomerase	EC:5.3.4.1	673.17	6.5	47.6497	1.285
SCJLLR1033A07	hydroxyacylglutathione hydrolase	EC:3.1.2.6	1043.66	8.33333	66.1018	0.1
SCQSRT2036C01	rab gdp dissociation inhibitor alpha	-	1502.84	5.33333	95.977	0
SCSFLR2009H09	cytosolic chaperonin delta subunit	-	1657.37	5.33333	94.3462	0
SCVPLB1016F07	polyphenol oxidase	EC:1.10.3.1	7415.3	17	313.629	0
SCVPRT2074A06	protein phosphatase 2c	-	1279.23	6.33333	90.7316	0
SCVPRT2083C11	putative protein SORBIDRAFT 01g030340 Sorghum bicolor	-	289.467	8.33333	69.8781	2.02667
SCAGLR1021D02	ubiquitin conjugating enzyme e2 n	EC:6.3.2.19	2214.08	4.33333	121.535	0
SCAGLR1021D07	acetohydroxyacid synthase	EC:2.2.1.6	449.404	14.3333	65.8101	1.14667
SCBGST3106D08	isoflavone reductase irl	-	37924.6	14.3333	82.9215	0
SCCCCL3002C09.b	glutathione s transferase gstf2	EC:2.5.1.18	114484	8	1055.66	0
SCCCCL4004C09	putative protein SORBIDRAFT 03g006650 Sorghum bicolor	-	6263.22	13	521.592	0
SCCCCL4011E03	75 kda translocon at the outer envelope membrane chloroplastidial	-	689.258	16.6667	57.5062	0.09
SCCCCL4013G04	heat shock 70 kda protein 4	-	2752.17	25	221.279	0
SCCCLR1001F04	dhn2 protein	-	11900	8.66667	1622.63	0
SCCCLR1001H01	40s ribosomal protein s18	-	9525.17	9	225.873	0
SCCCLR1067C10	nad dependent epimerase dehydratase	EC:1.1.1.145	1302.04	10	67.8281	0
SCCCLR1079F10	chloroplastidial inner envelope protein	-	450.529	27	24.2767	0.775
SCCCLR1C05H04	60s ribosomal protein 36 2	-	1021.22	2.66667	113.107	0.03
SCCCLR2001A06	auxin induced protein pcnt115	-	6636.98	11	181.052	0
SCCCLR2002A05	40s ribosomal protein s16	-	4105	5.5	103.63	0
SCCCLR2002F10	histidine triad nucleotide binding protein	-	4827.56	5	163.956	0
SCCCST1002H09	pi starvation induced protein	EC:3.4.21.-	3096.86	6	129.254	0
SCEQRT1025A07	proteasome 26s non atpase subunit 1	-	405.672	11	46.5162	0.866667
SCJFRZ2005C12	protein z	-	2668.78	7.5	99.1125	0
SCJLLR1033G09	eukaryotic translation initiation factor 3 subunit a	-	1325.43	9	70.0265	0
SCMCFL5012A09	heat shock 70 kda protein 4	-	8011.2	7	0	0
SCQGAM1049A06	vesicle transport v snare 13	-	853.213	5	81.4093	0.03
SCQGAM2030C12	nucleoside diphosphate kinase 1	EC:2.7.4.6	9695.01	6	469.063	0
SCQSLR1040D11	dihydroxy 3 keto 5 methylthiopentene dioxygenase 2	EC:1.13.11.54	557.111	6.5	47.0835	0.43
SCRFLB1053B09	cytosolic 6 phosphogluconate dehydrogenase	EC:1.1.1.44	2112.5	5.5	75.7413	0
SCRFLR1034B02	dead box atp dependent rna helicase 56	-	5345.67	10	179.662	0
SCSBRZ3120E12	brassinosteroid biosynthesis related protein	EC:1.1.1.158	1248.69	4.5	0	0
SCVPLR2005E09	40s ribosomal protein s7	-	10619.6	7.33333	511.539	0
SCACLR2007C03	guanine nucleotide binding protein beta subunit protein	-	20178.8	18.3333	1272.08	0
SCACSB1037G08	fructose bisphosphate aldolase cytoplasmic isozyme	EC:4.1.2.13	68390.9	4.33333	698.908	0
SCBFRZ2050G03	glycine cleavage system h protein 1	-	11568.1	3.5	0	0
SCCCCL1001A09.b	mrna decapping enzyme 2	-	616.163	7.5	27.9912	0.26
SCCCCL3004C10.b	transaminase transferring nitrogenous groups	EC:2.6.1.83	2106.58	8	106.573	0
SCCCCL4003D01	glutathione transferase30	EC:2.5.1.18	8286.24	10.3333	213.416	0
SCCCCL4005E12	rubisco subunit binding protein alpha chloroplastidial	-	948.13	11	73.4147	0.0633333
SCCCCL4007B06	heat shock protein 70	-	30455.3	10.3333	399.846	0
SCCCCL7C03F06	nadp isocitrate dehydrogenase	EC:1.1.1.42	412.693	6.33333	103.319	0.856667
SCCCLB1003G10	disease resistance response protein 206	-	11342.8	6.66667	505.005	0
SCCCLR1048A06	superoxide dismutase	EC:1.15.1.1	4990.27	9	408.843	0
SCCCLR1048A07	af083327 1101 kda heat shock protein	EC:3.6.1.15	14627.4	8.66667	596.143	0
SCCCLR1048G11	26s proteasome non atpase regulatory subunit 3	-	1185.74	14.5	72.0949	0.255
SCCCLR1066G06	ribulose phosphate 3 epimerase	EC:5.1.3.1	1547.41	5.66667	96.0509	0
SCCCLR1078G10	cytosolic glutathione reductase	EC:1.8.1.7	736.127	3.5	0	0.085
SCCCLR1C03A02	40s ribosomal protein s14	-	11426.9	9.66667	228.793	0
SCCCLR1C03E08	grx s17 glutaredoxin subgroup ii	-	2597.15	16	167.399	0
SCCCLR1C07G09	apospory associated protein c	EC:5.1.3.15	1688.81	10.3333	71.1106	0
SCCCLR2001F05	delta 1 pyrroline 5 carboxylate synthetase	EC:2.7.2.11	1292.93	15	173.922	0
SCCCRT1004F06	aminotransferase y4ub	EC:2.6.1.96	2045.14	12.6667	177.749	0
SCCCRZ1001D04	phosphoglucomutase cytoplasmic 2	EC:5.4.2.2	13780.9	29.3333	959.056	0
SCCCRZ2001A01	chaperonin	-	2824.38	4	35.7004	0
SCCCRZ2003A07	aminopeptidase m	-	1985.64	17.6667	228.619	0
SCEPRZ1009G03	40s ribosomal protein s2	-	7059.68	10	357.913	0
SCEQLR1007G03	elongation factor 1 alpha	-	24076.5	15.5	2481.32	0
SCEQLR1091F06	sorbitol dehydrogenase	-	2028.37	8.66667	86.3871	0
SCEZLR1031A11	acetyl-CoA C-acetyltrasferase cytosolic	EC:2.3.1.9	810.205	10	72.49	0.15
SCEZRZ1012D01	dead box atp dependent rna helicase 37	-	1907.1	10.6667	78.8878	0
SCJLLR1054F05	dnak molecular chaperone	-	17873.4	27.6667	796.154	0
SCJLRZ1021E10	fructokinase 2	EC:2.7.1.4	39453.9	19.6667	768.595	0
SCMCAM1101A10	karyopherin beta 3 isoform	-	8377.78	7.66667	277.287	0
SCMCRT2087F03	putative protein SORBIDRAFT 03g005010 Sorghum bicolor	-	477.941	3.33333	96.2856	0.703333
SCRLLR1038B09	heat shock 70 kda protein 1	-	430.46	13.3333	62.5532	0.913333
SCSFRT2070C07	eukaryotic translation initiation factor 3 subunit 12	-	940.092	6.66667	48.5144	0
SCVPRT2081E09	endo beta glucanase 2	EC:3.2.1.6	463.815	17	84.4419	0.62
SCVPRZ2040D09	invertase inhibitor	EC:3.1.1.11	1102.35	4.33333	36.88	0
SCVPRZ2043H12	methionine synthase protein	EC:2.1.1.14	10906.3	9	38.986	0
SCACLR1036C04	pp2a regulatory subunit tap46	-	763.384	10.3333	45.5624	0.0266667
SCACLR2007B12	chloroplastidial quinone oxidoreductase	-	4645.9	13	210.951	0
SCAGLR1064E01	protein usf	-	18556.5	8.66667	1006.26	0
SCAGLR2018F12	peptide methionine sulfoxide reductase	EC:1.8.4.11	1021.09	6	81.1888	0
SCBFAD1067A05	NAD-P-dependent phosphogluconate dehydrogenase	EC:1.1.1.44	8273.29	7.5	0	0
SCBFLR1026E04	glucose 6 phosphate 1 epimerase	-	1351.15	9.66667	89.0624	0
SCBGLR1114G09	oxygen evolving enhancer protein 3 1	-	2122.65	8.33333	179.452	0
SCBGLR1117A05	rna binding protein 1	-	8718.13	6.33333	586.639	0
SCCCCL3001B04.b	prolyl trna synthetase	EC:6.1.1.15	4257.04	19.3333	344.914	0
SCCCCL3002A02.b	chloride intracellular channel 6	-	25042.5	13	705.256	0
SCCCCL3002A03.b	4 coumarate CoA-ligase	EC:6.2.1.12	343.034	10	51.0361	1.37667
SCCCCL3005C07.b	putative uncharacterized protein LOC100836836 Brachypodium distachyon	-	1136.96	8	146.602	0
SCCCCL3080E05	40s ribosomal protein s4	-	4829.47	7.5	313.427	0
SCCCCL3120C03	fructose bisphosphate aldolase	EC:4.1.2.13	39317	22.3333	1175.28	0
SCCCCL3140B12	60s ribosomal protein 4	-	7902.24	14.5	402.699	0
SCCCCL4011B08	2 isopropylmalate synthase b	EC:2.3.3.13	6205.58	22.3333	264.625	0
SCCCCL4012B03	xaa pro aminopeptidase 1	EC:3.4.11.9	755.892	10	117.33	0
SCCCCL4014C12	putative protein SORBIDRAFT 02g031470 Sorghum bicolor	-	1559.01	7.33333	214.248	0
SCCCCL4015D05	protein transport protein sec31a	-	1669.86	7.66667	166.115	0
SCCCCL4015D08	small subunit ribosomal protein	-	4290.11	8	170.647	0
SCCCCL4015F02	5 methyltetrahydropteroyltriglutamate homocysteine	EC:2.1.1.14	16541.7	28.3333	224.742	0
SCCCCL6005C02	eukaryotic translation initiation factor 2 alpha subunit	-	3541.09	6	351.325	0
SCCCLB1004D05	nadh cytochrome b5 reductase protein	-	1282.43	7.66667	125.338	0.03
SCCCLB1004H08	adenosine kinase	EC:2.7.1.20	27873.2	19.3333	781.336	0
SCCCLB1023G10	armadillo beta catenin repeat family protein	-	2626.78	8	100.205	0
SCCCLB1024C02	exocyst complex component protein	-	618.021	16.5	33.6346	0.195
SCCCLR1001B10	splicing factor u2af 65 kda subunit	-	641.671	10.5	67.4956	0.29
SCCCLR1001B11	pyridoxin biosynthesis protein er1	-	2191.92	7.66667	104.656	0
SCCCLR1001G06	s adenosylmethionine synthetase 1	EC:2.5.1.6	10540	19	423.661	0
SCCCLR1001G12	gdp dissociation inhibitor	-	12630.8	14.3333	385.089	0
SCCCLR1022D12	small heat shock protein	-	3999.58	5	163.879	0
SCCCLR1022H03	glycine cleavage system h protein 1	-	11422.3	6.66667	489.08	0
SCCCLR1024D10	40s ribosomal protein s13	-	5355.5	4.66667	228.058	0
SCCCLR1024E06	protein tolb	-	1136.38	13.3333	72.7084	0.03
SCCCLR1024G01	low quality protein alanyl trna synthetase	EC:6.1.1.7	2392.59	24.3333	131.117	0
SCCCLR1048D04	glutathione s transferase para	EC:2.5.1.18	1623.44	8	93.2249	0
SCCCLR1048D07	phenylalanine ammonia lyase	EC:4.3.1.24	3033.43	17.3333	118.045	0
SCCCLR1048F10	uncharacterized protein	-	1637.37	9.66667	108.442	0
SCCCLR1048G01	asparagine trna ligase cytoplasmic 3	EC:6.1.1.22	2827.6	14.6667	236.323	0
SCCCLR1065E11	putative protein SORBIDRAFT 03g008950 Sorghum bicolor	-	13746.3	7.33333	1256.3	0
SCCCLR1066A12	class i heat shock protein 1	-	17253.9	9.33333	704.609	0
SCCCLR1069B04	glycyl trna synthetase protein	EC:6.1.1.14	2463.71	19.6667	286.454	0
SCCCLR1069E05	fiber protein fb19	-	5942.95	5	117.067	0
SCCCLR1072G10	60s ribosomal protein 30	-	4170.85	4	158.321	0
SCCCLR1075E09	heat shock protein 90	-	24168.3	27	327.273	0
SCCCLR1C02B02	aconitate hydratase cytoplasmic	EC:4.2.1.3	26178	11.3333	307.248	0
SCCCLR1C04G09	nadp specific isocitrate dehydrogenase	EC:1.1.1.42	8295.31	18.3333	411.912	0
SCCCLR1C04H06	26s proteasome non atpase regulatory subunit 1	-	536.64	13.6667	65.1021	0.313333
SCCCLR1C05G05	60s ribosomal protein 10a 1	-	4656.29	6.66667	352.821	0
SCCCLR1C07F11	60s ribosomal protein 32	-	2872.54	3.5	247.266	0
SCCCLR2001A08	r40c1 protein	-	69900.2	22	2839.67	0
SCCCLR2002C01	40s ribosomal protein s9	-	4071.5	8.66667	150.489	0
SCCCLR2004E06	60s ribosomal protein 2	-	2627.83	7.66667	198.72	0
SCCCLR2C03C10	hydroquinone glucosyltransferase	EC:2.4.1.218	2282.84	12.3333	82.1092	0
SCCCRT1004C10	protein transport protein sec31a	-	2321.35	12.5	373.33	0
SCCCRZ1001C08	60s ribosomal protein 4	-	7112.48	12	213.262	0
SCCCRZ1002E05	pyruvate kinase cytosolic isozyme	EC:2.7.1.40	8131.65	19	355.675	0
SCCCRZ1004G02	acetylornithine deacetylase	-	6733.68	11	277.148	0
SCCCRZ2001C11	usp family protein	EC:3.6.1.-	5704.15	9.33333	397.629	0
SCCCRZ2001D03	cysteine proteinase 2 flags precursor	EC:3.4.22.10	16591.5	11	664.824	0
SCCCRZ2001F03	fructose bisphosphate aldolase cytoplasmic isozyme	EC:4.1.2.13	48153.4	23.6667	1652.36	0
SCCCRZ2004A06	nadp dependent glyceraldehyde 3 phosphate dehydrogenase	EC:1.2.1.9	976.774	13.5	49.953	0
SCCCRZ2C03A09	5 methyltetrahydropteroyltriglutamate homocysteine	EC:2.1.1.14	37263.4	36	2723.52	0
SCCCRZ2C04F03	thioredoxin dependent peroxidase	EC:1.11.1.7	9080.1	8.33333	502.201	0
SCEPAM1051D07	polyphenol oxidase	EC:1.10.3.1	8339.66	24	542.343	0
SCEPLR1051C09	multidomain cystatin	-	9910.85	11.3333	755.592	0
SCEPRZ1009B12	triosephosphate isomerase cytosolic	EC:5.3.1.1	2072.92	12.3333	82.0685	0
SCEPRZ1011G10	mannitol dehydrogenase	EC:1.1.1.-	712.146	7.5	39.4805	0
SCEQLR1091B11	40s ribosomal protein s12	-	22323.4	4.5	336.072	0
SCEQLR1091D05	60s ribosomal protein 5 1	-	1769.68	9	69.1909	0
SCEQRT1025H04	heat shock protein 101	EC:3.6.1.15	14052.8	28.6667	648.883	0
SCEQRZ3093C12	ubiquitin fold modifier 1 precursor	-	4691.25	2.5	249.534	0
SCEZHR1055E03	low quality protein tropinone reductase 1	-	2931.02	2	137.138	0
SCEZLB1007D07	polyphenol oxidase	EC:1.10.3.1	21809	19	500.126	0
SCEZRZ1014D09	coatmer beta subunit	-	636.691	16.5	211.016	0.195
SCEZRZ1016D05	polyphenol oxidase	EC:1.10.3.1	9038.88	11.6667	214.104	0
SCEZST3150E10	disease resistance response protein 206	-	2222.03	5.66667	145.378	0
SCJFLR1013D11	remorin isoform 1	-	14310.5	10	912.622	0
SCJFLR1017B11	phenylalanine ammonia lyase	EC:4.3.1.24	2851.7	16	153.538	0
SCJFLR1035G04	pro resilin precursor	-	1095.52	5.5	189.357	0.045
SCJFRZ2007H09	glutamate decarboxylase	EC:4.1.1.15	3911.65	13.6667	214.097	0
SCJFRZ2011A01	methionyl trna synthetase protein	-	520.269	9	86.1176	0.72
SCJFRZ2015G01	60s ribosomal protein 18	-	3267.06	4	91.1423	0
SCJFRZ2029D10	pyruvate kinase cytosolic isozyme	EC:2.7.1.40	1829.72	14	133.175	0
SCJFRZ2031H09	membrane steroid binding protein 1	-	5412.32	6.33333	203.346	0
SCJFRZ2033C02	40s ribosomal protein s4	-	4606.7	5	74.256	0
SCJFST1015H12	mitochondrial import receptor subunit tom40	-	683.132	8	53.1303	1.14667
SCJLLR1011E03	heat shock protein 82	-	31153.2	31	727.185	0
SCJLLR1107G01	auxin induced protein pcnt115	-	6063.07	9	164.826	0
SCJLRT1013C01	phenylalanine ammonia lyase	EC:4.3.1.24	2007.05	16.6667	77.3351	0
SCJLRT1016A04	plastid lipid associated protein 2	-	3419.65	9.33333	246.256	0
SCJLRT1022G04	glutathione s transferase zeta class	EC:2.5.1.18	1506.36	4.66667	89.2158	0
SCJLRT1023A07	pyruvate dehydrogenase e1 component subunit beta	EC:1.2.4.1	3114.87	10	75.3314	0
SCJLRZ1027F05	transducin wd 40 repeat	-	1001.85	20	111.216	0.03
SCJLRZ1027G11	glutatione trasnferase	EC:2.5.1.18	12161	12.6667	910.811	0
SCMCCL6049H03	a chain complex of hsp90 n terminal and sgt1 cs domain	-	14144.6	7.66667	0	0
SCMCST1050F07	putative protein SORBIDRAFT 10g006460 Sorghum bicolor	-	1256.6	7.5	50.1573	0
SCMCST1051C02	uncharacterized protein LOC100272926 Zea mays	-	2376.83	6	224.69	0
SCQGLR2010E11	ascorbate peroxidase chloroplastidial	EC:1.11.1.7	2663.45	6.5	161.448	0
SCQSLR1061E07	glucose 6 phosphate isomerase	EC:5.3.1.9	3247.69	17	197.72	0
SCQSLR1090G03	aspartate aminotransferase	EC:2.6.1.1	1886.5	19	139.629	0
SCQSRT1036H06	importin beta n terminal domain containing protein	-	1799	7.66667	91.6772	0
SCRFHR1007E04	subtilisin proteinase	EC:3.4.21.48	7103.2	11	423.641	0
SCRFLR1012F02	alpha glucan protein synthase	EC:2.4.1.186	1580.24	13.6667	120.452	0
SCRFLR1012G07	heat shock protein	EC:1.3.1.74	1770.78	12.6667	144.799	0
SCRFLR2038F04	heat shock 70 kda protein 4	-	10391.9	33	271.249	0
SCRUFL1117E03.b	phospholipase a1 ii 5	EC:3.1.1.3	2807.43	8	150.609	0
SCRUFL1119D04.b	nadp dependent oxidoreductase p2	-	10010.7	4	319.585	0
SCRURT2005F01	chloride intracellular channel 6	-	26997.7	12.3333	804.506	0
SCSBLB1033B10	disease resistance response protein 206	-	13356.9	5.33333	555.686	0
SCSBLB1033F12	ufm1 conjugating enzyme 1	EC:6.3.2.19	1393.32	7.33333	152.869	0
SCSBST3096H07	isoflavone reductase irl	-	34062.4	9.66667	303.14	0
SCSFCL6068E03	glutathione s transferase	EC:2.5.1.18	1911.24	7.33333	104.296	0
SCSFRT2070C10	alg2 interacting protein x	-	457.573	14.6667	169.453	1.31
SCSFSB1106D06	nadp dependent oxidoreductase p2	-	24419.4	5	713.485	0
SCSGFL1081H08	succinyl ligase alpha chain 2	EC:6.2.1.5	7560.69	8.5	231.853	0
SCUTLR1037F12	60s ribosomal protein 5 1	-	2209.99	9.33333	157.745	0
SCUTLR1037G10	glucose 6 phosphate 1 cytoplasmic isoform	EC:1.1.1.49	6269.38	19.6667	490.92	0
SCUTLR2030E06	alpha glucan phosphorylase h isozyme	EC:2.4.1.1	964.793	15.3333	93.8685	0.0633333
SCUTST3152F08	blue copper protein precursor	-	3011.92	5.33333	206.435	0
SCVPCL6041E09	leukotriene a 4 hydrolase	-	712.608	12	109.704	0.24
SCVPLB1018H01	microtubule associated protein map65 1a	-	1239.93	12	508.08	0
SCVPLB1020D08	uncharacterized protein LOC100272990 Zea mays	-	834.92	12	57.814	0.29
SCVPLR1028C12	60s ribosomal protein 7a	-	3681.88	6.5	158.132	0
SCVPLR1028G12	disulfide reductase	EC:1.8.1.8	6182.23	18.3333	496.258	0
SCVPLR1049D04	aspartic proteinase nepenthesin 1 precursor	EC:3.4.23.40	1054.67	5.5	53.4232	0
SCVPLR2012F11	atp citrate synthase	-	5949.73	14	417.295	0
SCVPLR2027B06	ubiquitin associated ts n domain containing	-	1714.44	8.33333	101.87	0

## Sheet: Unique Proteins_10M-I5
Protein Parameters 10M-I5			Protein quantification - additional information
Accession number	Protein Description	Enzyme Code	ScoreAVG	Matched PeptidesAVG	FmolAVG	False Positive Rate %
SCACAM1072F01	pci domain containing protein	-	3651.07	4	0	0
SCACCL6007A08	glutathione s transferase gstf2	EC:2.5.1.18	105853	4	0	0
SCACLR2007D12	proteasome subunit beta 1	EC:3.4.25.1	2395.36	9.5	75.8294	0
SCACLR2014B04	60s ribosomal protein 12	-	17236.9	10.5	560.737	0
SCACLR2014D04	nadh ubiquinone oxidoreductase b14 subunit	-	954.068	5.5	74.3602	0.395
SCAGLR1021A12	histone h2a	-	2293.71	5.5	348.896	0
SCBFLR1026B05	transaminase transferring nitrogenous groups	EC:2.6.1.83	842.827	10	49.3278	0.04
SCBFLR1026G11	fatty acid biosynthesis1	EC:1.1.1.100	879.763	8	40.8165	0
SCBFLR1046F11	60s ribosomal protein 18	-	2598.21	4.5	177.906	0
SCBFRZ2045D04	60s ribosomal protein 9	-	2267.63	8.33333	131.728	0
SCBGLR1003D06	ubiquitin conjugating enzyme e2 17 kda 9	EC:6.3.2.19	15071.1	4.5	68.2249	0
SCBGLR1117A11	40s ribosomal protein s25 1	-	7872.72	2.33333	260.014	0
SCCCAM2001B04	hydroxyphenylacetaldehyde oxime monooxygenase cytochrome p450	EC:1.14.13.68	994.258	7.5	91.258	0.215
SCCCCL3005G07.b	heat shock cognate 90 kda	-	342.107	18.5	47.4766	1.625
SCCCCL4007E12	udp glucuronic acid decarboxylase	-	425.982	7.33333	45.6714	0.93
SCCCCL4011A06	aldehyde oxidase 2	EC:1.2.3.1	291.744	10.5	57.2985	2.72
SCCCCL4014A08	geranylgeranyl pyrophosphate synthase 4	EC:2.5.1.29	861.988	4	39.1099	0.095
SCCCCL4015C02	putative protein SORBIDRAFT 09g019080 Sorghum bicolor	-	1147.48	4	61.1837	0
SCCCCL4017H12	gdp mannose epimerase 1	-	2593.59	5	0	0
SCCCLB1004G11	transcription factor apfi	-	551.862	5.5	53.227	1.955
SCCCLR1001G08	eukaryotic translation initiation factor 5	-	587.255	8.66667	65.5072	0.473333
SCCCLR1048C11	loc100285177 precursor	-	683.404	5	46.3442	0.16
SCCCLR1048E07	tubulin alpha 1 chain	-	30677.9	22.5	415.789	0
SCCCLR1068F10	serine/threonine protein kinase sapk6	EC:2.7.11.1	813.061	6.5	32.5326	0
SCCCLR1069D05	actin	-	43470.3	20.6667	214.003	0
SCCCLR1070B06	phosphosulfolactate synthase related protein	-	942.383	5.5	90.8039	0
SCCCLR1072H04	cytosolic factor related protein	-	1254.06	6	36.9903	0.04
SCCCLR1077G10	disulfide isomerase	EC:5.3.4.1	456.731	6.5	48.9663	0.975
SCCCLR1079D09	heat shock cognate 70 kda protein 2	-	18993.9	8	24.8342	0
SCCCLR1C01D07	inorganic pyrophosphatase	EC:3.6.1.1	1680.78	8	21.3331	0
SCCCLR1C05H10	retrotransposon protein sine subclass	EC:3.4.23.-	963.828	8.5	84.7101	0.94
SCCCLR1C07G01	20s proteasome alpha subunit c	EC:3.4.25.1	2212.75	7	208.155	0
SCCCLR2004E03	60s ribosomal protein 23	-	4083.79	5.5	176.211	0
SCCCLR2C02C06	uncharacterized protein LOC100193501 Zea mays	-	566.149	7.5	32.8355	0.89
SCCCRT1002E09	serine carboxypeptidase 2	EC:3.4.16.5	558.053	7.33333	46.8162	0.313333
SCCCRT1002E11	signal recognition particle 68 kda protein	-	350.888	10.5	61.3588	1.845
SCCCRT2001A12	uba and ubx domain containing protein	-	605.731	6.5	52.2989	1.19
SCCCRZ2001F09	t complex protein 1 subunit epsilon	-	734.446	5.5	22.3025	0.085
SCCCRZ2002C12	40s ribosomal protein s18	-	7408.83	7.5	118.115	0
SCCCRZ2C01G01	stem specific protein tsjt1	-	3921.4	8	152.447	0
SCCCRZ2C03E10	vip1 protein	-	761.185	5.5	36.8803	0.27
SCCCRZ2C04B02	proteasome subunit beta 6 precursor	EC:3.4.25.1	7991.72	12.3333	224.491	0
SCCCST1005C04	integral membrane single c2 domain protein	-	585.441	7	52.2777	0.95
SCCCST1007H01	non-specific aminohydrolase	EC:3.5.3.-	1394.85	2.5	69.9823	0
SCEPLB1041B08	eukaryotic translation initiation factor 3 subunit 6 interacting protein	-	401.673	9.33333	37.1482	0.966667
SCEPRT2047G02	vhs domain containing protein	-	680.883	9	31.2923	0.365
SCEPRZ1008F11	threonine synthase	EC:4.2.3.1	3596.07	4	110.655	0
SCEPRZ1011H03	pyrroline 5 carboxylate reductase	EC:1.5.1.2	678.108	6.5	32.9126	0.465
SCEQLB1064D12	protochlorophyllide reductase b	EC:1.3.1.33	797.005	11	78.8236	0.0266667
SCEQRT1024C07	proton translocating pyrophosphatase	EC:3.6.1.1	1671.04	4.5	0	0
SCEQRT1031A11	27 kda vesicle associated membrane protein	-	2535.2	5.5	64.1534	0
SCEZAM2032F10	hydroquinone glucosyltransferase	EC:2.4.1.218	2386.72	5.5	0	0
SCEZHR1085E07	methyl binding domain protein mbd115	-	1025.23	5.5	0	0
SCEZLB1007G10	serine carboxypeptidase precursor	EC:3.4.16.5	37.1028	1	0	0
SCEZLB1009E05	proteasome alpha subunit	EC:3.4.25.1	19473.8	8.33333	176.84	0
SCEZLB1010A09	anamorsin homolog	EC:2.1.1.-	1021.75	4.66667	34.3197	0
SCEZLB1010E07	nadh ubiquinone oxidoreductase b22 subunit	-	1339.16	5.5	60.4991	0
SCEZRZ1012A01	oxoglutarate dehydrogenase	EC:1.2.4.2	698.829	17.5	56.6046	0.37
SCEZRZ1013F01	cullin 1 isoform 1	-	562.63	15.5	65.7651	0.355
SCEZSB1090E08	adenine nucleotide translocator	-	2164.69	13	22.4674	0
SCJFLR1035C02	asparagine synthetase	EC:6.3.5.4	678.3	8.5	16.2744	0.195
SCJFLR1074D04	putative 6 phosphogluconolactonase chloroplastidial 4 flags precursor	EC:3.1.1.31	504.763	5	34.3635	1.105
SCJFRT1005C11	leucoanthocyanidin dioxygenase	EC:1.14.11.19	794.779	9	110.61	0.0566667
SCJFRT1010F10	peroxidase	EC:1.11.1.7	12048.3	5	40.0141	0
SCJFRT1011A02	60s ribosomal protein 4	-	4142.62	5.5	0	0
SCJFRT1012F01	protein l isoaspartate o methyltransferase isoform 1	EC:2.1.1.77	1370.87	7	58.8505	0
SCJFRT2057H03	salt tolerance related protein	-	23943.3	9	82.5807	0
SCJFRZ2010H06	caffeoyl o methyltransferase 1	-	375.746	9	184.648	1.845
SCJFRZ2029D05	gda1 cd39 family protein	-	8401.92	8.5	102.06	0
SCJFRZ2032C10	dek protein	-	356.361	8	48.482	1.505
SCJFRZ2032H05	tubulin specific chaperone a	-	4715.44	2.66667	175.249	0
SCJFRZ2033G02	plastid lipid associated protein 3	-	1181.66	4.5	28.5556	0
SCJFST1010G02	phosphoenolpyruvate carboxilase	EC:4.1.1.31	384.32	6	56.9074	0.67
SCJFST1016E01	polyphenol oxidase	EC:1.10.3.1	13056.1	5	4.1513	0
SCJLAM1061C04	diaminopimelate decarboxylase	EC:4.1.1.20	2000.39	3.5	13.5404	0
SCJLHR1027C01.b	vacuolar atp synthase subunit c	EC:3.6.3.-	2517.03	4.5	0	0
SCJLLR1101A02	histone h2a isoform 3	-	24875.9	5	881.959	0
SCJLLR1101G05	high mobility group I/Y-2 protein	-	3901.08	2	128.663	0
SCJLRT1013E08	delta tonoplast intrinsic protein tip2 2	-	1827.98	3	266.418	0
SCJLST1022G06	chlorophyll a b binding protein	-	2158.33	4.66667	169.519	0.03
SCMCLR1123H12	nucleoid dna binding protein cnd41	EC:3.4.23.-	738.242	3.5	62.1748	0.29
SCMCRT2087D10	2 isopropylmalate synthase b	EC:2.3.3.13	1633.32	9.66667	38.1799	0
SCQGFL4071C08	harpin induced protein 1 containing	-	436.469	2.5	54.7422	0.78
SCQGHR1013D02	asparagine synthetase	EC:6.3.5.4	2299.62	3	0	0
SCQGLR1085G12	nadh ubiquinone oxidoreductase 24 kda subunit	-	2348.26	5.33333	336.836	0
SCQGLR1086C02	legumain precursor	EC:3.4.22.34	4315.75	3	109.918	0
SCQGLR2017F06	nadph quinone oxidoreductase 1	-	1703.1	4.5	39.9055	0
SCQGLR2025G04	cytochrome b5 protein	-	6148.61	5.5	129.872	0
SCQGLR2032D01	aminoacylase 1 precursor	EC:3.5.1.14	1009.77	7	115.497	0
SCQGST3153H08	uncharacterized protein	-	3372.44	4	85.3174	0
SCQSFL3037F08	dag protein	-	2175.83	6	52.9222	0.04
SCQSLB1049H01	glycine rich rna binding protein 2	-	3103.73	4.33333	253.276	0
SCQSRT1035G12	universal stress protein family	-	1011.19	4.5	35.7448	0
SCQSRT2034G08	alpha galactosidase	EC:3.2.1.22	764.652	8.5	89.0458	0.04
SCQSST3116B04	qltg3 1	-	27976	5	1123.14	0
SCRFAM1026A10	2 oxoglutarate dehydrogenase e1 subunit	EC:1.2.4.2	512.131	7	43.8839	0.975
SCRFFL5039B12	ankyrin protein	-	727.746	3.5	58.3488	0.25
SCRFLR1034D01	p68 rna helicase	-	56.234	1	0	0
SCRFLR1055F07	thioredoxin family trp26 protein	-	1215.69	4.5	51.1907	0
SCRFRZ3055A09	dead box atp dependent rna helicase 52c	-	635.466	3	53.4679	0.48
SCRLAD1042E05	peroxidase	EC:1.11.1.7	12567	4.5	202.808	0
SCRLLR1059D05	stress related protein	-	4251.7	11.5	172.536	0
SCRLSB1044F02	ribose 5 phosphate isomerase	EC:5.3.1.6	515.506	6.5	90.4557	0.545
SCRLST3166D09	germin protein 6a	-	1929.41	4	58.6716	0
SCRUFL1023G04	importin alpha re exporter	-	664.598	3.33333	70.3407	0.176667
SCRUFL1115H03.b	20s proteasome alpha subunit	EC:3.4.25.1	6643.88	4	47.4641	0
SCRULR1020D09	phosphoenolpyruvate carboxylase	EC:4.1.1.31	1362.04	9.5	38.4792	0
SCSBFL1042G04	phosphoenolpyruvate	EC:4.1.1.31	708.403	10.3333	19.6124	0.0566667
SCSFAD1111G01	chaperone protein atp dependent binding protease chloroplastidial	EC:3.6.1.15	671.34	8	15.5703	0.04
SCSFRT2072B04	elongation factor 1 gamma 3	-	12731.6	4	0	0
SCSGAD1007A08	plasma membrane h atpase	EC:3.6.3.6	1361.81	6	0	0
SCSGAM2076D04	actin	-	41692.4	9	0	0
SCSGFL4C07C07	ribokinase isoform 1	EC:2.7.1.15	881.308	4.33333	101.32	0.0266667
SCSGFL5C08D09	alanyl trna synthetase	EC:6.1.1.7	2443.2	12	3.77945	0
SCSGLR1045A06	40s ribosomal protein sa	-	13097	13.5	401.326	0
SCSGRT2062C02	thioredoxin m	-	747.145	6	68.3677	0.085
SCUTAM2010B10	plasma membrane h atpase	-	452.164	6.5	12.1907	1.905
SCUTLR2023F04	non-specific atpase	-	960.467	2.5	119.037	0.04
SCUTSD2028G07	40s ribosomal protein s8	-	1505.65	3.5	312.127	0.97
SCVPCL6038G12	heat repeat family protein	-	388.805	10	35.6818	0.995
SCVPCL6038H06	heterogeneous nuclear ribonucleoprotein a3 protein 2	-	618.013	6.5	39.1031	0.755
SCVPLR1049F01	26s proteasome regulatory particle triple a atpase subunitc5a	EC:3.6.1.15	5185.49	16.6667	180.012	0
SCVPLR2012H02	rna binding protein 45	-	755.155	7	49.982	0.21
SCVPRZ2038H03	proteasome alpha subunit	EC:3.4.25.1	23670.3	4.5	0	0

## Sheet: Unique Peptides_10M-I5
Peptides List_10M-I5
Accession number / Peptides / Peptide_score
SCACAM1072F01
SCACCL6007A08
SCACLR2007D12
SCACLR2014B04
SCACLR2014D04
SCAGLR1021A12
SCBFLR1026B05
SCBFLR1026G11
SCBFLR1046F11
SCBFRZ2045D04
SCBGLR1003D06
SCBGLR1117A11
SCCCAM2001B04
SCCCCL3005G07.b
SCCCCL4007E12
SCCCCL4011A06
SCCCCL4014A08
SCCCCL4015C02
SCCCCL4017H12
SCCCLB1004G11
SCCCLR1001G08
SCCCLR1048C11
SCCCLR1048E07
SCCCLR1068F10
SCCCLR1069D05
SCCCLR1070B06
SCCCLR1072H04
SCCCLR1077G10
SCCCLR1079D09
SCCCLR1C01D07
SCCCLR1C05H10
SCCCLR1C07G01
SCCCLR2004E03
SCCCLR2C02C06
SCCCRT1002E09
SCCCRT1002E11
SCCCRT2001A12
SCCCRZ2001F09
SCCCRZ2002C12
SCCCRZ2C01G01
SCCCRZ2C03E10
SCCCRZ2C04B02
SCCCST1005C04
SCCCST1007H01
SCEPLB1041B08
SCEPRT2047G02
SCEPRZ1008F11
SCEPRZ1011H03
SCEQLB1064D12
SCEQRT1024C07
SCEQRT1031A11
SCEZAM2032F10
SCEZHR1085E07
SCEZLB1007G10
SCEZLB1009E05
SCEZLB1010A09
SCEZLB1010E07
SCEZRZ1012A01
SCEZRZ1013F01
SCEZSB1090E08
SCJFLR1035C02
SCJFLR1074D04
SCJFRT1005C11
SCJFRT1010F10
SCJFRT1011A02
SCJFRT1012F01
SCJFRT2057H03
SCJFRZ2010H06
SCJFRZ2029D05
SCJFRZ2032C10
SCJFRZ2032H05
SCJFRZ2033G02
SCJFST1010G02
SCJFST1016E01
SCJLAM1061C04
SCJLHR1027C01.b
SCJLLR1101A02
SCJLLR1101G05
SCJLRT1013E08
SCJLST1022G06
SCMCLR1123H12
SCMCRT2087D10
SCQGFL4071C08
SCQGHR1013D02
SCQGLR1085G12
SCQGLR1086C02
SCQGLR2017F06
SCQGLR2025G04
SCQGLR2032D01
SCQGST3153H08
SCQSFL3037F08
SCQSLB1049H01
SCQSRT1035G12
SCQSRT2034G08
SCQSST3116B04
SCRFAM1026A10
SCRFFL5039B12
SCRFLR1034D01
SCRFLR1055F07
SCRFRZ3055A09
SCRLAD1042E05
SCRLLR1059D05
SCRLSB1044F02
SCRLST3166D09
SCRUFL1023G04
SCRUFL1115H03.b
SCRULR1020D09
SCSBFL1042G04
SCSFAD1111G01
SCSFRT2072B04
SCSGAD1007A08
SCSGAM2076D04
SCSGFL4C07C07
SCSGFL5C08D09
SCSGLR1045A06
SCSGRT2062C02
SCUTAM2010B10
SCUTLR2023F04
SCUTSD2028G07
SCVPCL6038G12
SCVPCL6038H06
SCVPLR1049F01
SCVPLR2012H02
SCVPRZ2038H03
Total Geral

## Sheet: Common Peptides_10M(I5XI9)
Common Peptides List_10M(I5 x I9)_I5	Common Peptides List_10M(I5 x I9)_I9
Accession number / Peptides / Peptide_score	Accession number / Peptides / Peptide_score
SCACAD1036F01	SCACAD1036F01
SCACAD1037B06	SCACAD1037B06
SCACLR1036B11	SCACLR1036B11
SCACLR1036C04	SCACLR1036C04
SCACLR1057F02	SCACLR1057F02
SCACLR1128H03	SCACLR1128H03
SCACLR2007B05	SCACLR2007B05
SCACLR2007B12	SCACLR2007B12
SCACLR2007C03	SCACLR2007C03
SCACLR2007G05	SCACLR2007G05
SCACLR2007H10	SCACLR2007H10
SCACLR2014A07	SCACLR2014A07
SCACLR2014E12	SCACLR2014E12
SCACLR2022D05	SCACLR2022D05
SCACSB1036B05	SCACSB1036B05
SCACSB1037G08	SCACSB1037G08
SCACSB1117F03	SCACSB1117F03
SCACST3159D04	SCACST3159D04
SCAGFL1089C03	SCAGFL1089C03
SCAGLB1069A07	SCAGLB1069A07
SCAGLB1070D03	SCAGLB1070D03
SCAGLR1021B05	SCAGLR1021B05
SCAGLR1021D02	SCAGLR1021D02
SCAGLR1021D07	SCAGLR1021D07
SCAGLR1021F12	SCAGLR1021F12
SCAGLR1043C02	SCAGLR1043C02
SCAGLR1043D04	SCAGLR1043D04
SCAGLR1043E04	SCAGLR1043E04
SCAGLR1043E06	SCAGLR1043E06
SCAGLR1043F02	SCAGLR1043F02
SCAGLR1043G12	SCAGLR1043G12
SCAGLR1043H01	SCAGLR1043H01
SCAGLR1064E01	SCAGLR1064E01
SCAGLR2011D03	SCAGLR2011D03
SCAGLR2011E07	SCAGLR2011E07
SCAGLR2011F12	SCAGLR2011F12
SCAGLR2011H07	SCAGLR2011H07
SCAGLR2018D03	SCAGLR2018D03
SCAGLR2018F12	SCAGLR2018F12
SCAGLR2018H07	SCAGLR2018H07
SCAGLR2026C06	SCAGLR2026C06
SCAGLR2033B02	SCAGLR2033B02
SCAGLR2033D10	SCAGLR2033D10
SCAGLR2033E02	SCAGLR2033E02
SCAGLR2033E03	SCAGLR2033E03
SCAGRT3050B06	SCAGRT3050B06
SCBFAD1067A05	SCBFAD1067A05
SCBFLR1026E01	SCBFLR1026E01
SCBFLR1026E04	SCBFLR1026E04
SCBFLR1026E05	SCBFLR1026E05
SCBFLR1026E07	SCBFLR1026E07
SCBFLR1039A03	SCBFLR1039A03
SCBFLR1083D11	SCBFLR1083D11
SCBFLR1083E01	SCBFLR1083E01
SCBFLR1083E03	SCBFLR1083E03
SCBFLR1083E04	SCBFLR1083E04
SCBFRZ2016G12	SCBFRZ2016G12
SCBFRZ2017A10	SCBFRZ2017A10
SCBFRZ2017C11	SCBFRZ2017C11
SCBFRZ2050G03	SCBFRZ2050G03
SCBGAM1090F06	SCBGAM1090F06
SCBGFL4048C01	SCBGFL4048C01
SCBGFL5081F09	SCBGFL5081F09
SCBGLR1002D03	SCBGLR1002D03
SCBGLR1002F11	SCBGLR1002F11
SCBGLR1002G12	SCBGLR1002G12
SCBGLR1002H03	SCBGLR1002H03
SCBGLR1003B07	SCBGLR1003B07
SCBGLR1003E05	SCBGLR1003E05
SCBGLR1003E06	SCBGLR1003E06
SCBGLR1003G06	SCBGLR1003G06
SCBGLR1023A04	SCBGLR1023A04
SCBGLR1023H10	SCBGLR1023H10
SCBGLR1047D05	SCBGLR1047D05
SCBGLR1114F09	SCBGLR1114F09
SCBGLR1114G09	SCBGLR1114G09
SCBGLR1117A05	SCBGLR1117A05
SCBGLR1117A10	SCBGLR1117A10
SCBGLR1117C04	SCBGLR1117C04
SCBGLR1120D04	SCBGLR1120D04
SCBGRT3014F08	SCBGRT3014F08
SCBGSB1029H10	SCBGSB1029H10
SCBGST3105H08	SCBGST3105H08
SCBGST3106D08	SCBGST3106D08
SCCCAD1001C08	SCCCAD1001C08
SCCCCL1001A09.b	SCCCCL1001A09.b
SCCCCL1001C10.b	SCCCCL1001C10.b
SCCCCL1002A05.b	SCCCCL1002A05.b
SCCCCL1002D10.b	SCCCCL1002D10.b
SCCCCL1002F12.b	SCCCCL1002F12.b
SCCCCL2001A05.b	SCCCCL2001A05.b
SCCCCL2001B01.b	SCCCCL2001B01.b
SCCCCL2001B02.b	SCCCCL2001B02.b
SCCCCL2001B10.b	SCCCCL2001B10.b
SCCCCL3001A05	SCCCCL3001A05
SCCCCL3001B04.b	SCCCCL3001B04.b
SCCCCL3001B07.b	SCCCCL3001B07.b
SCCCCL3001B09.b	SCCCCL3001B09.b
SCCCCL3001C03	SCCCCL3001C03
SCCCCL3001C07.b	SCCCCL3001C07.b
SCCCCL3001C09.b	SCCCCL3001C09.b
SCCCCL3001E09.b	SCCCCL3001E09.b
SCCCCL3001E12.b	SCCCCL3001E12.b
SCCCCL3001F05	SCCCCL3001F05
SCCCCL3001F09	SCCCCL3001F09
SCCCCL3001F10.b	SCCCCL3001F10.b
SCCCCL3001G01.b	SCCCCL3001G01.b
SCCCCL3001G02	SCCCCL3001G02
SCCCCL3001G05.b	SCCCCL3001G05.b
SCCCCL3001G11.b	SCCCCL3001G11.b
SCCCCL3002A02.b	SCCCCL3002A02.b
SCCCCL3002A03.b	SCCCCL3002A03.b
SCCCCL3002A09.b	SCCCCL3002A09.b
SCCCCL3002C09.b	SCCCCL3002C09.b
SCCCCL3002D03.b	SCCCCL3002D03.b
SCCCCL3002G03.b	SCCCCL3002G03.b
SCCCCL3003A08.b	SCCCCL3003A08.b
SCCCCL3003D05.b	SCCCCL3003D05.b
SCCCCL3003D06.b	SCCCCL3003D06.b
SCCCCL3003E02.b	SCCCCL3003E02.b
SCCCCL3003F11.b	SCCCCL3003F11.b
SCCCCL3004C10.b	SCCCCL3004C10.b
SCCCCL3004H02.b	SCCCCL3004H02.b
SCCCCL3005C07.b	SCCCCL3005C07.b
SCCCCL3005E06.b	SCCCCL3005E06.b
SCCCCL3080C04	SCCCCL3080C04
SCCCCL3080C05.b	SCCCCL3080C05.b
SCCCCL3080E05	SCCCCL3080E05
SCCCCL3080E11	SCCCCL3080E11
SCCCCL3080H03	SCCCCL3080H03
SCCCCL3080H11	SCCCCL3080H11
SCCCCL3120A03	SCCCCL3120A03
SCCCCL3120B01	SCCCCL3120B01
SCCCCL3120C03	SCCCCL3120C03
SCCCCL3120F02	SCCCCL3120F02
SCCCCL3120F07	SCCCCL3120F07
SCCCCL3120G07	SCCCCL3120G07
SCCCCL3120H02	SCCCCL3120H02
SCCCCL3140B03	SCCCCL3140B03
SCCCCL3140B12	SCCCCL3140B12
SCCCCL3140C10	SCCCCL3140C10
SCCCCL3140G05	SCCCCL3140G05
SCCCCL4002B05	SCCCCL4002B05
SCCCCL4002E08	SCCCCL4002E08
SCCCCL4002H01	SCCCCL4002H01
SCCCCL4003D01	SCCCCL4003D01
SCCCCL4004C09	SCCCCL4004C09
SCCCCL4004C11	SCCCCL4004C11
SCCCCL4005C02	SCCCCL4005C02
SCCCCL4005D12	SCCCCL4005D12
SCCCCL4005E12	SCCCCL4005E12
SCCCCL4005G09	SCCCCL4005G09
SCCCCL4006C07	SCCCCL4006C07
SCCCCL4006E08	SCCCCL4006E08
SCCCCL4006H08	SCCCCL4006H08
SCCCCL4007B06	SCCCCL4007B06
SCCCCL4007F09	SCCCCL4007F09
SCCCCL4008F04	SCCCCL4008F04
SCCCCL4009B07	SCCCCL4009B07
SCCCCL4009H11	SCCCCL4009H11
SCCCCL4011B08	SCCCCL4011B08
SCCCCL4011C02	SCCCCL4011C02
SCCCCL4011D12	SCCCCL4011D12
SCCCCL4011E03	SCCCCL4011E03
SCCCCL4011G09	SCCCCL4011G09
SCCCCL4011H03	SCCCCL4011H03
SCCCCL4011H08	SCCCCL4011H08
SCCCCL4012B03	SCCCCL4012B03
SCCCCL4012D10	SCCCCL4012D10
SCCCCL4012E07	SCCCCL4012E07
SCCCCL4013G04	SCCCCL4013G04
SCCCCL4014A03	SCCCCL4014A03
SCCCCL4014C12	SCCCCL4014C12
SCCCCL4014G02	SCCCCL4014G02
SCCCCL4015B08	SCCCCL4015B08
SCCCCL4015D05	SCCCCL4015D05
SCCCCL4015D08	SCCCCL4015D08
SCCCCL4015F02	SCCCCL4015F02
SCCCCL4017A09	SCCCCL4017A09
SCCCCL5002B01	SCCCCL5002B01
SCCCCL6002B05	SCCCCL6002B05
SCCCCL6005C02	SCCCCL6005C02
SCCCCL7C03F06	SCCCCL7C03F06
SCCCFL1003H07	SCCCFL1003H07
SCCCFL3002G06	SCCCFL3002G06
SCCCFL5061A01	SCCCFL5061A01
SCCCHR1002F08	SCCCHR1002F08
SCCCHR1002H03	SCCCHR1002H03
SCCCHR1003C05	SCCCHR1003C05
SCCCLB1001A10	SCCCLB1001A10
SCCCLB1001D03	SCCCLB1001D03
SCCCLB1001H03	SCCCLB1001H03
SCCCLB1003E11	SCCCLB1003E11
SCCCLB1003G10	SCCCLB1003G10
SCCCLB1004B02	SCCCLB1004B02
SCCCLB1004B09	SCCCLB1004B09
SCCCLB1004D05	SCCCLB1004D05
SCCCLB1004H02	SCCCLB1004H02
SCCCLB1004H08	SCCCLB1004H08
SCCCLB1021E12	SCCCLB1021E12
SCCCLB1023A12	SCCCLB1023A12
SCCCLB1023F09	SCCCLB1023F09
SCCCLB1023G10	SCCCLB1023G10
SCCCLB1024B11	SCCCLB1024B11
SCCCLB1024C02	SCCCLB1024C02
SCCCLB1025B04	SCCCLB1025B04
SCCCLB1025H11	SCCCLB1025H11
SCCCLB1C03G10	SCCCLB1C03G10
SCCCLR1001A04	SCCCLR1001A04
SCCCLR1001A05	SCCCLR1001A05
SCCCLR1001A07	SCCCLR1001A07
SCCCLR1001B04	SCCCLR1001B04
SCCCLR1001B07	SCCCLR1001B07
SCCCLR1001B10	SCCCLR1001B10
SCCCLR1001B11	SCCCLR1001B11
SCCCLR1001C09	SCCCLR1001C09
SCCCLR1001E03	SCCCLR1001E03
SCCCLR1001E04	SCCCLR1001E04
SCCCLR1001E06	SCCCLR1001E06
SCCCLR1001E08	SCCCLR1001E08
SCCCLR1001F01	SCCCLR1001F01
SCCCLR1001F04	SCCCLR1001F04
SCCCLR1001G06	SCCCLR1001G06
SCCCLR1001G12	SCCCLR1001G12
SCCCLR1001H01	SCCCLR1001H01
SCCCLR1001H04	SCCCLR1001H04
SCCCLR1022A05	SCCCLR1022A05
SCCCLR1022B05	SCCCLR1022B05
SCCCLR1022B11	SCCCLR1022B11
SCCCLR1022D02	SCCCLR1022D02
SCCCLR1022D05	SCCCLR1022D05
SCCCLR1022D12	SCCCLR1022D12
SCCCLR1022E06	SCCCLR1022E06
SCCCLR1022F10	SCCCLR1022F10
SCCCLR1022H03	SCCCLR1022H03
SCCCLR1024A05	SCCCLR1024A05
SCCCLR1024C11	SCCCLR1024C11
SCCCLR1024D03	SCCCLR1024D03
SCCCLR1024D10	SCCCLR1024D10
SCCCLR1024D12	SCCCLR1024D12
SCCCLR1024E06	SCCCLR1024E06
SCCCLR1024E09	SCCCLR1024E09
SCCCLR1024E10	SCCCLR1024E10
SCCCLR1024E11	SCCCLR1024E11
SCCCLR1024F02	SCCCLR1024F02
SCCCLR1024F05	SCCCLR1024F05
SCCCLR1024G01	SCCCLR1024G01
SCCCLR1024H05	SCCCLR1024H05
SCCCLR1024H08	SCCCLR1024H08
SCCCLR1048A06	SCCCLR1048A06
SCCCLR1048A07	SCCCLR1048A07
SCCCLR1048A09	SCCCLR1048A09
SCCCLR1048A11	SCCCLR1048A11
SCCCLR1048B08	SCCCLR1048B08
SCCCLR1048B12	SCCCLR1048B12
SCCCLR1048D04	SCCCLR1048D04
SCCCLR1048D07	SCCCLR1048D07
SCCCLR1048F08	SCCCLR1048F08
SCCCLR1048F10	SCCCLR1048F10
SCCCLR1048F11	SCCCLR1048F11
SCCCLR1048F12	SCCCLR1048F12
SCCCLR1048G01	SCCCLR1048G01
SCCCLR1048G02	SCCCLR1048G02
SCCCLR1048G04	SCCCLR1048G04
SCCCLR1048G11	SCCCLR1048G11
SCCCLR1048G12	SCCCLR1048G12
SCCCLR1048H09	SCCCLR1048H09
SCCCLR1065B07	SCCCLR1065B07
SCCCLR1065E04	SCCCLR1065E04
SCCCLR1065E09	SCCCLR1065E09
SCCCLR1065E11	SCCCLR1065E11
SCCCLR1065F02	SCCCLR1065F02
SCCCLR1065F10	SCCCLR1065F10
SCCCLR1065G03	SCCCLR1065G03
SCCCLR1066A08	SCCCLR1066A08
SCCCLR1066A12	SCCCLR1066A12
SCCCLR1066G06	SCCCLR1066G06
SCCCLR1066H04	SCCCLR1066H04
SCCCLR1066H09	SCCCLR1066H09
SCCCLR1067B04	SCCCLR1067B04
SCCCLR1067C10	SCCCLR1067C10
SCCCLR1067D05	SCCCLR1067D05
SCCCLR1068B08	SCCCLR1068B08
SCCCLR1068D08	SCCCLR1068D08
SCCCLR1068D10	SCCCLR1068D10
SCCCLR1069A12	SCCCLR1069A12
SCCCLR1069B04	SCCCLR1069B04
SCCCLR1069E05	SCCCLR1069E05
SCCCLR1070D02	SCCCLR1070D02
SCCCLR1070D04	SCCCLR1070D04
SCCCLR1070E06	SCCCLR1070E06
SCCCLR1070E07	SCCCLR1070E07
SCCCLR1070F12	SCCCLR1070F12
SCCCLR1070G02	SCCCLR1070G02
SCCCLR1070G05	SCCCLR1070G05
SCCCLR1070H07	SCCCLR1070H07
SCCCLR1072A03	SCCCLR1072A03
SCCCLR1072A12	SCCCLR1072A12
SCCCLR1072B04	SCCCLR1072B04
SCCCLR1072D06	SCCCLR1072D06
SCCCLR1072D09	SCCCLR1072D09
SCCCLR1072E04	SCCCLR1072E04
SCCCLR1072F05	SCCCLR1072F05
SCCCLR1072G07	SCCCLR1072G07
SCCCLR1072G10	SCCCLR1072G10
SCCCLR1072H03	SCCCLR1072H03
SCCCLR1075B02	SCCCLR1075B02
SCCCLR1075E09	SCCCLR1075E09
SCCCLR1075G03	SCCCLR1075G03
SCCCLR1075H11	SCCCLR1075H11
SCCCLR1076C03	SCCCLR1076C03
SCCCLR1076E03	SCCCLR1076E03
SCCCLR1076G12	SCCCLR1076G12
SCCCLR1077B12	SCCCLR1077B12
SCCCLR1077D09	SCCCLR1077D09
SCCCLR1077F04	SCCCLR1077F04
SCCCLR1078G10	SCCCLR1078G10
SCCCLR1078H05	SCCCLR1078H05
SCCCLR1079A02	SCCCLR1079A02
SCCCLR1079B06	SCCCLR1079B06
SCCCLR1079C11	SCCCLR1079C11
SCCCLR1079D10	SCCCLR1079D10
SCCCLR1079E05	SCCCLR1079E05
SCCCLR1079F10	SCCCLR1079F10
SCCCLR1079G05	SCCCLR1079G05
SCCCLR1080G12	SCCCLR1080G12
SCCCLR1C01A02	SCCCLR1C01A02
SCCCLR1C01B03	SCCCLR1C01B03
SCCCLR1C01B04	SCCCLR1C01B04
SCCCLR1C01B06	SCCCLR1C01B06
SCCCLR1C01C09	SCCCLR1C01C09
SCCCLR1C01D02	SCCCLR1C01D02
SCCCLR1C01D05	SCCCLR1C01D05
SCCCLR1C01H02	SCCCLR1C01H02
SCCCLR1C01H05	SCCCLR1C01H05
SCCCLR1C02A03	SCCCLR1C02A03
SCCCLR1C02A06	SCCCLR1C02A06
SCCCLR1C02B02	SCCCLR1C02B02
SCCCLR1C02B03	SCCCLR1C02B03
SCCCLR1C02E07	SCCCLR1C02E07
SCCCLR1C02F04	SCCCLR1C02F04
SCCCLR1C03A02	SCCCLR1C03A02
SCCCLR1C03B07	SCCCLR1C03B07
SCCCLR1C03D02	SCCCLR1C03D02
SCCCLR1C03D07	SCCCLR1C03D07
SCCCLR1C03E08	SCCCLR1C03E08
SCCCLR1C04A05	SCCCLR1C04A05
SCCCLR1C04B11	SCCCLR1C04B11
SCCCLR1C04E01	SCCCLR1C04E01
SCCCLR1C04E07	SCCCLR1C04E07
SCCCLR1C04G09	SCCCLR1C04G09
SCCCLR1C04G11	SCCCLR1C04G11
SCCCLR1C04H06	SCCCLR1C04H06
SCCCLR1C05B06	SCCCLR1C05B06
SCCCLR1C05F08	SCCCLR1C05F08
SCCCLR1C05G02	SCCCLR1C05G02
SCCCLR1C05G05	SCCCLR1C05G05
SCCCLR1C05G08	SCCCLR1C05G08
SCCCLR1C05H04	SCCCLR1C05H04
SCCCLR1C06B07	SCCCLR1C06B07
SCCCLR1C06C11	SCCCLR1C06C11
SCCCLR1C06F07	SCCCLR1C06F07
SCCCLR1C07B06	SCCCLR1C07B06
SCCCLR1C07F11	SCCCLR1C07F11
SCCCLR1C07G05	SCCCLR1C07G05
SCCCLR1C07G09	SCCCLR1C07G09
SCCCLR1C07G11	SCCCLR1C07G11
SCCCLR1C08H04	SCCCLR1C08H04
SCCCLR1C10C03	SCCCLR1C10C03
SCCCLR2001A06	SCCCLR2001A06
SCCCLR2001A08	SCCCLR2001A08
SCCCLR2001A12	SCCCLR2001A12
SCCCLR2001B02	SCCCLR2001B02
SCCCLR2001C04	SCCCLR2001C04
SCCCLR2001C05	SCCCLR2001C05
SCCCLR2001F05	SCCCLR2001F05
SCCCLR2001F07	SCCCLR2001F07
SCCCLR2001F09	SCCCLR2001F09
SCCCLR2001G06	SCCCLR2001G06
SCCCLR2001G08	SCCCLR2001G08
SCCCLR2001G09	SCCCLR2001G09
SCCCLR2001H05	SCCCLR2001H05
SCCCLR2001H07	SCCCLR2001H07
SCCCLR2001H09	SCCCLR2001H09
SCCCLR2002A05	SCCCLR2002A05
SCCCLR2002B07	SCCCLR2002B07
SCCCLR2002B08	SCCCLR2002B08
SCCCLR2002C01	SCCCLR2002C01
SCCCLR2002C09	SCCCLR2002C09
SCCCLR2002E05	SCCCLR2002E05
SCCCLR2002F10	SCCCLR2002F10
SCCCLR2002G02	SCCCLR2002G02
SCCCLR2002H12	SCCCLR2002H12
SCCCLR2004B02	SCCCLR2004B02
SCCCLR2004E06	SCCCLR2004E06
SCCCLR2004F06	SCCCLR2004F06
SCCCLR2004H11	SCCCLR2004H11
SCCCLR2C01A08	SCCCLR2C01A08
SCCCLR2C01C12	SCCCLR2C01C12
SCCCLR2C01D05	SCCCLR2C01D05
SCCCLR2C01E08	SCCCLR2C01E08
SCCCLR2C01F11	SCCCLR2C01F11
SCCCLR2C01H02	SCCCLR2C01H02
SCCCLR2C01H04	SCCCLR2C01H04
SCCCLR2C02D03	SCCCLR2C02D03
SCCCLR2C02D12	SCCCLR2C02D12
SCCCLR2C03C10	SCCCLR2C03C10
SCCCLR2C03D05	SCCCLR2C03D05
SCCCLR2C03F11	SCCCLR2C03F11
SCCCLR2C03G12	SCCCLR2C03G12
SCCCRT1001E01	SCCCRT1001E01
SCCCRT1001G12	SCCCRT1001G12
SCCCRT1001H04	SCCCRT1001H04
SCCCRT1002C11	SCCCRT1002C11
SCCCRT1002F07	SCCCRT1002F07
SCCCRT1002F10	SCCCRT1002F10
SCCCRT1003F01	SCCCRT1003F01
SCCCRT1003G09	SCCCRT1003G09
SCCCRT1004C10	SCCCRT1004C10
SCCCRT1004F06	SCCCRT1004F06
SCCCRT3002G10	SCCCRT3002G10
SCCCRZ1001B08	SCCCRZ1001B08
SCCCRZ1001C05	SCCCRZ1001C05
SCCCRZ1001C08	SCCCRZ1001C08
SCCCRZ1001D02	SCCCRZ1001D02
SCCCRZ1001D04	SCCCRZ1001D04
SCCCRZ1001E04	SCCCRZ1001E04
SCCCRZ1001E09	SCCCRZ1001E09
SCCCRZ1001E11	SCCCRZ1001E11
SCCCRZ1001F01	SCCCRZ1001F01
SCCCRZ1002A01	SCCCRZ1002A01
SCCCRZ1002B03	SCCCRZ1002B03
SCCCRZ1002E01	SCCCRZ1002E01
SCCCRZ1002E05	SCCCRZ1002E05
SCCCRZ1002F04	SCCCRZ1002F04
SCCCRZ1002F06	SCCCRZ1002F06
SCCCRZ1002F11	SCCCRZ1002F11
SCCCRZ1002G01	SCCCRZ1002G01
SCCCRZ1002G03	SCCCRZ1002G03
SCCCRZ1002G07	SCCCRZ1002G07
SCCCRZ1002H03	SCCCRZ1002H03
SCCCRZ1003A03	SCCCRZ1003A03
SCCCRZ1003A10	SCCCRZ1003A10
SCCCRZ1003A12	SCCCRZ1003A12
SCCCRZ1003D03	SCCCRZ1003D03
SCCCRZ1003D05	SCCCRZ1003D05
SCCCRZ1003F06	SCCCRZ1003F06
SCCCRZ1003G07	SCCCRZ1003G07
SCCCRZ1004C09	SCCCRZ1004C09
SCCCRZ1004G02	SCCCRZ1004G02
SCCCRZ1004G05	SCCCRZ1004G05
SCCCRZ1004H10	SCCCRZ1004H10
SCCCRZ1C01A05	SCCCRZ1C01A05
SCCCRZ1C01A09	SCCCRZ1C01A09
SCCCRZ1C01A11	SCCCRZ1C01A11
SCCCRZ1C01B05	SCCCRZ1C01B05
SCCCRZ1C01D04	SCCCRZ1C01D04
SCCCRZ1C01H05	SCCCRZ1C01H05
SCCCRZ1C01H06	SCCCRZ1C01H06
SCCCRZ1C02B12	SCCCRZ1C02B12
SCCCRZ2001A01	SCCCRZ2001A01
SCCCRZ2001A04	SCCCRZ2001A04
SCCCRZ2001B06	SCCCRZ2001B06
SCCCRZ2001C11	SCCCRZ2001C11
SCCCRZ2001D03	SCCCRZ2001D03
SCCCRZ2001D06	SCCCRZ2001D06
SCCCRZ2001D09	SCCCRZ2001D09
SCCCRZ2001F03	SCCCRZ2001F03
SCCCRZ2001F10	SCCCRZ2001F10
SCCCRZ2001F12	SCCCRZ2001F12
SCCCRZ2002C11	SCCCRZ2002C11
SCCCRZ2002D07	SCCCRZ2002D07
SCCCRZ2002F04	SCCCRZ2002F04
SCCCRZ2002G01	SCCCRZ2002G01
SCCCRZ2003A07	SCCCRZ2003A07
SCCCRZ2004A06	SCCCRZ2004A06
SCCCRZ2004B10	SCCCRZ2004B10
SCCCRZ2C01A07	SCCCRZ2C01A07
SCCCRZ2C01B09	SCCCRZ2C01B09
SCCCRZ2C01E11	SCCCRZ2C01E11
SCCCRZ2C01F01	SCCCRZ2C01F01
SCCCRZ2C01F05	SCCCRZ2C01F05
SCCCRZ2C01H04	SCCCRZ2C01H04
SCCCRZ2C03A09	SCCCRZ2C03A09
SCCCRZ2C03D05	SCCCRZ2C03D05
SCCCRZ2C03F04	SCCCRZ2C03F04
SCCCRZ2C03F07	SCCCRZ2C03F07
SCCCRZ2C04F03	SCCCRZ2C04F03
SCCCRZ2C04G04	SCCCRZ2C04G04
SCCCST1001B11	SCCCST1001B11
SCCCST1002H09	SCCCST1002H09
SCCCST1006A11	SCCCST1006A11
SCCCST1C06G09	SCCCST1C06G09
SCCCST2002D08	SCCCST2002D08
SCCCST2003C12	SCCCST2003C12
SCCCST2003F12	SCCCST2003F12
SCCCST3001E10	SCCCST3001E10
SCCCST3002E02	SCCCST3002E02
SCEPAM1015F11	SCEPAM1015F11
SCEPAM1018F06	SCEPAM1018F06
SCEPAM1051D07	SCEPAM1051D07
SCEPAM2011G11	SCEPAM2011G11
SCEPAM2053F09	SCEPAM2053F09
SCEPAM2055H02	SCEPAM2055H02
SCEPCL6018F02	SCEPCL6018F02
SCEPCL6019C02	SCEPCL6019C02
SCEPCL6019E04	SCEPCL6019E04
SCEPCL6020A07	SCEPCL6020A07
SCEPCL6023F02	SCEPCL6023F02
SCEPCL6029B10	SCEPCL6029B10
SCEPFL3080C01	SCEPFL3080C01
SCEPFL4179C08	SCEPFL4179C08
SCEPLB1041F10	SCEPLB1041F10
SCEPLB1041G09	SCEPLB1041G09
SCEPLB1043C03	SCEPLB1043C03
SCEPLB1043E09	SCEPLB1043E09
SCEPLB1044F03	SCEPLB1044F03
SCEPLR1030F01	SCEPLR1030F01
SCEPLR1030H09	SCEPLR1030H09
SCEPLR1051C09	SCEPLR1051C09
SCEPLR1051D01	SCEPLR1051D01
SCEPRZ1008B12	SCEPRZ1008B12
SCEPRZ1008G07	SCEPRZ1008G07
SCEPRZ1009B12	SCEPRZ1009B12
SCEPRZ1009G03	SCEPRZ1009G03
SCEPRZ1009H01	SCEPRZ1009H01
SCEPRZ1009H12	SCEPRZ1009H12
SCEPRZ1010A03	SCEPRZ1010A03
SCEPRZ1010D03	SCEPRZ1010D03
SCEPRZ1010G06	SCEPRZ1010G06
SCEPRZ1010H09	SCEPRZ1010H09
SCEPRZ1011G10	SCEPRZ1011G10
SCEPRZ1011G11	SCEPRZ1011G11
SCEPRZ3047F05	SCEPRZ3047F05
SCEPRZ3084H02	SCEPRZ3084H02
SCEPRZ3087H07	SCEPRZ3087H07
SCEPRZ3130G10	SCEPRZ3130G10
SCEQAM1035F11	SCEQAM1035F11
SCEQLB1063E01	SCEQLB1063E01
SCEQLB1065A03	SCEQLB1065A03
SCEQLB1066E08	SCEQLB1066E08
SCEQLB1067D06	SCEQLB1067D06
SCEQLB1067H09	SCEQLB1067H09
SCEQLR1007A06	SCEQLR1007A06
SCEQLR1007C02	SCEQLR1007C02
SCEQLR1007G01	SCEQLR1007G01
SCEQLR1007G03	SCEQLR1007G03
SCEQLR1007G11	SCEQLR1007G11
SCEQLR1029E05	SCEQLR1029E05
SCEQLR1050E07	SCEQLR1050E07
SCEQLR1050F11	SCEQLR1050F11
SCEQLR1050G03	SCEQLR1050G03
SCEQLR1050G05	SCEQLR1050G05
SCEQLR1050H09	SCEQLR1050H09
SCEQLR1091B01	SCEQLR1091B01
SCEQLR1091B11	SCEQLR1091B11
SCEQLR1091D05	SCEQLR1091D05
SCEQLR1091F06	SCEQLR1091F06
SCEQLR1092B09	SCEQLR1092B09
SCEQLR1092H10	SCEQLR1092H10
SCEQLR1093F09	SCEQLR1093F09
SCEQRT1025A07	SCEQRT1025A07
SCEQRT1025E05	SCEQRT1025E05
SCEQRT1025H04	SCEQRT1025H04
SCEQRT1026G06	SCEQRT1026G06
SCEQRT1026G11	SCEQRT1026G11
SCEQRT1028A02	SCEQRT1028A02
SCEQRT1028A11	SCEQRT1028A11
SCEQRT1029D09	SCEQRT1029D09
SCEQRT1030B12	SCEQRT1030B12
SCEQRT1033F03	SCEQRT1033F03
SCEQRT1033H09	SCEQRT1033H09
SCEQRT2025E08	SCEQRT2025E08
SCEQRT2027E03	SCEQRT2027E03
SCEQRT2028E03	SCEQRT2028E03
SCEQRT2094H09	SCEQRT2094H09
SCEQRT2095D10	SCEQRT2095D10
SCEQRT2096F01	SCEQRT2096F01
SCEQRT2098D07	SCEQRT2098D07
SCEQRT2099G01	SCEQRT2099G01
SCEQRZ3093C12	SCEQRZ3093C12
SCEZAM2035A06	SCEZAM2035A06
SCEZAM2058E08	SCEZAM2058E08
SCEZHR1047F05	SCEZHR1047F05
SCEZHR1055E03	SCEZHR1055E03
SCEZLB1006F11	SCEZLB1006F11
SCEZLB1006G09	SCEZLB1006G09
SCEZLB1007D07	SCEZLB1007D07
SCEZLB1008B10	SCEZLB1008B10
SCEZLB1009B03	SCEZLB1009B03
SCEZLB1010A03	SCEZLB1010A03
SCEZLB1010C01	SCEZLB1010C01
SCEZLB1014D11	SCEZLB1014D11
SCEZLB1014F09	SCEZLB1014F09
SCEZLR1009B09	SCEZLR1009B09
SCEZLR1009E02	SCEZLR1009E02
SCEZLR1009F06	SCEZLR1009F06
SCEZLR1031A11	SCEZLR1031A11
SCEZLR1052C03	SCEZLR1052C03
SCEZLR1052D02	SCEZLR1052D02
SCEZLR1052E12	SCEZLR1052E12
SCEZLR1052F07	SCEZLR1052F07
SCEZRT2015F08	SCEZRT2015F08
SCEZRT2024B10	SCEZRT2024B10
SCEZRT3070A09	SCEZRT3070A09
SCEZRZ1012B07	SCEZRZ1012B07
SCEZRZ1012D01	SCEZRZ1012D01
SCEZRZ1012F05	SCEZRZ1012F05
SCEZRZ1012H03	SCEZRZ1012H03
SCEZRZ1013G04	SCEZRZ1013G04
SCEZRZ1014B04	SCEZRZ1014B04
SCEZRZ1014D09	SCEZRZ1014D09
SCEZRZ1014F10	SCEZRZ1014F10
SCEZRZ1015F05	SCEZRZ1015F05
SCEZRZ1016D05	SCEZRZ1016D05
SCEZRZ1016G07	SCEZRZ1016G07
SCEZST3150E10	SCEZST3150E10
SCJFHR1034E09	SCJFHR1034E09
SCJFLR1013B03	SCJFLR1013B03
SCJFLR1013C03	SCJFLR1013C03
SCJFLR1013D01	SCJFLR1013D01
SCJFLR1013D04	SCJFLR1013D04
SCJFLR1013D11	SCJFLR1013D11
SCJFLR1013F02	SCJFLR1013F02
SCJFLR1013H10	SCJFLR1013H10
SCJFLR1017B03	SCJFLR1017B03
SCJFLR1017B11	SCJFLR1017B11
SCJFLR1035G04	SCJFLR1035G04
SCJFLR1073B06	SCJFLR1073B06
SCJFLR1073B11	SCJFLR1073B11
SCJFLR1073D03	SCJFLR1073D03
SCJFLR1073D07	SCJFLR1073D07
SCJFLR1073D12	SCJFLR1073D12
SCJFLR1073E09	SCJFLR1073E09
SCJFLR1073H09	SCJFLR1073H09
SCJFLR1074A11	SCJFLR1074A11
SCJFLR1074A12	SCJFLR1074A12
SCJFLR1074C10	SCJFLR1074C10
SCJFLR1074G03	SCJFLR1074G03
SCJFLR1074G04	SCJFLR1074G04
SCJFLR1074H03	SCJFLR1074H03
SCJFRT1005D01	SCJFRT1005D01
SCJFRT1005D04	SCJFRT1005D04
SCJFRT1007H07	SCJFRT1007H07
SCJFRT1008C05	SCJFRT1008C05
SCJFRT1008E10	SCJFRT1008E10
SCJFRT1010A12	SCJFRT1010A12
SCJFRT1058A12	SCJFRT1058A12
SCJFRT1058C05	SCJFRT1058C05
SCJFRT1058G07	SCJFRT1058G07
SCJFRT1059E08	SCJFRT1059E08
SCJFRT1060F07	SCJFRT1060F07
SCJFRT1062B06	SCJFRT1062B06
SCJFRT1062H07	SCJFRT1062H07
SCJFRT2054E01	SCJFRT2054E01
SCJFRT2055B05	SCJFRT2055B05
SCJFRT2057C03	SCJFRT2057C03
SCJFRT2057F01	SCJFRT2057F01
SCJFRT2059C12	SCJFRT2059C12
SCJFRT2059E04	SCJFRT2059E04
SCJFRT2059H09	SCJFRT2059H09
SCJFRT2060C11	SCJFRT2060C11
SCJFRZ1005C03	SCJFRZ1005C03
SCJFRZ1005G06	SCJFRZ1005G06
SCJFRZ1006E06	SCJFRZ1006E06
SCJFRZ1007A10	SCJFRZ1007A10
SCJFRZ1007B07	SCJFRZ1007B07
SCJFRZ2005C12	SCJFRZ2005C12
SCJFRZ2007H09	SCJFRZ2007H09
SCJFRZ2010D05	SCJFRZ2010D05
SCJFRZ2011A01	SCJFRZ2011A01
SCJFRZ2015C05	SCJFRZ2015C05
SCJFRZ2015D05	SCJFRZ2015D05
SCJFRZ2015G01	SCJFRZ2015G01
SCJFRZ2025B07	SCJFRZ2025B07
SCJFRZ2025E05	SCJFRZ2025E05
SCJFRZ2025G07	SCJFRZ2025G07
SCJFRZ2026E06	SCJFRZ2026E06
SCJFRZ2026G10	SCJFRZ2026G10
SCJFRZ2027C07	SCJFRZ2027C07
SCJFRZ2027F12	SCJFRZ2027F12
SCJFRZ2028D05	SCJFRZ2028D05
SCJFRZ2029D10	SCJFRZ2029D10
SCJFRZ2031E09	SCJFRZ2031E09
SCJFRZ2031H09	SCJFRZ2031H09
SCJFRZ2033C02	SCJFRZ2033C02
SCJFRZ2033C10	SCJFRZ2033C10
SCJFRZ3C04G04.b	SCJFRZ3C04G04.b
SCJFRZ3C05E03.b	SCJFRZ3C05E03.b
SCJFST1015H12	SCJFST1015H12
SCJLAM1062A02	SCJLAM1062A02
SCJLHR1028E06	SCJLHR1028E06
SCJLLR1011C10	SCJLLR1011C10
SCJLLR1011E03	SCJLLR1011E03
SCJLLR1033A07	SCJLLR1033A07
SCJLLR1033F07	SCJLLR1033F07
SCJLLR1033G09	SCJLLR1033G09
SCJLLR1054B02	SCJLLR1054B02
SCJLLR1054C04	SCJLLR1054C04
SCJLLR1054C07	SCJLLR1054C07
SCJLLR1054C12	SCJLLR1054C12
SCJLLR1054E03	SCJLLR1054E03
SCJLLR1054F03	SCJLLR1054F03
SCJLLR1054F05	SCJLLR1054F05
SCJLLR1054G06	SCJLLR1054G06
SCJLLR1054H06	SCJLLR1054H06
SCJLLR1101E05	SCJLLR1101E05
SCJLLR1103G09	SCJLLR1103G09
SCJLLR1107C01	SCJLLR1107C01
SCJLLR1107G01	SCJLLR1107G01
SCJLRT1013C01	SCJLRT1013C01
SCJLRT1013H07	SCJLRT1013H07
SCJLRT1014F08	SCJLRT1014F08
SCJLRT1014H01	SCJLRT1014H01
SCJLRT1015H07	SCJLRT1015H07
SCJLRT1016A04	SCJLRT1016A04
SCJLRT1016F11	SCJLRT1016F11
SCJLRT1017E09	SCJLRT1017E09
SCJLRT1018H05	SCJLRT1018H05
SCJLRT1021D04	SCJLRT1021D04
SCJLRT1021E02	SCJLRT1021E02
SCJLRT1021G03	SCJLRT1021G03
SCJLRT1022G04	SCJLRT1022G04
SCJLRT1023A07	SCJLRT1023A07
SCJLRZ1021C03	SCJLRZ1021C03
SCJLRZ1021E10	SCJLRZ1021E10
SCJLRZ1023F05	SCJLRZ1023F05
SCJLRZ1024A01	SCJLRZ1024A01
SCJLRZ1024A09	SCJLRZ1024A09
SCJLRZ1024H09	SCJLRZ1024H09
SCJLRZ1027C05	SCJLRZ1027C05
SCJLRZ1027F05	SCJLRZ1027F05
SCJLRZ1027G11	SCJLRZ1027G11
SCJLST1022H09	SCJLST1022H09
SCJLST1027D09	SCJLST1027D09
SCMCAM1101A10	SCMCAM1101A10
SCMCAM2080D01.b	SCMCAM2080D01.b
SCMCAM2084F02	SCMCAM2084F02
SCMCCL6049H03	SCMCCL6049H03
SCMCCL6051E03	SCMCCL6051E03
SCMCCL6052B08	SCMCCL6052B08
SCMCFL5012A09	SCMCFL5012A09
SCMCLR1123A09	SCMCLR1123A09
SCMCLV1030C12	SCMCLV1030C12
SCMCRT2085B01	SCMCRT2085B01
SCMCRT2087F03	SCMCRT2087F03
SCMCRT2107G02	SCMCRT2107G02
SCMCSB1116D02	SCMCSB1116D02
SCMCST1049F11	SCMCST1049F11
SCMCST1050F07	SCMCST1050F07
SCMCST1051C02	SCMCST1051C02
SCMCST1055F02	SCMCST1055F02
SCMCST1058E10	SCMCST1058E10
SCQGAM1049A06	SCQGAM1049A06
SCQGAM2030C12	SCQGAM2030C12
SCQGLR1019A07	SCQGLR1019A07
SCQGLR1019A10	SCQGLR1019A10
SCQGLR1019B02	SCQGLR1019B02
SCQGLR1019B10	SCQGLR1019B10
SCQGLR1019D06	SCQGLR1019D06
SCQGLR1019G02	SCQGLR1019G02
SCQGLR1041A05	SCQGLR1041A05
SCQGLR1041A10	SCQGLR1041A10
SCQGLR1062B10	SCQGLR1062B10
SCQGLR1062D04	SCQGLR1062D04
SCQGLR1062E09	SCQGLR1062E09
SCQGLR1062E12	SCQGLR1062E12
SCQGLR1062G10	SCQGLR1062G10
SCQGLR1062H03	SCQGLR1062H03
SCQGLR1085B04	SCQGLR1085B04
SCQGLR1085E02	SCQGLR1085E02
SCQGLR1085E12	SCQGLR1085E12
SCQGLR1086B07	SCQGLR1086B07
SCQGLR2010E11	SCQGLR2010E11
SCQGLR2017D03	SCQGLR2017D03
SCQGRT1039H01	SCQGRT1039H01
SCQGRT1043B02	SCQGRT1043B02
SCQGST1032G01	SCQGST1032G01
SCQGST1034A08	SCQGST1034A08
SCQSAM1032A01	SCQSAM1032A01
SCQSAM1032E01	SCQSAM1032E01
SCQSLB1049A06	SCQSLB1049A06
SCQSLB1049C04	SCQSLB1049C04
SCQSLB1049C07	SCQSLB1049C07
SCQSLB1049G04	SCQSLB1049G04
SCQSLB1052F09	SCQSLB1052F09
SCQSLR1018C05	SCQSLR1018C05
SCQSLR1018D04	SCQSLR1018D04
SCQSLR1018F09	SCQSLR1018F09
SCQSLR1040D11	SCQSLR1040D11
SCQSLR1040E09	SCQSLR1040E09
SCQSLR1061E07	SCQSLR1061E07
SCQSLR1089G05	SCQSLR1089G05
SCQSLR1090G03	SCQSLR1090G03
SCQSRT1034C09	SCQSRT1034C09
SCQSRT1034D03	SCQSRT1034D03
SCQSRT1035E10	SCQSRT1035E10
SCQSRT1036H06	SCQSRT1036H06
SCQSRT2036C01	SCQSRT2036C01
SCQSRZ3037D06	SCQSRZ3037D06
SCQSST1036F10	SCQSST1036F10
SCQSST1040E11	SCQSST1040E11
SCQSST3114C09	SCQSST3114C09
SCRFAD1120B10	SCRFAD1120B10
SCRFFL1033C06	SCRFFL1033C06
SCRFFL4006E01	SCRFFL4006E01
SCRFHR1007E04	SCRFHR1007E04
SCRFLB1053B09	SCRFLB1053B09
SCRFLB1056H05	SCRFLB1056H05
SCRFLR1012A08	SCRFLR1012A08
SCRFLR1012B07	SCRFLR1012B07
SCRFLR1012B11	SCRFLR1012B11
SCRFLR1012C07	SCRFLR1012C07
SCRFLR1012E03	SCRFLR1012E03
SCRFLR1012E06	SCRFLR1012E06
SCRFLR1012F02	SCRFLR1012F02
SCRFLR1012F09	SCRFLR1012F09
SCRFLR1012F12	SCRFLR1012F12
SCRFLR1012G07	SCRFLR1012G07
SCRFLR1012H05	SCRFLR1012H05
SCRFLR1034A04	SCRFLR1034A04
SCRFLR1034A09	SCRFLR1034A09
SCRFLR1034B02	SCRFLR1034B02
SCRFLR1034F01	SCRFLR1034F01
SCRFLR2034C11	SCRFLR2034C11
SCRFLR2034G09	SCRFLR2034G09
SCRFLR2037A12	SCRFLR2037A12
SCRFLR2038F04	SCRFLR2038F04
SCRFRZ3058E08	SCRFRZ3058E08
SCRLCL6031B10	SCRLCL6031B10
SCRLFL1007A02	SCRLFL1007A02
SCRLFL1011G08	SCRLFL1011G08
SCRLFL4025E09	SCRLFL4025E09
SCRLFL4108D12	SCRLFL4108D12
SCRLLR1038A10	SCRLLR1038A10
SCRLLR1038B09	SCRLLR1038B09
SCRLLR1038B10	SCRLLR1038B10
SCRLLR1038C12	SCRLLR1038C12
SCRLLR1038D01	SCRLLR1038D01
SCRLLR1038G11	SCRLLR1038G11
SCRLLR1110D08	SCRLLR1110D08
SCRLSB1041B09	SCRLSB1041B09
SCRUFL1117E03.b	SCRUFL1117E03.b
SCRUFL1119D04.b	SCRUFL1119D04.b
SCRULR1020D11	SCRULR1020D11
SCRULR1042G12	SCRULR1042G12
SCRURT2005F01	SCRURT2005F01
SCRURT2010A08	SCRURT2010A08
SCRURT2010D12	SCRURT2010D12
SCRURT2012B06	SCRURT2012B06
SCRURT3064F04	SCRURT3064F04
SCSBHR1052C05	SCSBHR1052C05
SCSBLB1033B10	SCSBLB1033B10
SCSBLB1033E06	SCSBLB1033E06
SCSBLB1033F12	SCSBLB1033F12
SCSBRZ3120E12	SCSBRZ3120E12
SCSBSB1052D07	SCSBSB1052D07
SCSBSB1096D03	SCSBSB1096D03
SCSBST3096H07	SCSBST3096H07
SCSBST3098G08	SCSBST3098G08
SCSFCL6068E03	SCSFCL6068E03
SCSFLR2009H09	SCSFLR2009H09
SCSFLR2031H06	SCSFLR2031H06
SCSFRT2067F07	SCSFRT2067F07
SCSFRT2068D12	SCSFRT2068D12
SCSFRT2070A04	SCSFRT2070A04
SCSFRT2070C07	SCSFRT2070C07
SCSFRT2070C10	SCSFRT2070C10
SCSFRT2072E05	SCSFRT2072E05
SCSFSB1106D06	SCSFSB1106D06
SCSFSD1064G07	SCSFSD1064G07
SCSGAM1094H05	SCSGAM1094H05
SCSGAM1095C10	SCSGAM1095C10
SCSGFL1081H08	SCSGFL1081H08
SCSGFL5C05H11	SCSGFL5C05H11
SCSGHR1070B01	SCSGHR1070B01
SCSGHR1071C12	SCSGHR1071C12
SCSGLR1045A03	SCSGLR1045A03
SCSGLR1045A10	SCSGLR1045A10
SCSGLR1045F04	SCSGLR1045F04
SCSGLR1045F12	SCSGLR1045F12
SCSGLR1045G11	SCSGLR1045G11
SCSGRT2066A01	SCSGRT2066A01
SCSGRT2066B08	SCSGRT2066B08
SCSGRT2066C02	SCSGRT2066C02
SCSGST1070D06	SCSGST1070D06
SCUTAM2005A11	SCUTAM2005A11
SCUTAM2089E05	SCUTAM2089E05
SCUTAM2090G07	SCUTAM2090G07
SCUTLR1037C05	SCUTLR1037C05
SCUTLR1037F10	SCUTLR1037F10
SCUTLR1037F12	SCUTLR1037F12
SCUTLR1037G10	SCUTLR1037G10
SCUTLR1058A12	SCUTLR1058A12
SCUTLR1058B02	SCUTLR1058B02
SCUTLR1058B04	SCUTLR1058B04
SCUTLR2008B03	SCUTLR2008B03
SCUTLR2008B04	SCUTLR2008B04
SCUTLR2023A09	SCUTLR2023A09
SCUTLR2023D11	SCUTLR2023D11
SCUTLR2023H05	SCUTLR2023H05
SCUTLR2030A05	SCUTLR2030A05
SCUTLR2030B03	SCUTLR2030B03
SCUTLR2030E06	SCUTLR2030E06
SCUTSD2028F03	SCUTSD2028F03
SCUTST3086G11	SCUTST3086G11
SCUTST3152F08	SCUTST3152F08
SCVPCL6041E09	SCVPCL6041E09
SCVPCL6042B11	SCVPCL6042B11
SCVPCL6042C08	SCVPCL6042C08
SCVPCL6046A05	SCVPCL6046A05
SCVPCL6063A07	SCVPCL6063A07
SCVPFL3040H07	SCVPFL3040H07
SCVPLB1016F07	SCVPLB1016F07
SCVPLB1017E07	SCVPLB1017E07
SCVPLB1018H01	SCVPLB1018H01
SCVPLB1020D08	SCVPLB1020D08
SCVPLB1020E05	SCVPLB1020E05
SCVPLB1020F02	SCVPLB1020F02
SCVPLB1020H01	SCVPLB1020H01
SCVPLR1028C10	SCVPLR1028C10
SCVPLR1028C12	SCVPLR1028C12
SCVPLR1028D03	SCVPLR1028D03
SCVPLR1028E03	SCVPLR1028E03
SCVPLR1028G12	SCVPLR1028G12
SCVPLR1049C03	SCVPLR1049C03
SCVPLR1049C09	SCVPLR1049C09
SCVPLR1049D04	SCVPLR1049D04
SCVPLR1049D05	SCVPLR1049D05
SCVPLR2005E09	SCVPLR2005E09
SCVPLR2012D11	SCVPLR2012D11
SCVPLR2012F11	SCVPLR2012F11
SCVPLR2012H12	SCVPLR2012H12
SCVPLR2019H10	SCVPLR2019H10
SCVPLR2027B06	SCVPLR2027B06
SCVPLR2027B12	SCVPLR2027B12
SCVPLR2027C10	SCVPLR2027C10
SCVPRT2073F05	SCVPRT2073F05
SCVPRT2074A06	SCVPRT2074A06
SCVPRT2074E05	SCVPRT2074E05
SCVPRT2076A04	SCVPRT2076A04
SCVPRT2077G09	SCVPRT2077G09
SCVPRT2078D02	SCVPRT2078D02
SCVPRT2079H06	SCVPRT2079H06
SCVPRT2080F12	SCVPRT2080F12
SCVPRT2081D11	SCVPRT2081D11
SCVPRT2081E06	SCVPRT2081E06
SCVPRT2081E09	SCVPRT2081E09
SCVPRT2083B12	SCVPRT2083B12
SCVPRT2083C11	SCVPRT2083C11
SCVPRZ2035F03	SCVPRZ2035F03
SCVPRZ2037B05	SCVPRZ2037B05
SCVPRZ2037B11	SCVPRZ2037B11
SCVPRZ2039D07	SCVPRZ2039D07
SCVPRZ2040A12	SCVPRZ2040A12
SCVPRZ2040D09	SCVPRZ2040D09
SCVPRZ2042B04	SCVPRZ2042B04
SCVPRZ2043A12	SCVPRZ2043A12
SCVPRZ2043H12	SCVPRZ2043H12
SCVPST1061C06	SCVPST1061C06
Total Geral	Total Geral

## Sheet: Common Proteins_10M-I9
Protein Parameters_10M-I9			Protein quantification - additional information
Accession number	Protein Description	Enzyme Code	ScoreAVG	Matched PeptidesAVG	FmolAVG	False Positive Rate %
SCACAD1036F01	mitochondrial aldehyde dehydrogenase aldh2a	EC:1.2.1.5	5372.89	7.33333	82.7785	0
SCACLR2007H10	proton pump atpase subunit d vacuolar	-	2553.26	7.33333	268.863	0
SCACLR2014E12	ubiquitin conjugating enzyme	EC:6.3.2.19	9552.52	3	348.802	0
SCAGLR1021B05	alpha glucan protein synthase	EC:2.4.1.186	16578.2	19.6667	1319.37	0
SCAGLR1043D04	vacuolar proton pump atpase	-	33457.4	40.3333	741.536	0
SCAGLR1043E06	phospholipase d alpha 1	EC:3.1.4.4	6311.07	32.6667	708.438	0
SCAGLR1043F02	70 kda heat shock protein	-	43965.6	30.3333	494.293	0
SCAGLR2011D03	putative protein SORBIDRAFT 03g008870 Sorghum bicolor	-	20240.8	9.5	969.603	0
SCAGLR2033E03	aquaporin pip1 2	-	3881.65	7	248.661	0
SCAGRT3050B06	ubiquitin smt3	-	5543.49	3.5	157.35	0
SCBFLR1026E05	proton pump atpase catalytic subunit a vacuolar	-	21882.2	30	359.239	0
SCBGLR1002F11	alpha 3 subunit of 20s proteasome	EC:3.4.25.1	4811.99	6.33333	186.21	0
SCCCCL1001C10.b	vacuolar atpase b subunit	-	54156.4	24.3333	1119.85	0
SCCCCL1002F12.b	enoyl acp reductase	-	2375.08	7.66667	135.56	0
SCCCCL3001A05	aconitate hydratase cytoplasmic citrate hydrolyase	-	34297.1	40.6667	1328.79	0
SCCCCL3001C07.b	alpha tubulin	-	15208	10	96.6387	0
SCCCCL3001C09.b	class ii heat shock	-	19127.1	4.66667	616.736	0
SCCCCL3001F05	ru large subunit binding protein subunit beta	-	5654.63	19	202.647	0
SCCCCL3001G01.b	nucleoside-triphosphate phosphatase	EC:3.6.1.15	6845.81	21	0	0
SCCCCL3001G02	glyceraldehyde 3 phosphate dehydrogenase	EC:1.2.1.12	64570	21.3333	2728.68	0
SCCCCL3003A08.b	transketolase chloroplastidial	EC:2.2.1.1	5927.62	19.6667	483.237	0
SCCCCL3080H11	catalase isozyme b	EC:1.11.1.6	8928.15	9.66667	285.99	0
SCCCCL3120G07	heat shock cognate 70 kda protein 4 isoform 1	-	43986.3	32	967.348	0
SCCCCL4004C11	malate dehydrogenase cytoplasmic	EC:1.1.1.37	32272.2	13	1002.31	0
SCCCLB1004B09	peroxidase 39 precursor	EC:1.11.1.7	3373.84	11.3333	242.691	0
SCCCLR1001A05	sucrose synthase	EC:2.4.1.13	15904.6	32.6667	840.055	0
SCCCLR1001A07	glutathione transferase iii	EC:2.5.1.18	15879.9	9	848.282	0
SCCCLR1001E04	ribulose bisphosphate carboxylase oxygenase small subunit chloroplastidial	EC:4.1.1.39	16863.8	10.3333	434.627	0
SCCCLR1001E06	glyceraldehyde 3 phosphate dehydrogenase cytosolic 3	EC:1.2.1.12	25508	18.3333	726.198	0
SCCCLR1001E08	dimethylmalate lyase	-	823.977	7.5	42.8725	0.05
SCCCLR1001F01	actin depolymerizing factor 3	-	29557.1	6.5	653.656	0
SCCCLR1022A05	mitochondrial processing peptidase alpha subunit	EC:3.4.24.64	1980.24	15.3333	199.282	0
SCCCLR1022D02	vacuolar atpase subunit h protein	-	5939.64	14.3333	322.114	0
SCCCLR1024D03	malate dehydrogenase cytoplasmic	EC:1.1.1.37	24352.2	16	1690.66	0
SCCCLR1024E11	superoxide dismutase 2	EC:1.15.1.1	13769.1	5	229.661	0
SCCCLR1024F02	dna repair protein rad23	-	1892.22	7.66667	167.028	0
SCCCLR1024H05	adenine nucleotide translocator	-	834.476	10.3333	161.456	0.07
SCCCLR1048H09	catalase	EC:1.11.1.6	12275.8	17.6667	670.709	0
SCCCLR1067B04	malate dehydrogenase cytoplasmic	EC:1.1.1.37	29660.9	15.3333	421.924	0
SCCCLR1070D02	oxygen evolving enhancer protein 1	-	3670.74	12.6667	303.418	0
SCCCLR1070D04	pyruvate kinase cytosolic isozyme	EC:2.7.1.40	18353.6	18.3333	612.653	0
SCCCLR1070G02	nuclear transport factor 2	-	13780.5	6	663.267	0
SCCCLR1075G03	uncharacterized protein	-	7909.28	8	209.173	0
SCCCLR1079C11	drepp2 protein	-	4106.48	5.66667	281.472	0
SCCCLR1C01A02	disulfide isomerase7 precursor	EC:5.3.4.1	1080.97	9.66667	201.522	0.0333333
SCCCLR1C03B07	23 kda polypeptide of photosystem ii	-	11190.3	8.66667	487.734	0
SCCCLR1C04G11	mitochondrial import inner membrane translocase subunit tim17 tim22 tim23 family	-	639.154	5	59.2416	0.1
SCCCLR1C05G02	3 ketoacyl thiolase peroxisomal precursor	EC:2.3.1.-	2300.76	11	103.917	0.055
SCCCLR1C05G08	peroxidase atp6a	EC:1.11.1.7	2208.25	10.6667	254.35	0
SCCCLR1C07G05	tubulin alpha 1 chain	-	20353	21.3333	942.58	0
SCCCLR2001A12	minor allergen alt a 7	-	3709.54	7.33333	358.71	0
SCCCLR2001C05	stem specific protein tsjt1	-	4890.1	10.3333	256.3	0
SCCCLR2001G09	translationally controlled tumor protein	-	13840	7	239.184	0
SCCCLR2002G02	d 3 phosphoglycerate dehydrogenase	EC:1.1.1.95	8612.49	16.6667	584.235	0
SCCCLR2004F06	peptidyl prolyl cis trans isomerase	EC:5.2.1.8	38936.5	8.66667	877.772	0
SCCCLR2C01A08	tubulin beta 7	-	21423.7	24	326.063	0
SCCCLR2C01H04	wound stress related protein precursor	-	4481.6	4.66667	204.728	0
SCCCRT1001G12	bacterial induced peroxidase precursor	EC:1.11.1.7	1451.37	10	136.738	0
SCCCRZ1001E09	uncharacterized protein LOC100191561 Zea mays	-	33873.8	22	2347.17	0
SCCCRZ1002F06	enolase	EC:4.2.1.11	26025.9	25	1214.38	0
SCCCRZ1002F11	beta tubulin r2242	-	20744.4	23.3333	596.769	0
SCCCRZ1002G01	dnak molecular chaperone hsp70	-	24998	27	538.055	0
SCCCRZ1002H03	tubulin alpha 3 chain	-	12916.6	17.3333	215.021	0
SCCCRZ1003A10	nucleoside-triphosphate phosphatase	EC:3.6.1.15	9168.17	26.6667	425.462	0
SCCCRZ1004G05	chaperonin 60 beta precursor	-	7425.78	18.3333	281.678	0
SCCCRZ1C01H06	putative protein SORBIDRAFT 08g001950 Sorghum bicolor	-	5928.74	12	614.1	0
SCCCRZ2001D06	atp synthase beta chain	EC:3.6.3.6	38431.4	26	1778.33	0
SCCCRZ2002C11	cytosolic factor related protein	-	3856.9	10.3333	402.97	0
SCCCRZ2002G01	atp synthase beta chain	EC:3.6.3.6	36506.5	27.3333	965.5	0
SCCCRZ2C04G04	vacuolar atp synthase subunit c	EC:3.6.3.-	3817.99	11.6667	171.817	0
SCCCST1001B11	chlorophyll a b binding protein 1	-	10783	8.66667	561.195	0
SCCCST2003C12	alcohol dehydrogenase 1	EC:1.1.1.1	7686.73	15.3333	296.449	0
SCEPAM1018F06	glutathione s transferase gstf2	EC:2.5.1.18	6259.56	7.66667	281.295	0
SCEPFL4179C08	nucleosome chromatin assembly factor group c	-	9678.97	4.33333	230.563	0
SCEPLB1041F10	iq calmodulin binding motif family protein	-	425.425	5.5	48.8439	0.88
SCEPRZ1009H01	catalase isozyme b	EC:1.11.1.6	8540.53	5.66667	9.6596	0
SCEPRZ3084H02	malate dehydrogenase cytoplasmic	EC:1.1.1.37	24810.9	5	0	0
SCEPRZ3087H07	nadh ubiquinone oxidoreductase 75 kda subunit	EC:1.6.5.3	2999.74	20	353.035	0
SCEQLR1007A06	profilin 2	-	26715.3	4.33333	1371.79	0
SCEQLR1050H09	drepp4 protein	-	53922.2	10.5	0	0
SCEQLR1092B09	class i heat shock protein 3	-	9029.11	9.5	238.884	0
SCEQLR1092H10	snf1 related protein kinase regulatory subunit gamma 1	-	4122.21	8.33333	140.243	0
SCEQRT2028E03	gtp binding nuclear protein rna 3	-	8179.89	9	602.492	0
SCEQRT2098D07	mitochondrial atp synthase precursor	-	15559.9	12.3333	886.564	0
SCEZLB1010A03	spermidine synthase 1	EC:2.5.1.16	3562.05	10.6667	271.562	0
SCEZLB1014F09	dihydrolipoyl dehydrogenase mitochondrial	EC:1.8.1.4	3682.8	15.6667	384.64	0
SCEZLR1009E02	calcium lipid binding	-	321.265	10.3333	63.921	2.04667
SCEZLR1052C03	sucrose synthase	EC:2.4.1.13	8692.29	11	602.296	0
SCEZRT3070A09	glutathione transferase iii	EC:2.5.1.18	14626.5	5	0	0
SCEZRZ1015F05	26s proteasome regulatory subunit s2	-	2318.66	15.6667	107.19	0
SCJFLR1013F02	glutamine synthetase	EC:6.3.1.2	19649.9	16	2049.64	0
SCJFLR1013H10	udp glucose dehydrogenase	EC:1.1.1.22	5364.79	17.6667	100.96	0
SCJFLR1073D12	mitochondrial aldehyde dehydrogenase aldh2a	EC:1.2.1.5	4145.65	16	123.873	0
SCJFLR1073E09	ribulose bisphosphate carboxylase oxygenase large subunit	EC:4.1.1.39	6653.32	17.3333	464.618	0
SCJFLR1074A11	chlorophyll a b binding protein 2	-	10558.8	8	251.889	0
SCJFLR1074A12	outer mitochondrial membrane protein porin	-	5659.5	8.66667	418.64	0
SCJFLR1074G03	vacuolar proton pump atpase	-	18568.2	14	949.606	0
SCJFRT1007H07	af271894 1 lipoxygenase	EC:1.13.11.12	378.696	10	56.7711	0.865
SCJFRT1060F07	uncharacterized protein LOC100276755 Zea mays	-	20750.4	5	385.317	0
SCJFRZ1006E06	beta tubulin r2242	-	24713.7	23.3333	1023.79	0
SCJFRZ2027C07	aspartic proteinase	EC:3.4.23.40	1083.4	8.66667	189.15	0.0333333
SCJFRZ3C05E03.b	isoflavone reductase irl	-	13896.2	6	434.524	0
SCJLHR1028E06	o methyltransferase 8	EC:2.1.1.-	1970.9	6.33333	205.299	0
SCJLLR1054B02	beta tubulin 4	-	24271.2	23.6667	683.569	0
SCJLLR1054C07	mitochondrial processing peptidase beta subunit	EC:3.4.24.64	5532.46	20.6667	652.499	0
SCMCLV1030C12	fructose bisphosphate chloroplastidial	EC:4.1.2.13	3740.72	5.66667	0	0
SCQGLR1019G02	udp glucose 6 dehydrogenase	EC:1.1.1.22	8569.78	23.3333	318.22	0
SCQGLR1041A10	glyoxysomal fatty acid beta oxidation multifunctional protein mfp a	EC:1.1.1.35	585.211	11.3333	101.04	0.163333
SCQSLB1049C04	glutathione s transferase 6	EC:2.5.1.18	10778.9	11.6667	965.749	0
SCQSLB1049C07	glutathione s transferase gstf2	EC:2.5.1.18	7194.7	5.5	0	0
SCQSLB1049G04	ml domain protein	-	6841.81	4	320.771	0
SCQSLR1018D04	proteasome subunit alpha 2	EC:3.4.25.1	3080.27	4.33333	421.333	0.04
SCQSRT1034C09	caffeoyl o methyltransferase 1	-	1379.8	3.5	211.793	0
SCQSRT1034D03	non-reducing end alpha-L-arabinofuranosidase	EC:3.2.1.55	1205.56	9.66667	104.689	0
SCQSST3114C09	peroxidase 2 precursor	EC:1.11.1.7	5034.39	8.33333	291.366	0
SCRFLR1012H05	actin 1	-	33373.7	18.5	1519.47	0
SCRFLR2034C11	membrane steroid binding protein 1	-	3460.38	5.66667	116.676	0
SCRFRZ3058E08	external nadh ubiquinone oxidoreductase mitochondrial	-	301.24	5	51.5613	1.23
SCRULR1020D11	fructose bisphosphate aldolase	EC:4.1.2.13	4932.59	9.66667	137.299	0
SCRURT2012B06	lysine ketoglutarate reductase saccharopine dehydrogenase	-	397.968	11.3333	59.7944	1.05667
SCSGLR1045F04	3 isopropylmalate dehydrogenase 2	EC:1.1.1.85	682.491	8.66667	43.7913	0.136667
SCSGRT2066C02	apx1 cytosolic ascorbate peroxidase	EC:1.11.1.7	18682.7	11	737.082	0
SCSGST1070D06	vacuolar atpase subunit h protein	-	4498.39	6	0	0
SCUTLR2008B04	3 oxoacyl synthase i	EC:2.3.1.179	2576.81	8	284.413	0
SCUTLR2030B03	linoleate 13S-lipoxygenase	EC:1.13.11.12	1698.51	23.6667	208.204	0
SCUTST3086G11	chlorophyll a b binding protein	-	6209.43	8	259.903	0
SCVPCL6042B11	salt induced map kinase 1	EC:2.7.11.24	2185.78	12.6667	118.89	0
SCVPLR1049C03	methylmalonate semi aldehyde dehydrogenase	EC:1.2.1.27	1666.78	16.3333	93.6221	0.0333333
SCVPLR1049C09	nucleoside-triphosphate phosphatase	EC:3.6.1.15	10002.1	37	381.527	0
SCVPLR1049D05	beta tubulin r2242	-	22324.7	22.3333	0	0
SCVPLR2012H12	glutathione s transferase	EC:2.5.1.18	19452.8	10.6667	1222.02	0
SCVPRT2078D02	chaperonin cpn60 mitochondrial precursor	-	5307.96	19	517.798	0
SCVPRZ2035F03	peroxidase 2	EC:1.11.1.7	2507.23	6	217.095	0
SCVPRZ2037B11	dihydropyrimidine dehydrogenase	EC:1.3.3.1	2224.91	11.6667	189.218	0
SCVPRZ2039D07	vacuolar atp synthase subunit c	EC:3.6.3.-	4134.34	13	266.172	0
SCAGLR1043G12	cbs domain protein	-	29375.3	10.6667	773.524	0
SCBGLR1003E05	glutathione s transferase	-	672.914	7.5	6.35575	0.15
SCCCCL4014G02	uridine monophosphate synthase	EC:4.1.1.23	2202.76	4.33333	53.343	0
SCCCCL6002B05	nitrilase 2	-	2687.07	4	210.736	0
SCCCLB1001A10	auxin repressed protein	-	1343.74	4	74.6697	0
SCCCLR1068D10	endoplasmin precursor	-	2113.75	19	139.241	0
SCCCLR1C02A03	formate dehydrogenase 1	EC:1.1.5.6	8499.82	13.3333	834.927	0
SCCCLR2C03F11	annexin p33	-	6020.27	8.33333	98.4392	0
SCCCRZ1001B08	triosephosphate isomerase cytosolic	EC:5.3.1.1	42443.1	17.3333	865.518	0
SCCCRZ1002G03	actin 3	-	17357.3	17.6667	1121.32	0
SCCCRZ2C01E11	amino acid hydrolase ilr1 flags precursor	-	828.084	9.33333	100.78	0.0733333
SCCCRZ2C01F05	cinnamyl alcohol dehydrogenase 2	EC:1.1.1.195	2003.68	4	40.0936	0
SCCCRZ2C01H04	ferritin chloroplastidial	EC:1.16.3.1	4114.39	7.5	111.155	0
SCEPRZ1008G07	putative protein SORBIDRAFT 04g007950 Sorghum bicolor	-	498.44	4.5	82.094	1.63
SCEQLR1007G01	3 n debenzoyl 2 deoxytaxol n benzoyltransferase	EC:2.3.1.-	3000.9	11.6667	126.767	0
SCEZLB1006G09	pyruvate kinase cytosolic isozyme	EC:2.7.1.40	18482.6	16.6667	574.646	0
SCJLRZ1024H09	salt tolerance related protein	-	26653.1	10.6667	654.152	0
SCQSLB1049A06	cytochrome c oxidase subunit vb precursor	EC:1.9.3.1	10653.1	5.33333	179.294	0
SCQSLR1089G05	vacuolar atpase b subunit	-	42162.6	3.66667	0	0
SCRFAD1120B10	aspartate semialdehyde dehydrogenase	EC:1.2.1.11	7035.49	3.66667	193.656	0
SCRFLR1012F09	peptidyl prolyl cis trans isomerase cyp19 4 precursor	EC:5.2.1.8	992.204	6	111.662	0
SCRFLR1034A09	akin gamma protein	-	5152.05	3	0	0
SCVPRT2083B12	cytosolic phosphoglycerate kinase 1	EC:2.7.2.3	4573.22	6.66667	237.481	0
SCBGLR1114F09	chitinase iii	-	4786.18	3.66667	480.434	0
SCCCCL2001B10.b	mitochondrial phosphate transporter	-	3522.03	8	306.391	0
SCCCCL3003F11.b	citrate glyoxysomal precursor	EC:2.3.3.-	1407.79	11	146.863	0
SCCCLB1025B04	vacuolar atp synthase subunit e	-	5018.68	9	361.886	0
SCCCLR1048F12	14 3 3 protein	-	27802.9	13	889.445	0
SCCCLR1065F02	aconitate hydratase cytoplasmic	EC:4.2.1.3	14907.7	30.6667	1281.02	0
SCCCLR1067D05	outer mitochondrial membrane protein porin	-	3202.5	10.3333	347.13	0
SCCCLR1077B12	disulfide isomerase	EC:5.3.4.1	412.406	6.5	32.7143	0.705
SCCCLR2001H05	alcohol dehydrogenase 1	EC:1.1.1.1	14926.8	16.3333	586.613	0
SCCCLR2C01C12	non-specific protein phosphatase 2c isoform epsilon	-	979.953	8.33333	73.929	0
SCCCRT1002F07	plasma membrane atpase proton pump	-	760.885	15.6667	191.468	0.0333333
SCCCRZ1003A12	ferritin chloroplastidial	EC:1.16.3.1	4433.48	7	232.104	0
SCCCRZ1004H10	protein sey1	-	908.621	17.6667	162.359	0.136667
SCJFLR1013B03	bisphosphoglycerate independent phosphoglycerate mutase	EC:5.4.2.1	8567.84	19	876.643	0
SCJFRZ2025E05	thaumatin cytokinin binding protein	-	2962.03	2	128.701	0
SCSGAM1095C10	26s protease regulatory subunit 4 binding protein homolog	EC:3.6.1.15	3472.74	12.6667	348.809	0
SCAGLB1070D03	disulfide isomerase	EC:5.3.4.1	459.94	9	28.7274	0.865
SCBFLR1026E07	coatomer subunit gamma	-	774.212	13.6667	80.4911	0.0733333
SCCCCL3002A09.b	alanine aminotransferase	EC:2.6.1.2	660.033	13.5	91.4317	0.34
SCCCCL4014A03	clathrin heavy chain 1	-	1319.75	4	204.568	0
SCCCLR1076G12	actin 7	-	20719.8	22.3333	1483.67	0
SCCCLR1C01H05	serine carboxypeptidase precursor	EC:3.4.16.5	1144.3	6.66667	128.34	0.163333
SCCCLR1C08H04	putative protein SORBIDRAFT 10g000230 Sorghum bicolor	-	5626.1	3.5	255.634	0
SCCCRZ1004C09	26s proteasome non atpase regulatory subunit 13	-	3380.95	11	122.974	0
SCCCRZ1C02B12	26s proteasome non atpase regulatory subunit 13	-	1882.09	5	0	0
SCCCST2002D08	o methyltransferase zrp4	-	54387.4	7	3448.23	0
SCEZAM2035A06	gtp binding protein	-	3207.14	5	94.1628	0
SCJFRT1062H07	pyruvate decarboxylase	EC:4.1.1.1	5738.07	3.5	0	0
SCJLLR1101E05	cell death associated protein	-	4559.39	7	157.176	0
SCQGST1034A08	14 3 3 protein	-	20008.4	5	0	0
SCUTLR1058A12	cytochrome heme protein	-	1646.2	7.66667	99.4123	0.07
SCUTSD2028F03	glyceraldehyde 3 phosphate dehydrogenase	EC:1.2.1.12	36280.5	6	171.964	0
SCCCAD1001C08	peroxidase 42 precursor	EC:1.11.1.7	4345.07	5.33333	203.302	0
SCCCLR1070E06	eukaryotic translation initiation factor 5a2	-	6107.95	5.66667	193.648	0
SCEQRT1028A11	eukaryotic translation initiation factor 6	-	4894.52	6.33333	241.238	0
SCJLRT1016F11	aminomethyltrasferase	EC:2.1.2.10	1056.14	4.66667	0	0
SCJLRT1021G03	mitochondrial processing peptidase	EC:3.4.24.64	3119.18	12.3333	200.915	0
SCJLRZ1023F05	methyl binding domain106	-	4026.43	5.66667	57.1854	0
SCQGLR1062B10	inorganic diphosphatase	EC:3.6.1.1	688.191	8	75.3639	0.05
SCBGSB1029H10	chaperonin 60 beta precursor	-	5516.53	7	0	0
SCCCCL3005E06.b	fructose bisphosphate aldolase	EC:4.1.2.13	2282.98	11	166.838	0
SCCCCL4005D12	26s proteasome regulatory subunit	-	2786.85	7.5	127.172	0
SCCCLR1022E06	26s proteasome regulatory particle triple a atpase subunit4	EC:3.6.1.15	4496.36	13	261.751	0
SCCCLR2001G08	gtp binding protein rab7a	-	3978.6	9.66667	187.118	0
SCEPLB1044F03	vacuolar atp synthase subunit d 1	-	4309.61	8	263.592	0
SCEQLR1093F09	glycosyl hydrolase family 3 n terminal domain containing	EC:3.2.1.58	2397.15	13.6667	138.867	0
SCSFSD1064G07	40s ribosomal protein s17 4	-	5968.68	2	0	0
SCUTAM2089E05	beta amylase alpha d glucan maltohydrolase	EC:3.2.1.2	2121.9	14.3333	159.596	0
SCCCLR1024A05	transaldolase 2	EC:2.2.1.2	18467.9	15	432.839	0
SCCCLR1024D12	succinyl ligase beta chain	-	3447.61	14	212.085	0
SCCCLR1072D06	cysteine synthase1	EC:2.5.1.47	3769.66	14.3333	201.309	0
SCCCLR2001C04	class ii heat shock protein	-	2336.63	2.33333	111.189	0
SCEZRZ1012B07	plasma membrane h atpase	-	1307.02	12	141.301	0.193333
SCJLRT1014H01	monodehydroascorbate reductase	EC:1.6.5.4	3724.48	5.5	531.169	0
SCQGLR1019B02	ferredoxin sulfite reductase precursor	EC:1.8.7.1	483.532	8	119.719	0.606667
SCRURT3064F04	apx1 cytosolic ascorbate peroxidase	EC:1.11.1.7	22806.5	9.33333	1284.14	0
SCBFLR1083E01	glycosyl hydrolases family 38	EC:3.2.1.24	289.312	12	38.3775	2.55
SCBGLR1002G12	alcohol dehydrogenase 1	EC:1.1.1.1	13837.9	8	0	0
SCCCCL3001B09.b	aconitate hydratase 1	EC:4.2.1.3	4460.63	25	430.626	0
SCCCCL3001F10.b	phosphoenolpyruvate carboxylase	EC:4.1.1.31	11247.2	38	980.418	0
SCRFLR1012B07	succinate dehydrogenase flavoprotein precursor	-	4549.78	17.6667	358.943	0
SCVPLR2019H10	proteasome subunit alpha 3	EC:3.4.25.1	1990.18	7.33333	123.213	0
SCCCFL5061A01	alcohol dehydrogenase 1	EC:1.1.1.1	13089.1	5.5	51.1501	0
SCCCLR1001H04	ubiquinol cytochrome c reductase complex 14 kda protein	EC:1.10.2.2	3012.73	5.5	66.6076	0
SCCCLR1022D05	14 3 3 protein gf14 6	EC:3.6.1.-	73783.7	18.6667	2239.19	0
SCCCLR1C02A06	peroxisomal 2 hydroxy acid oxidase glycolate oxidase	-	764.301	6.5	74.8804	0.155
SCCCLR2002H12	rna binding protein 1	-	5554.97	6	388.046	0
SCCCRT1002F10	late embryogenesis protein	-	9245.7	4.33333	500.434	0
SCCCRZ1C01A05	nls receptor	-	3381.7	15.6667	208.434	0
SCJFLR1013C03	atp synthase gamma chain	-	9458.42	10.6667	689.187	0
SCJLRT1021D04	disease resistance response protein 206	-	3195.64	3	108.318	0
SCRLSB1041B09	nadp dependent oxidoreductase p2	EC:1.3.1.74	7745.3	11.6667	257.488	0
SCCCCL3120B01	fructokinase 2	EC:2.7.1.4	31530.8	18.3333	1122.09	0
SCCCLR1079G05	40s ribosomal protein s15	-	5281.95	3.33333	303.557	0
SCEPAM2011G11	cop9 signalosome complex subunit 5b	-	350.065	9.5	102.553	1.74
SCJLRZ1021C03	ubiquitin isopeptidase t ubiquitin specific protease 5	EC:3.4.19.-	400.462	13	119.91	1.05
SCCCCL4009B07	villin 2 isoform 1	-	2943.61	26.3333	266.901	0
SCCCLR1001B07	atp synthase delta chain	-	1340.42	4.33333	166.408	0
SCCCLR1C06F07	t complex protein 1 subunit gamma	-	3584.37	16.3333	166.239	0
SCCCLR2001G06	peptidyl prolyl cis trans isomerase	EC:5.2.1.8	30332.8	6.66667	886.347	0
SCEZRZ1012F05	methylenetetrahydrofolate	EC:1.5.1.20	4115.4	21.3333	338.742	0
SCJFLR1073D07	annexin d3	-	1825.26	10.3333	110.584	0
SCJLRT1014F08	progesterone 5 beta	-	1345.21	6.66667	170.842	0
SCQGLR1062E12	glyoxalase i	EC:4.4.1.5	10922.5	12.3333	957.16	0
SCQGLR1085E02	putative protein SORBIDRAFT 04g001720 Sorghum bicolor	-	17596.2	2	974.104	0
SCRURT2010D12	diaminopimelate epimerase	EC:5.1.1.7	800.859	8.33333	51.2576	0.25
SCSGLR1045G11	calmodulin 7	-	9246.46	10.6667	283.372	0
SCVPCL6063A07	imidazole glycerol phosphate synthase chloroplastidial	EC:4.1.3.-	456.278	6	63.1897	0.24
SCAGLR2033B02	ap 2 complex subunit	-	383.902	15	47.3764	1.04
SCCCLR1001B04	alpha 1 subunit of 20s proteasome	EC:3.4.25.1	3663.93	9.66667	393.325	0
SCCCLR1C01D02	transcription factor protein	-	2638.1	6.66667	107.178	0
SCCCRZ1002G07	sucrose synthase 2	EC:2.4.1.13	6140.51	25.6667	275.925	0
SCEPCL6023F02	sucrose synthase	EC:2.4.1.13	1047.98	9.66667	86.4747	0.0366667
SCJFRZ2027F12	putative 26s proteasome non atpase regulatory subunit 7	-	5221.09	8.66667	387.869	0
SCSGHR1070B01	stress responsive protein	-	4265.24	6.66667	234.455	0
SCVPRT2076A04	ac093180 11 abc transporter	EC:5.99.1.3	458.544	5	38.9639	0.775
SCBGRT3014F08	triosephosphate isomerase	EC:5.3.1.1	9613.85	5.66667	0	0
SCCCCL4002H01	26s proteasome non atpase regulatory subunit 4	-	3834.91	4.33333	264.529	0
SCCCCL4006H08	alcohol dehydrogenase 2	EC:1.1.1.1	5291.39	12	148.077	0
SCCCLR1022B05	proteasome subunit alpha 5	EC:3.4.25.1	11543.1	9.66667	333.911	0
SCCCLR1077F04	elongation factor tu	-	3073.66	7.33333	166.804	0
SCCCRT3002G10	hessian fly response gene 1 protein	-	1493.28	8.33333	80.3932	0
SCEZRZ1016G07	iron deficiency candidate1	EC:1.14.11.24	480.734	6	45.8734	1.02
SCJLRZ1024A09	succinate dehydrogenase iron protein subunit	-	2294.15	7.66667	194.246	0
SCUTAM2005A11	putative protein SORBIDRAFT 01g011580 Sorghum bicolor	-	8763.51	4.66667	385.578	0
SCUTLR2023D11	aldehyde dehydrogenase family 7 member a1	EC:1.2.1.-	1256.94	11.6667	123.506	0
SCEQRT1026G11	leucine aminopeptidase	EC:3.4.11.5	10511.3	25.3333	438.273	0
SCJFRT1005D01	d 3 phosphoglycerate dehydrogenase	EC:1.1.1.95	12276.5	3.33333	338.452	0
SCJFRZ1005G06	aconitate hydratase cytoplasmic	EC:4.2.1.3	8969.6	12	104.732	0
SCAGLB1069A07	peroxisomal fatty acid beta oxidation multifunctional protein	EC:1.1.1.35	736.501	15	147.202	0.07
SCCCLR1048B08	triosephosphate isomerase	EC:5.3.1.1	13797.3	12.3333	433.726	0
SCCCLR1C02B03	beta 5 subunit of 20s proteasome	EC:3.4.25.1	2086.21	9	96.2606	0
SCJLRT1021E02	mitochondrial nadh ubiquinone oxidoreductase 29 kda subunit	-	853.93	5.5	53.1741	0.06
SCCCLR1079B06	cytosolic phosphoglycerate kinase 1	EC:2.7.2.3	19484.7	20	354.623	0
SCCCLR1C03D02	splicing factor u2af 38 kda subunit	-	505.705	4.5	54.3165	0.785
SCCCRZ2002F04	clathrin heavy chain 1	-	6496.69	19	653.605	0
SCACLR1057F02	proteasome regulatory non atpase subunit	-	3039.24	8	70.519	0
SCCCCL3080H03	glutamate dehydrogenase	EC:1.4.1.3	1046.85	11	115.269	0.0366667
SCCCCL4002E08	adenine phosphoribosyltransferase 1	EC:2.4.2.7	9974.14	8.33333	399.517	0
SCCCLR1C01C09	60s ribosomal protein 12	-	15517	7.5	221.849	0
SCEZRZ1013G04	stachyose synthase	-	295.764	9	48.9744	1.485
SCMCLR1123A09	alpha soluble nsf attachment protein	-	4623.65	10.6667	171.044	0
SCMCST1055F02	lysyl trna synthetase	EC:6.1.1.6	1198.06	3.5	42.1966	0.05
SCRLLR1110D08	heat shock protein 82	-	12965.2	14	46.3847	0
SCCCCL3001F09	40s ribosomal protein s3	-	9519.76	10.3333	519.151	0
SCCCRZ1001E04	nascent polypeptide associated complex alpha subunit protein	-	13890.5	8.66667	370.034	0
SCCCRZ2C01B09	eukaryotic translation initiation factor 5a protein	-	4023.89	7	352.338	0
SCEPCL6019E04	nadp dependent malic enzyme	EC:1.1.1.38	6017.26	7.33333	435.035	0
SCRFLR1012A08	aquaporin pip2 1	-	10705.6	4	675.552	0
SCAGLR2011H07	thioredoxin 4	-	4459.61	4	244.242	0
SCBFRZ2016G12	60s ribosomal protein 10 3	-	8211.99	3	0	0
SCCCLR1048F11	40s ribosomal protein s8	-	5335.58	8	302.983	0
SCCCLR1068B08	fiber protein fb19	-	14460.4	7	277.202	0
SCCCST3002E02	vamp protein sec22	-	4885.38	3.5	96.2244	0
SCJFRZ1007A10	betaine aldehyde dehydrogenase	EC:1.2.1.8	10927.6	17.6667	381.653	0
SCQSLR1018C05	actin 2	-	33935.1	18.5	703.78	0
SCRFLR1012E06	fructokinase 1	EC:2.7.1.4	6916.17	12	240.676	0
SCSGFL5C05H11	histone	-	30284	2.33333	1916.41	0
SCCCLB1021E12	protoporphyrinogen ix oxidase 1	EC:1.3.3.4	797.727	5	38.6664	0.055
SCCCRT1002C11	nicalin precursor	-	430.04	11	89.9331	0.913333
SCEZLR1009B09	actin 1	-	8286.94	13	280.928	0
SCJLLR1054H06	transcription factor pur alpha 1	-	1635.54	8	69.7661	0
SCMCAM2080D01.b	chalcone flavanone isomerase family	-	1361.81	5.33333	88.3533	0
SCQGLR1085E12	kelch repeat containing protein	-	19929.2	16.3333	624.52	0
SCCCCL4017A09	nadp specific isocitrate dehydrogenase	EC:1.1.1.42	7690.94	15.6667	348.742	0
SCCCLR1079A02	caffeoyl 3 o methyltransferase 1	EC:2.1.1.104	10254.9	9.66667	361.16	0
SCCCLR1C05F08	fumarate hydratase chloroplastidial	EC:4.2.1.2	694.621	11	79.1203	0.17
SCEQRT1033F03	26s proteasome non atpase regulatory subunit 6	-	580.464	8	96.0038	0.3
SCCCCL3003D06.b	importin subunit alpha 1b	-	9073.69	21	569.827	0
SCQGLR1019A07	carrier protein	-	897.469	8.66667	110.572	0.166667
SCEPLR1051D01	putative glycerophosphoryl diester phosphodiesterase 2	EC:3.1.4.46	621.233	8	125.605	0.296667
SCJFRT2059C12	aminomethyltrasferase	EC:2.1.2.10	1582.72	12.3333	116.063	0
SCJLRZ1027C05	dna damage inducible protein	EC:3.4.23.-	1813	10.3333	142.443	0
SCVPLB1017E07	shikimate biosynthesis protein arode	EC:4.2.1.10	2418.5	6	71.0888	0
SCACLR1128H03	1 aminocyclopropane 1 carboxylate oxidase	EC:1.14.17.4	401.141	6.5	34.6741	1.42
SCCCLR2001F07	40s ribosomal protein s20	-	14638	3	732.087	0
SCEPAM2053F09	cyclase dehydrase family protein	-	2804.42	6	100.147	0
SCSFRT2072E05	class i heat shock protein 1	-	9532.97	7	159.453	0
SCCCLR2004B02	aldose reductase	-	2718.97	13	332.433	0
SCCCLR2C02D03	ru large subunit binding protein subunit alpha	-	3930.97	14.6667	132.879	0
SCCCRZ2001B06	gtpase sar1	-	3586.99	6.66667	53.7211	0
SCEQRT2027E03	nitrilase 1	-	686.965	9.5	82.2691	0.33
SCQSAM1032A01	macrophage migration inhibitory factor	-	14329.5	5	429.203	0
SCRLFL1011G08	40s ribosomal protein s17 4	-	8070.37	6.33333	213.422	0
SCUTLR1037C05	germin protein 6a	-	1586.98	4.5	74.4425	0
SCVPFL3040H07	salt tolerance related protein	-	23415.3	7	0	0
SCACLR1036B11	60s acidic ribosomal protein p0	-	8125.85	8	470.344	0
SCACSB1036B05	ectonucleotide pyrophosphatase phosphodiesterase 1	EC:3.1.4.1	1379.6	3.33333	101.268	0
SCAGLR2011F12	temperature induced lipocalin 1	-	1573.86	4.33333	111.351	0
SCCCCL4011H03	ribulose phosphate 3 epimerase	EC:5.1.3.1	765.58	4.66667	46.4163	0.263333
SCCCLR1076C03	ketol acid chloroplastidial	EC:1.1.1.86	3077.44	16.6667	257.325	0
SCCCLR1C03D07	salt tolerance gene product	-	1780.68	6	138.026	0.15
SCBFRZ2017A10	serine carboxypeptidase precursor	EC:3.4.16.5	703.325	8	90.3683	0.665
SCCCLR1024H08	adenylate kinase	EC:2.7.4.3	5919.3	11	238.671	0
SCCCLR1072G07	translational initiation factor eif 4a	-	23728.5	25	1159.68	0
SCRFLR2037A12	latex abundant protein	EC:3.4.22.-	4725.03	14.6667	377.198	0
SCUTLR2008B03	putative protein SORBIDRAFT 09g026550 Sorghum bicolor	-	1793.23	8.33333	112.075	0
SCBGLR1047D05	nascent polypeptide associated complex alpha subunit protein	-	13889.1	9.33333	456.105	0
SCEZAM2058E08	receptor protein kinase 1	-	1570.29	6	110.796	0
SCSGAM1094H05	40s ribosomal protein sa	-	13106.6	8.33333	299.968	0
SCCCLR1070F12	calnexin precursor	-	884.501	6	69.8755	0
SCCCLR1079D10	monodehydroascorbate reductase	EC:1.6.5.4	7600.88	17.3333	556.397	0
SCCCST3001E10	putative protein SORBIDRAFT 10g021150 Sorghum bicolor	-	1001.24	3.5	69.3631	2
SCRLLR1038C12	allene oxide cyclase 4	-	3966.37	8.66667	384.346	0
SCAGLR1043H01	porphobilinogen deaminase	EC:2.5.1.61	935.392	10	50.3184	0.095
SCCCCL4012D10	polypyrimidine tract binding protein homolog 3	-	565.619	11	73.905	0.353333
SCCCCL4015B08	skp1 protein 1a	-	8578.09	4.66667	280.565	0
SCCCLB1001D03	pp2ac 3 phosphatase 2a isoform 3 belonging to family 1	EC:3.1.3.16	1285.2	9	89.412	0.055
SCBGLR1117A10	atp dependent protease atp binding subunit chloropastidial	EC:3.6.1.15	1725.73	25.6667	128.441	0.0366667
SCCCLR1065G03	26s protease regulatory subunit 7	EC:3.6.1.15	4323.69	11	174.157	0
SCCCLR2002B08	glycoside hydrolase family 28	EC:3.2.1.15	761.539	2.33333	180.449	0.163333
SCEPCL6018F02	glycyl trna synthetase	EC:6.1.1.14	1415.57	15.5	148.447	0
SCEPLB1043C03	26s proteasome regulatory subunit s2	-	1426.6	4.33333	0	0
SCEQRT2025E08	tubulin alpha 2 chain	-	5598.98	15.6667	170.528	0
SCRLFL4025E09	ribokinase isoform 1	EC:2.7.1.15	1965.44	3	149.222	0
SCVPRZ2043A12	usp family protein	EC:3.6.1.-	18554.5	7	749.471	0
SCCCLR1024E10	ketol acid reductoisomerase	EC:1.1.1.86	3309.54	15.6667	393.689	0
SCCCLR2002C09	60s ribosomal protein 28	-	1878.31	3	184.262	0
SCEZRT2015F08	long chain acyl CoA synthetase 4	-	356.619	2.5	77.5842	0.675
SCCCLR1072E04	usp family protein	EC:3.6.1.-	22264.8	8	1065.66	0
SCJFRT2059E04	puromycin sensitive aminopeptidase isoform 1	-	1711.07	10.6667	119.336	0
SCSFRT2067F07	sugar transporter 2a	-	745.143	7.66667	140.04	0.26
SCSGLR1045A10	phenol oxidase	EC:1.10.3.1	9897.69	15.3333	763.748	0
SCSGRT2066A01	fumarylacetoacetate hydrolase	EC:3.7.1.2	4696.55	11.6667	168.035	0
SCVPRT2080F12	dead box atp dependent rna helicase 56	-	2359.23	7	80.7536	0
SCCCLR1048A11	nadh ubiquinone oxidoreductase 20 kda subunit	EC:1.6.5.3	1867.88	4	64.5209	0
SCCCRZ2C01A07	fructose bisphosphate aldolase	EC:4.1.2.13	1038.97	7.66667	95.8667	0.07
SCEPAM1015F11	n acetyl gamma glutamyl phosphate reductase	EC:1.2.1.38	1544.82	11.3333	164.87	0
SCEQRT1029D09	glucose 6 phosphate isomerase	EC:5.3.1.9	369.974	15.3333	65.2842	1.53667
SCRFFL1033C06	dihydrolipoamide s acetyltransferase1	EC:2.3.1.12	2862.53	8.66667	0	0
SCCCCL1002D10.b	pyruvate dehydrogenase e1 component alpha subunit	EC:1.2.4.1	9518.27	18	641.207	0
SCCCLR1C02F04	ma3 domain containing protein	-	2072.33	15.6667	140.651	0.1
SCEPLR1030F01	nucleosome chromatin assembly factor group a	-	575.615	8	51.8306	0.37
SCAGLR1043E04	cytochrome p450 cyp74a19	-	384.235	10	49.2854	1.36
SCCCCL4009H11	af236369 1 prohibitin	-	1839.33	9.33333	225.908	0
SCCCLR1C05B06	eukaryotic translation initiation factor 3 subunit 3	-	615.246	7.66667	62.9565	0.2
SCCCRZ1C01H05	loc100285980 precursor	-	493.323	15	91.959	0.6
SCCCRZ2004B10	3 isopropylmalate dehydrogenase	EC:1.1.1.41	1626.28	10	207.931	0.04
SCCCRZ2C03F07	pto kinase interactor 1	EC:2.7.11.-	1651.45	10	72.6611	0
SCCCST2003F12	bifunctional aspartokinase homoserine dehydrogenase	EC:1.1.1.3	1940.45	10.3333	116.375	0.04
SCRLLR1038A10	transaldolase 2	EC:2.2.1.2	21270.1	4	105.196	0
SCSFRT2068D12	abscisic stress ripening related protein 2	-	5957.39	3.5	214.7	0
SCAGLR2026C06	4 methyl 5 b hydroxyethyl thiazol monophosphate biosynthesis enzyme	-	1829.47	11.3333	240.107	0
SCCCRZ1003D03	aminoacylase 1 precursor	EC:3.5.1.14	1489.68	5.66667	105.412	0
SCEZLB1009B03	eukaryotic peptide chain release factor gtp binding subunit erf3a protein	-	1677.25	5.33333	89.1653	0
SCJLLR1054E03	macrophage migration inhibitory factor	-	13288.6	5	295.51	0
SCQGST1032G01	pyruvate dehydrogenase e1 component alpha subunit	EC:1.2.4.1	3542.47	6.5	0	0
SCCCCL1002A05.b	ubiquitin carboxyl terminal hydrolase 6	EC:3.1.2.15	1685.19	11	258.001	0
SCCCLR1C02E07	60s ribosomal protein 22 2	-	6129.89	5.33333	249.434	0
SCEPFL3080C01	er6 protein	-	16496.3	3.66667	94.8026	0
SCJLST1022H09	transposon protein	-	411.736	8.5	29.7373	1.305
SCJLST1027D09	glutathione s transferase	EC:2.5.1.18	9606.78	12.6667	379.048	0
SCUTLR1058B04	dihydrolipoyllysine residue succinyltransferase component of 2 oxoglutarate dehydrogenase complex	EC:2.3.1.61	1820.07	9	198.676	0
SCMCRT2085B01	c terminal region family protein	-	2355.6	5.33333	211.982	0
SCEPRZ1010D03	outer plastidial membrane protein porin	-	1786.96	7.5	104.141	0
SCJFLR1073B11	transcription factor	-	2116.09	5.66667	47.3723	0
SCJLLR1054C04	transcription factor apfi	-	1004.69	5.33333	109.474	0.223333
SCUTLR2030A05	importin subunit beta 1	-	4364.52	16	406.694	0
SCVPRT2081E06	elongation factor 1 beta	-	12451.1	3	0	0
SCCCCL4008F04	40s ribosomal protein s27	-	7472.08	3.33333	175.059	0
SCCCCL4011G09	14 3 3 protein a	-	27467.7	10.6667	262.888	0
SCCCLB1025H11	protein transporter	-	465.165	8	75.2125	1.58
SCCCRZ1002F04	hypersensitive induced response protein	-	4264.41	11	226.617	0
SCJFRT1008C05	hypersensitive induced response protein	-	294.909	8	26.9362	1.4
SCJFRT2060C11	succinyl ligase alpha chain 2	EC:6.2.1.5	13689.6	4	82.7421	0
SCAGFL1089C03	glutathione s transferase gstf2	EC:2.5.1.18	124954	5	869.78	0
SCAGLR2011E07	transcription factor btf3	-	8028.28	5	259.523	0
SCCCLR1022B11	cysteine protease 1 precursor	EC:3.4.22.-	10621.8	7.33333	995.52	0
SCCCLR1072B04	glyceraldehyde 3 phosphate dehydrogenase	EC:1.2.1.12	72790.5	22	1066.85	0
SCCCRZ1002E01	alanine aminotransferase 2	EC:2.6.1.2	540.654	10	35.6648	0.375
SCCCCL3002D03.b	succinate semialdehyde dehydrogenase	EC:1.2.1.-	691.393	11	45.4299	0.105
SCCCLR1075B02	ras related protein ric1	-	6653.67	5.66667	233.105	0
SCCCLR2C03D05	superoxide dismutase 2	EC:1.15.1.1	18458.3	6.33333	909.066	0
SCCCRZ2001A04	2 hydroxy 3 oxopropionate reductase	EC:1.1.1.60	2160.92	12.3333	300.245	0
SCJFLR1074C10	putative protein SORBIDRAFT 06g014260 Sorghum bicolor	-	1142.04	8	155.649	0.0766667
SCJFRT1005D04	pyruvate decarboxylase	EC:4.1.1.1	2087.91	11	128.759	0
SCJLLR1033F07	2 cys peroxiredoxin bas1	EC:1.11.1.15	4864.29	9.66667	348.177	0
SCRULR1042G12	glutathione s transferase gstf2	EC:2.5.1.18	111431	2	0	0
SCACSB1117F03	sucrose synthase 2	EC:2.4.1.13	4556.56	8.66667	0	0
SCBGFL4048C01	co chaperone protein sba1	-	1780.62	5.66667	213.481	0
SCCCLR1048F08	26s proteasome non atpase regulatory subunit 14	-	1568.46	5.33333	147.932	0
SCEPRZ3047F05	dihydrolipoamide s acetyltransferase1	EC:2.3.1.12	3357.56	12	214.197	0
SCEZLB1006F11	phosphoglycerate kinase	EC:2.7.2.3	10690.1	16	337.91	0
SCEZLR1052F07	protein phosphatase 2a structural subunit	-	3851.35	15.3333	153.16	0
SCAGLR2033E02	clathrin light chain 2	-	1929.27	4.66667	155.689	0
SCCCCL3140B03	xylose isomerase	EC:5.3.1.5	842.112	9.66667	138.277	0
SCCCLB1024B11	diaminopimelate decarboxylase	EC:4.1.1.20	1333.82	10.3333	99.9228	0
SCEQLB1067D06	chaperonin cpn60 mitochondrial	-	496.782	8	54.7602	1.26
SCQGLR1062E09	26s proteasome non atpase regulatory subunit 8	-	3108.87	10	180.721	0
SCUTLR1037F10	glutathione s c terminal domain containing protein	-	12375.5	13.6667	871.361	0
SCCCLR1077D09	26s protease regulatory subunit 6b	EC:3.6.1.15	5422.37	12.3333	269.482	0
SCCCRZ2C01F01	glutathione peroxidase	EC:1.11.1.9	6411.67	7	418.125	0
SCEZRZ1014B04	af083256 1small gtp binding protein rab2	-	3170.39	8.66667	182.968	0
SCQGLR1085B04	phosphatase 2a isoform 2 family 2	EC:3.1.3.16	1339.25	8.5	70.0886	0
SCAGLR1043C02	apx2 cytosolic ascorbate peroxidase	EC:1.11.1.7	14473.4	13.6667	835.843	0
SCBGFL5081F09	60s ribosomal protein 23a	-	10287.1	3.33333	340.764	0
SCCCLR1C01H02	peptidyl prolyl cis trans isomerase	EC:5.2.1.8	2429.84	9.66667	207.157	0
SCJFRZ2015C05	annexin d4	-	18005.8	11.3333	1410.02	0
SCVPST1061C06	sucrose synthase 5	-	1219.71	9.33333	86.1092	0
SCCCLR1079E05	poly binding protein	-	573.018	13	78.5495	0.193333
SCCCLR2001B02	carbamoyl phosphate synthase small chain	-	682.972	7.66667	96.9852	0.293333
SCCCCL3120H02	uncharacterized protein	-	520.777	4.5	73.0282	0.83
SCCCLR1069A12	60s ribosomal protein 9	-	2933.16	9	335.985	0
SCEPLB1041G09	proteasome subunit alpha 1	EC:3.4.25.1	2646.29	10.6667	277.806	0
SCEQLR1050F11	putative protein SORBIDRAFT 03g004340 Sorghum bicolor	-	802.365	4	67.9005	0.165
SCEZLR1052D02	26s proteasome non atpase regulatory subunit 11	-	1053.1	15	171.445	0.04
SCRFFL4006E01	drepp4 protein	-	44775.8	8.33333	0	0
SCCCLR2004H11	t complex protein 1 theta chain	-	2787.75	14.3333	171.511	0
SCCCRZ1C01A09	proteasome regulatory non atpase subunit	-	2681.53	9.5	207.553	0
SCEPAM2055H02	legumin protein	-	24697.8	7.33333	677.441	0
SCEPCL6029B10	26s proteasome regulatory particle triple a atpase subunit1b	EC:3.6.1.15	3299.84	4.33333	0	0
SCEQRT2094H09	receptor mediated endocytosis 1 isoform i	-	398.646	10	59.5353	0.936667
SCJLLR1107C01	ubiquinol cytochrome c reductase complex 14 kda protein	EC:1.10.2.2	4240.98	6.5	114.243	0
SCRFLR1034F01	eukaryotic translation initiation factor 3 subunit 4	-	1571.56	4	262.776	0
SCAGLR2018D03	aminotransferase y4ub	EC:2.6.1.96	574.107	7.33333	41.4078	0.443333
SCCCLB1C03G10	dimethylmalate lyase isoform 1	-	9287.37	11.6667	647.78	0
SCCCRZ1002A01	vhs and gat domain protein	-	358.845	8.33333	119.266	1.45
SCCCRZ1C01B05	asparagine synthetase	EC:6.3.5.4	1239.92	9.33333	114.733	0
SCCCCL2001B01.b	gda1 cd39 family protein	-	865.743	9.66667	123.638	0.1
SCJFRZ2028D05	esterase d	EC:3.1.1.1	1053.63	6	77.0047	0.79
SCJLRT1018H05	non-specific protease 2	EC:3.4.21.-	460.132	11.3333	77.1442	0.77
SCQGLR1019D06	legumin protein	-	11360.8	4.66667	401.593	0
SCCCCL3001E09.b	40s ribosomal protein s5	-	16346.7	8.33333	671.813	0
SCCCCL3002G03.b	eukaryotic translation initiation factor 3 subunit 6	-	852.06	10	102.527	0.223333
SCCCLR1C04A05	dead box atp dependent rna helicase 56	-	3849.22	3.33333	48.3234	0
SCCCLR1C06C11	atp citrate synthase beta chain	EC:2.3.3.8	7609.5	21.6667	563.082	0
SCCCRZ2002D07	elongation factor 1 delta 1	-	8378.15	11	758.224	0
SCCCST1C06G09	glyoxylate reductase	EC:1.1.1.26	639.109	6	82.2399	0.39
SCEQLB1063E01	60s ribosomal protein 6	-	8845.24	5	271.198	0
SCJFRZ2026G10	phospholipase a1 ii 5	EC:3.1.1.3	1278.83	3	155.201	0
SCBFLR1039A03	polyphenol oxidase	EC:1.10.3.1	4140.45	8.66667	431.929	0
SCCCCL3003D05.b	nadh ubiquinone oxidoreductase 51 kda subunit	EC:1.6.5.3	1026.73	10	120.498	0.0366667
SCEQRT1030B12	phenylalanyl trna synthetase beta chain	EC:6.1.1.20	533.433	12.6667	124.072	0.32
SCEQRT2099G01	putative l ascorbate peroxidase chloroplastidial isoform 1	EC:1.11.1.7	3415.06	8.66667	183.817	0
SCEZLR1052E12	uncharacterized protein LOC100279462 Zea mays	-	665.248	4.5	181.651	0.205
SCQSST1040E11	elongation factor 1 beta	-	12687.3	6.5	505.378	0
SCSBSB1052D07	glyceraldehyde 3 phosphate dehydrogenase	EC:1.2.1.13	3142.06	7.66667	204.746	0
SCCCHR1002F08	prolyl carboxypeptidase precursor	-	2345.32	13.6667	153.672	0
SCCCLB1001H03	uncharacterized protein	-	405.38	4.66667	56.7167	1.51667
SCCCLR2C01E08	stress related protein	-	6799	7	222.968	0
SCJFLR1073B06	thioredoxin h	-	5908.95	4	302.988	0
SCJFRT2055B05	heat shock protein 90	-	10229.2	7.5	69.7366	0
SCCCCL3080E11	3 hydroxyisobutyryl coenzyme a hydrolase	-	836.422	10	81.8399	0.0366667
SCCCLR1001E03	apx4 peroxisomal ascorbate peroxidase	EC:1.11.1.7	2817.12	8	179.935	0
SCJFRT1062B06	protein lap1	-	3461.27	6	134.669	0
SCQSAM1032E01	proteasome subunit beta 6 precursor	EC:3.4.25.1	5448.46	6	238.328	0
SCQSRT1035E10	phosphoserine aminotransferase	EC:2.6.1.52	5758.3	15.3333	307.983	0
SCUTAM2090G07	fiber protein fb19	-	1190.63	3.5	0	0
SCVPLR2012D11	sucrose cleavage related protein	-	1203.2	8.33333	172.531	0.0366667
SCCCLR1048B12	elongation factor 1 gamma 3	-	17794	16.3333	717.286	0
SCCCRZ1003G07	uridine monophosphate synthase	EC:4.1.1.23	251.584	5	99.8656	2.38667
SCEPRZ1011G11	tip120 protein	-	1095.21	15.6667	84.9725	0.26
SCJFRT1008E10	af486280 1 cytosolic 6 phosphogluconate dehydrogenase	EC:1.1.1.44	15201.9	20	475.322	0
SCMCAM2084F02	hexokinase 5	EC:2.7.1.1	3132.35	3	93.6141	0
SCRFLB1056H05	tyrosyl trna synthetase	EC:6.1.1.1	1103.9	4.5	60.2533	0.05
SCSGHR1071C12	quinone oxidoreductase	-	2127.39	8.33333	85.0645	0
SCACLR2014A07	threonyl trna synthetase	EC:6.1.1.3	591.739	13.3333	92.4888	0.293333
SCCCLR1072D09	coatomer subunit epsilon	-	500.966	7	52.1739	0.245
SCJLRT1013H07	electron transfer flavoprotein beta subunit	-	859.576	7.5	79.9599	0.05
SCRURT2010A08	mitochondrial 2 oxoglutarate malate carrier protein	-	314.248	6.5	53.8146	1.145
SCCCCL3001C03	citrate synthase mitochondrial	EC:2.3.3.1	2358.05	17.3333	124.774	0
SCCCLR1022F10	serine hydroxymethyltransferase	EC:2.1.2.1	11615.3	20.6667	786.193	0
SCCCRZ1001C05	phosphoglycerate kinase	EC:2.7.2.3	35937.9	20.6667	2583.1	0
SCEPLR1030H09	dynamin 2a	-	1082.22	9.5	66.3986	0
SCEPRZ1010G06	tryacylglicerol lipase	EC:3.1.1.31	6155.26	9	441.046	0
SCCCLB1023F09	cathepsin b	EC:3.4.22.1	881.69	10.3333	192.028	0.133333
SCEQLR1007C02	adapter related protein complex 1 beta 1	-	559.888	15.6667	93.8687	0.353333
SCJFRZ1007B07	methyl binding domain protein mbd115	-	304.1	5.5	63.2841	1.43
SCMCRT2107G02	aspartate semialdehyde dehydrogenase	EC:1.2.1.11	1498.34	7	88.0602	0.055
SCCCCL4005C02	eukaryotic translation initiation factor 2 gamma subunit	-	652.981	6.33333	119.779	0.1
SCCCLB1004H02	ubiquitin activating enzyme e1	-	1009.78	30.6667	365.168	0.0366667
SCCCLR1C07G11	eukaryotic initiation factor 4a	-	15979.7	24.3333	404.252	0
SCRLLR1038G11	t complex protein 1 subunit alpha	-	1832.71	12.6667	106.542	0.0366667
SCBGLR1003G06	importin beta	-	1143.84	15	60.1175	0
SCCCFL1003H07	auxin induced protein pcnt115	-	4239.79	5.66667	62.6112	0
SCCCLR1048G02	leucyl trna synthetase	EC:6.1.1.4	970.298	22	171.128	0
SCCCLR1072F05	elongation factor 2	-	32432.4	37.6667	2058.53	0
SCCCRZ2001F12	aluminum induced protein	-	1774.49	6	210.013	0
SCEQLR1050G05	elongation factor 1 beta	-	13779.3	7.33333	527.189	0
SCCCCL3080C04	60s ribosomal protein 6 isoform 1	-	8079.06	6.33333	179.159	0
SCCCLB1003E11	serine/threonine protein kinase related to osmotic stress and abscisic acid response	EC:2.7.11.1	606.105	6.5	50.8145	0.665
SCCCLR1001A04	putative protein OsI 36737 Oryza sativa Indica Group	-	1336.99	5	117.881	0
SCJFLR1073D03	glutamate 1 semialdehyde aminotransferase chloroplastidial	EC:5.4.3.8	766.586	10	55.1548	0.443333
SCQGLR1062D04	udp glucose pyrophosphorylase	EC:2.7.7.9	21389.6	28.3333	1605.78	0
SCRLLR1038D01	uracil phosphoribosyltransferase	EC:2.4.2.9	2046.44	9	69.6356	0.04
SCSBHR1052C05	phosphoinositide specific phospholipase c	EC:3.1.4.11	793.442	4	51.3409	0.05
SCUTLR2023A09	cortical cell delineating protein precursor	-	14624	5.66667	391.9	0
SCVPLB1020H01	40s ribosomal protein s11	-	2999.09	4.5	228.165	0
SCBGAM1090F06	soluble inorganic pyrophosphatase	EC:3.6.1.1	4793.63	6.33333	146.445	0
SCCCLR1048A09	60s ribosomal protein 5 1	-	1027.83	7	82.3745	0
SCCCLR1076E03	brassinosteroid biosynthesis related protein	EC:1.1.1.158	1272.82	11	107.668	0.0966667
SCCCRT1001E01	af271894 1 lipoxygenase	EC:1.13.11.12	592.958	21.5	53.8683	0.555
SCEZRZ1014F10	thioredoxin peroxidase 1	-	4034.17	8.66667	375.751	0
SCBGLR1120D04	thioredoxin reductase 2	EC:1.8.1.9	826.362	6.5	36.3471	0.055
SCCCLR1C10C03	eukaryotic translation initiation factor 3 subunit 1 35 kda	-	1519.3	7.5	119.787	0
SCJFRT2057F01	subtilisin proteinase	EC:3.4.21.48	725.773	5.66667	116.092	0.173333
SCCCLR2001H09	thioredoxin h	-	6007.41	3.66667	224.106	0
SCEPRZ1008B12	macronuclear development protein	-	596.915	7	73.1879	0.255
SCJFRT1059E08	pto kinase interactor 1	EC:2.7.11.-	747.177	8	28.1934	0.07
SCJFRT2057C03	aspartyl trna synthetase	EC:6.1.1.12	2628.71	4.66667	75.423	0
SCSBLB1033E06	pp2ac 3 phosphatase 2a isoform 3 belonging to family 1	EC:3.1.3.16	1450.65	8	38.5607	0.0366667
SCACLR2007B05	chlorophyll a b binding protein cp24	-	2023.57	5.33333	134.499	0
SCCCLR1065E09	3 dehydroquinate synthase	EC:4.2.3.4	1141.26	11.3333	91.4725	0
SCCCRZ1003A03	heat shock 70 kda protein	-	1599.34	18.6667	202.571	0
SCCCRZ2C03F04	isoaspartate o methyltransferase isoform 1	EC:2.1.1.77	3569.77	5.33333	123.524	0
SCEQLB1066E08	non-specific glucosidase	EC:3.2.1.-	621.856	10.3333	132.93	0.136667
SCJFLR1017B03	sex determination protein tassel seed 2	-	1844.24	9.33333	144.008	0
SCJFRT1010A12	fumarylacetoacetase	EC:3.7.1.2	4829.19	4	0	0
SCCCCL4006C07	26s proteasome regulatory particle triple a atpase subunit 6	EC:3.6.1.15	4879.24	13.6667	301.971	0
SCCCCL4011D12	pyruvate decarboxylase	EC:4.1.1.1	7092.82	18	409.246	0
SCCCLR1068D08	proteasome subunit beta 7 a precursor	EC:3.4.25.1	1091.79	5.33333	254.877	0.0366667
SCUTLR2023H05	r40g2 protein	-	4766.96	8.5	82.8619	0
SCCCCL3004H02.b	proliferation associated protein 2g4	EC:3.4.11.-	6210.82	11	363.409	0
SCCCCL4006E08	chorismate mutase	EC:5.4.99.5	490.931	3.66667	59.1372	0.47
SCCCLR1065F10	ubiquitin conjugating enzyme spm2	EC:6.3.2.19	8449.85	6.33333	198.054	0
SCJFLR1013D01	60s ribosomal protein 18a	-	1467.92	5.33333	133.544	0.07
SCBGST3105H08	regulator of ribonuclease activity a	EC:2.1.1.-	5884.93	6	400.501	0
SCQGLR1019B10	ac077693 3 eukaryotic initiation factor subunit	-	279.192	8.5	37.1219	1.69
SCSGLR1045F12	60s ribosomal protein 11	-	5654.15	4.5	292.902	0
SCACLR2022D05	transaldolase 2	-	589.778	6.33333	72.4323	0.93
SCBFLR1083E03	nucleoside diphosphate kinase i	EC:2.7.4.6	8869.94	6.33333	669.149	0
SCCCCL4011C02	elongation factor 2	-	17318.2	16.6667	0	0
SCCCCL4012E07	s glutathione dehydrogenase class iii alcohol dehydrogenase	-	644.992	5.33333	135.479	0.23
SCCCRZ1003F06	3 isopropylmalate dehydratase large subunit	EC:4.2.1.35	1134.51	10.3333	114.388	0.04
SCEZLB1010C01	annexin d4	-	7322.16	8	326.293	0
SCSFRT2070A04	protein lrp16	-	1729.28	7.33333	108.452	0
SCUTLR1058B02	s adenosylmethionine synthetase 1	EC:2.5.1.6	17448.4	13.3333	288.199	0
SCVPLR1028C10	ornithine carbamoyltransferase	EC:2.1.3.3	761.805	8.33333	180.734	0.136667
SCCCCL3001G11.b	2 dehydro 3 deoxyphosphooctonate aldolase	EC:2.5.1.55	5231.37	9.66667	281.209	0
SCCCLR1072A12	malate dehydrogenase cytoplasmic	EC:1.1.1.37	2120.28	10.3333	129.632	0
SCJFLR1074H03	low molecular weight protein tyrosine phosphatase slr0328	EC:3.1.3.48	1852.38	8.33333	83.9253	0
SCSBSB1096D03	fructose bisphosphate chloroplastidial flags precursor	EC:4.1.2.13	3334.47	8	133.889	0
SCCCLR1C01B04	adp ribosylation factor protein 8a	-	3120.12	6	134.519	0
SCCCRZ2001F10	mitochondrial aldehyde dehydrogenase	EC:1.2.1.5	1800.78	14.6667	161.629	0
SCQGLR1062H03	charged multivesicular body protein 4b	-	2020.35	8	220.309	0
SCAGLR2033D10	serine hydroxymethyltransferase	EC:2.1.2.1	671.627	13.3333	141.81	0.306667
SCCCCL3003E02.b	ubiquitin thioesterase	EC:3.4.19.-	409.563	5.5	43.4861	0.83
SCCCRT1001H04	auxin induced protein pcnt115	-	6294.52	5.33333	174.326	0
SCJLLR1054G06	putative protein SORBIDRAFT 07g023850 Sorghum bicolor	-	758.947	19.3333	123.662	0.07
SCMCST1058E10	40s ribosomal protein s15a	-	4321.57	4.33333	292.372	0
SCQGRT1043B02	udp n acetylglucosamine pyrophosphorylase	EC:2.7.7.23	675.219	6	33.1526	0.5
SCVPLR1028E03	pci domain containing protein	-	1763.7	9.33333	235.084	0
SCEZLB1014D11	ubiquitin thioesterase otu1	-	3076.5	7.66667	129.264	0
SCJFRT2054E01	3 n debenzoyl 2 deoxytaxol n benzoyltransferase	EC:2.3.1.-	1084.62	8.33333	60.3916	0.0366667
SCJFRZ2025G07	ankyrin repeat domain containing protein 2	-	3868.61	10	214.134	0
SCACST3159D04	inosine 5 monophosphate dehydrogenase 2	EC:1.1.1.205	2068.73	7	161.717	0
SCBFLR1083D11	seryl trna synthetase	EC:6.1.1.11	1212.45	11.3333	120.355	0.1
SCBGLR1002D03	proteasome subunit beta 1	EC:3.4.25.1	4937.16	9	260.05	0
SCCCCL3080C05.b	aspartyl aminopeptidase	EC:3.4.11.21	760.819	11.6667	83.3814	0.07
SCCCCL3140G05	26s proteasome non atpase regulatory subunit 11	-	2249.48	13.6667	193.953	0
SCEQLR1050E07	elongation factor 1 gamma 2	-	2648.88	12.5	146.755	0
SCJLLR1103G09	ef hand family protein	-	6530.78	4.33333	301.399	0
SCQGLR1086B07	selenium binding protein	-	993.463	10.3333	79.2096	0
SCVPRT2073F05	hexose transporter	-	1637.48	14	319.634	0
SCVPRZ2042B04	protease candidate1	EC:3.4.24.-	997.896	17	198.825	0.04
SCCCLR1C01B03	peptide methionine sulfoxide reductase	EC:1.8.4.11	1261.01	5.5	51.7208	0
SCRFLR1012B11	eukaryotic initiation factor 4f subunit p82 34 eif 4f p82 34	-	1128.29	18.6667	165.61	0
SCRLFL1007A02	adapter related protein complex 4 epsilon 1 subunit	-	757.965	11.3333	64.0293	0.07
SCVPLR1028D03	rna binding protein rp120	-	866.51	23.6667	135.449	0.0333333
SCCCCL3120F02	t complex protein 1 subunit zeta	-	1396.09	12.3333	168.86	0
SCCCLR1070H07	nadh dehydrogenase	-	792.51	11	133.521	0.0966667
SCEQRT2096F01	tip120 protein	-	1035.64	6.5	76.6526	0.15
SCEZRZ1012H03	putative protein SORBIDRAFT 01g011580 Sorghum bicolor	-	6190.39	5.5	133.23	0
SCJFRZ2025B07	putative protein SORBIDRAFT 06g030050 Sorghum bicolor	-	555.237	12.5	110.21	0.295
SCJLLR1054F03	legumain precursor	EC:3.4.22.34	2174.73	9.66667	443.578	0
SCRFLR1034A04	sec13 related protein	-	1494.57	6	112.88	0
SCVPCL6042C08	1 deoxy d xylulose 5 phosphate reductoisomerase	EC:1.1.1.267	1313.12	9.33333	57.6073	0
SCBGLR1003E06	eukaryotic initiation factor 5c cg2922 isoform f	-	1146.02	13.3333	106.244	0.04
SCCCHR1003C05	60s acidic ribosomal protein p2a	-	6347.06	2.33333	151.537	0
SCEZLB1008B10	uncharacterized protein	-	1748.66	14	272.602	0
SCJFRT2059H09	protein kinase apk1b	-	792.005	7.66667	41.4305	0.606667
SCJFRZ2010D05	proteasome subunit alpha 7	EC:3.4.25.1	5038.15	8	243.084	0
SCJLRZ1024A01	phosphoenolpyruvate carboxylase	EC:4.1.1.31	458.392	11.3333	44.6261	0.626667
SCQSLR1040E09	6 phosphogluconate dehydrogenase2	EC:1.1.1.44	32467.9	31	888.699	0
SCRFLR1012C07	60s ribosomal protein	-	3496.76	7.33333	310.723	0
SCBGLR1023H10	poly binding protein	-	3077.72	19.3333	417.766	0
SCCCLB1023A12	proline iminopeptidase	EC:3.4.11.5	549.007	6.5	69.0144	0.56
SCCCLR1065E04	pyruvate dehydrogenase e1 component subunit beta	EC:1.2.4.1	395.541	5.33333	77.1096	0.846667
SCCCRZ2001D09	substrate binding domain containing protein	-	14233.8	13.6667	1024.4	0
SCJFRZ2015D05	primary amine oxidase	EC:1.4.3.21	1044.34	7.66667	132.183	0
SCMCCL6052B08	ru large subunit binding protein subunit alpha	-	3187.38	6.66667	17.7375	0
SCQGLR1041A05	heat shock protein sti	-	6629.09	17	461.323	0
SCQGLR1062G10	methylenetetrahydrofolate dehydrogenase cytoplasmic	EC:1.5.1.5	1123.82	6.33333	63.7185	0
SCCCLR1070G05	bifunctional methylthioribulose 1 phosphate dehydratase enolase phosph	EC:3.1.3.77	916.2	12.3333	86.0929	0.0666667
SCCCRZ1002B03	tpa class iii peroxidase 39 precursor	EC:1.11.1.7	2047.51	7	207.654	0
SCCCST1006A11	glycine dehydrogenase	EC:1.4.4.2	505.455	14	92.6135	0.413333
SCEPRZ3130G10	ferredoxin nadp oxidoreductase	EC:1.18.1.2	2366.61	5.5	105.464	0
SCEQLR1050G03	gtp binding protein sar1a	-	3622.22	6	117.622	0
SCJLLR1054C12	40s ribosomal protein s24	-	10957.9	3.5	340.198	0
SCQGLR1019A10	gtp binding nuclear protein rna a1	-	19942.5	9.66667	1587.61	0
SCQSRZ3037D06	ferredoxin nadp leaf isozyme	EC:1.18.1.2	3280.12	12.3333	345.676	0
SCVPLR2027B12	pyrophosphate dependent phosphofructo 1 kinase	EC:2.7.1.11	662.932	12.6667	49.7414	0.413333
SCCCCL2001A05.b	nadp dependent malic enzyme	EC:1.1.1.38	5080.13	9.66667	287.701	0
SCCCLR1066A08	rh2 protein	-	986.787	11.6667	72.2673	0.0366667
SCCCRZ1001E11	ankyrin repeat domain containing protein 2	-	4241.59	10	98.369	0
SCEZHR1047F05	hydroxyproline rich glyco	-	587.865	4.5	99.1735	0.43
SCJFLR1073H09	enolase 1	EC:4.2.1.11	27476	23.6667	1646.27	0
SCJFRZ1005C03	3 n debenzoyl 2 deoxytaxol n benzoyltransferase	EC:2.3.1.-	12142.8	12.6667	437.304	0
SCRLCL6031B10	nad dependent isocitrate dehydrogenase	EC:1.1.1.41	2086.62	8.33333	192.136	0
SCVPCL6046A05	coatomer subunit gamma 1	-	235.727	13	33.4096	2.37667
SCVPRT2079H06	glucose 6 phosphate dehydrogenase	EC:1.1.1.49	2362.12	13.3333	141.334	0
SCCCLR1066H04	tcp 1 cpn60 chaperonin family protein	-	4391.09	7	33.0323	0
SCJFLR1074G04	plasminogen activator inhibitor 1 rna binding protein	-	2692.36	5.33333	258.279	0
SCSGRT2066B08	dead box atp dependent rna helicase 52 c	-	1324.45	11	61.6938	0
SCCCLR1078H05	metal dependent hydrolase	-	900.053	4.66667	103.28	0.07
SCEPRZ1010H09	dynamin related protein 1a	-	389.8	12.5	111.292	1.03
SCJFRZ2026E06	adenylosuccinate synthetase chloroplastidial	EC:6.3.4.4	1840.19	4.66667	125.063	0
SCVPLB1020F02	coatomer subunit alpha 3	-	727.167	17.5	97.4131	0.465
SCVPRT2074E05	auxin induced protein pcnt115	-	1254.37	11.3333	101.17	0
SCCCCL4007F09	adenylosuccinate lyase	EC:4.3.2.2	803.156	12.5	55.6868	0.2
SCCCCL5002B01	argininosuccinate lyase	EC:4.3.2.1	392.187	6.5	84.5191	1.535
SCCCHR1002H03	6 phosphogluconate decarboxylating	EC:1.1.1.44	913.191	6	55.9672	0
SCCCLR1024F05	adp ribosylation factor protein 8b	-	1827.63	4.5	120.539	0
SCCCLR1C04E07	calcium dependent protein kinase	EC:2.7.11.1	660.319	14.3333	89.0876	0.553333
SCCCLR1C06B07	chorismate synthase 2	EC:4.2.3.5	1653.17	6	124.587	0.05
SCEQRT1033H09	mitochondrial prohibitin complex protein 2	-	2622	9	113.977	0
SCMCCL6051E03	lysosomal alpha mannosidase	EC:3.2.1.24	5855.99	4	333.299	0
SCRFLR1012E03	isopentenyl pyrophosphate dimethyllallyl pyrophosphate isomerase	EC:5.3.3.2	2866.32	11	122.901	0
SCRFLR2034G09	triosephosphate isomerase cytosolic	EC:5.3.1.1	35441.6	7	458.54	0
SCCCCL3120F07	proteasome subunit beta 4 precursor	EC:3.4.25.1	1022.8	6.66667	119.409	0
SCCCFL3002G06	hsp20 alpha crystallin family protein	-	2261.98	5.5	146.454	0
SCCCLR1C04E01	adenosylhomocysteinase	EC:3.3.1.1	33300.1	27.3333	2032.07	0
SCCCRZ1003D05	putative protein SORBIDRAFT 06g014260 Sorghum bicolor	-	2414.57	3.5	166.216	0
SCCCRZ1C01A11	eukaryotic translation initiation factor 2 beta subunit	-	421.006	6	67.9851	0.73
SCQSLR1018F09	eukaryotic translation initiation factor 3 subunit a	-	1452.53	16.6667	131.862	0.0366667
SCRLFL4108D12	60s acidic ribosomal protein p1	-	20481.8	4.33333	209.063	0
SCVPLB1020E05	isoflavone reductase irl	-	30264.1	15.6667	1241.12	0
SCVPRT2077G09	atp synthase subunit mitochondrial isoform 1	-	4588.66	8.33333	315.423	0
SCVPRT2081D11	flavoprotein wrba isoform 1	-	6640.45	8.33333	264.21	0
SCACAD1037B06	aconitate hydratase 3	EC:4.2.1.3	698.055	7	67.0702	0.63
SCAGLR2018H07	leucine rich repeat family protein	-	726.341	8.5	44.7438	0.105
SCBFRZ2017C11	plasma membrane bound peroxidase flags precursor	EC:1.11.1.7	533.215	10.5	50.857	0.43
SCBGLR1003B07	gtp binding protein sar1a	-	4966.62	8.66667	175.03	0
SCBGLR1117C04	aspartyl trna synthetase	EC:6.1.1.12	1253.24	12.6667	131.196	0
SCCCLR1024C11	stromal 70 kda heat shock related protein	-	1958.48	14	205.482	0
SCCCLR1072H03	cell death related protein	-	1304.31	3.5	140.05	0.055
SCCCLR2002B07	chaperone protein dnaj 10	-	875.324	5.33333	97.5389	0.07
SCCCLR2C02D12	chlorophyll a b binding apoprotein cp26 precursor	-	3654.06	9	255.937	0
SCEPCL6020A07	gtp binding protein ptd004	-	8244.6	14	446.956	0
SCJFRT1058C05	cytosolic factor protein	-	3320.35	4.5	164.568	0
SCAGLR1021F12	argininosuccinate synthase	EC:6.3.4.5	2630.86	11	259.512	0
SCBGLR1023A04	blue copper binding	-	1729.02	5.5	194.621	0
SCCCCL3001E12.b	arabinogalactan protein	-	2705.13	6.33333	107.427	0.1
SCCCLR1001C09	proteasome subunit beta 3	EC:3.4.25.1	1754	5.33333	248.656	0
SCCCLR1048G04	disulfide isomerase	EC:5.3.4.1	12692.2	26	954.204	0
SCCCLR1065B07	hsc70 interacting protein	-	2654.09	10.6667	211.038	0
SCCCLR2C01D05	60s ribosomal protein 26 1	-	1698.52	3	83.7352	0
SCJFRZ3C04G04.b	aconitate hydratase cytoplasmic	EC:4.2.1.3	25042	4	39.1172	0
SCJLRT1015H07	protein z	-	736.461	10.3333	73.25	0.106667
SCMCSB1116D02	phosphoenolpyruvate carboxylase	EC:4.1.1.31	2242.86	3.5	71.8769	0
SCQGLR2017D03	chaperone protein dnaj 10	-	848.104	7	103.059	0.46
SCQGRT1039H01	tripeptidyl peptidase ii	EC:3.4.21.10	482.134	14.6667	120.714	0.59
SCSBST3098G08	annexin p35	-	9748.02	13	441.77	0
SCCCCL2001B02.b	glyceraldehyde 3 phosphate dehydrogenase cytosolic	EC:1.2.1.12	12133	9.33333	124.891	0
SCCCCL4011H08	pyrophosphate fructose 6 phosphate 1 phosphotransferase beta subunit	EC:2.7.1.11	3881.46	20.6667	348.172	0
SCCCLR1080G12	pre mrna splicing factor 19	EC:6.3.2.19	275.886	9.33333	46.2527	1.75333
SCCCLR1C01B06	dj 1 family protein	-	1229.75	5.33333	214.239	0.04
SCCCLR1C04B11	selenoprotein o	-	771.024	11.6667	91.1622	0.0733333
SCEZRT2024B10	isoamyl acetate hydrolyzing esterase	-	728.849	7	85.786	0.443333
SCMCST1049F11	6 phosphogluconate dehydrogenase isoenzyme a	EC:1.1.1.44	14291	9.33333	0	0
SCACLR2007G05	remorin isoform 1	-	12333.2	10	289.635	0
SCCCCL3140C10	cysteine synthase precursor	EC:2.5.1.47	7877.32	14.3333	350.895	0
SCCCLB1004B02	atpase subunit 1	-	31874.3	7.33333	1527.05	0
SCCCLR1C01D05	heat shock cognate 70 kda protein	-	41844.6	28	1239.72	0
SCCCLR2001H07	chaperonin 21 precursor	-	818.211	8.66667	86.9199	0.0733333
SCCCLR2002E05	60s ribosomal protein 7 2	-	12322.8	8.33333	630.138	0
SCCCLR2C01F11	40s ribosomal protein s10	-	6897.66	5.66667	445.51	0
SCCCRZ1001F01	chaperone dna j2	-	1304.37	5	0	0
SCEQLB1067H09	peptidyl prolyl isomerase	EC:5.2.1.8	421.112	13	194.098	0.79
SCEQRT1025E05	apx2 cytosolic ascorbate peroxidase	EC:1.11.1.7	10133.2	11.5	56.1838	0
SCJFLR1013D04	cinnamoyl reductase	-	1004.85	7.5	132.72	0
SCJFRT1058A12	acyl activating enzyme	-	735.352	8.33333	36.186	0.1
SCQSLB1052F09	10 deacetylbaccatin iii 10 o acetyltransferase	EC:2.3.1.9	1016.26	12.3333	83.8322	0
SCQSST1036F10	thiamine thiazole synthase chloroplastidial precursor	-	2628.01	8	95.0878	0.335
SCRLLR1038B10	nuclear transportin	-	681.763	10.5	34.5763	0.61
SCSGLR1045A03	shikimate dehydrogenase1	EC:1.1.1.25	888.989	10	119.8	0.0366667
SCCCCL4002B05	t complex protein 1 subunit epsilon	-	3495.87	10.3333	170.726	0.0366667
SCCCLR1024E09	stem specific protein	-	12127.5	8.66667	383.956	0
SCCCLR1075H11	heat shock protein 82	-	13855.2	13	217.352	0
SCCCLR2001F09	40s ribosomal protein s3a	-	7743.92	9.66667	227.772	0
SCCCLR2C03G12	40s ribosomal protein s23	-	1904	4	129.44	0
SCCCRT1003G09	uncharacterized protein	-	771.607	7.33333	96.8615	0.23
SCCCRZ1001D02	14 3 3 protein	-	57827.6	19.3333	1138.38	0
SCCCRZ1C01D04	t complex protein 1 subunit beta	-	3072.97	17	336.287	0
SCEPRZ1010A03	protein phosphatase 2a structural subunit	-	8105.03	18.6667	702.81	0
SCEQAM1035F11	calcium ion binding protein	-	961.047	8.33333	97.1509	0.443333
SCEQLB1065A03	translational elongation factor	-	6358.04	10.3333	284.178	0
SCEQRT1028A02	mannose epimerase 2	-	2277.29	10.3333	124.067	0
SCEQRT2095D10	gdp mannose epimerase 1	-	1863.64	10.3333	99.7381	0
SCEZLR1009F06	pyruvate dehydrogenase e1 beta subunit isoform 2	EC:1.2.4.1	4230.54	7.33333	177.119	0
SCJFHR1034E09	acetylornithine deacetylase	-	5851.77	4.66667	0	0
SCJLAM1062A02	proteasome subunit beta 5 precursor	EC:3.4.25.1	2760.87	8.5	88.4144	0
SCJLLR1011C10	aspartate aminotransferase	EC:2.6.1.1	4912.1	15.6667	500.539	0
SCJLRT1017E09	cytosolic chaperonin delta subunit	-	857.974	7.66667	138.517	0.0733333
SCSFLR2031H06	cytochrome c oxidase subunit vb precursor	EC:1.9.3.1	6450.87	3	206.019	0
SCVPLR2027C10	tcp 1 cpn60 chaperonin family protein	-	5888.61	17	472.868	0
SCVPRZ2040A12	putative protein SORBIDRAFT 03g043420 Sorghum bicolor	-	1239.43	4.5	245.999	0
SCBFLR1026E01	60s ribosomal protein 10 3	-	8145.1	4.33333	330.782	0
SCBGLR1002H03	prefoldin subunit 3	-	2160.03	5.5	128.303	0
SCCCCL3001B07.b	pyrophosphate dependent phosphofructokinase alpha subunit	EC:2.7.1.11	1107.31	13	105.916	0.0366667
SCCCCL4005G09	putative protein SORBIDRAFT 02g035390 Sorghum bicolor	-	694.756	11	94.4787	1.3
SCCCLR1048G12	proteasome subunit beta 2	EC:3.4.25.1	7921.46	8.66667	263.773	0
SCCCLR1066H09	alcohol dehydrogenase class 3	EC:1.1.1.1	5565.65	14	295.962	0
SCCCLR1070E07	karyopherin beta 3 isoform	-	960.707	11.3333	81.2403	0.04
SCCCLR1072A03	atp synthase delta chain	-	2056.08	10.6667	340.656	0
SCCCLR2C01H02	endo beta d glucanase precursor	-	7953.21	10	540.357	0
SCEQLR1091B01	copper chaperone	-	7768.08	2	419.944	0
SCEQRT1026G06	phosphoglucomutase chloroplastidial	EC:5.4.2.2	738.673	9	98.5347	0.0733333
SCJFRZ2031E09	uncharacterized protein	-	9147.13	2	393.365	0
SCJFRZ2033C10	ras association and pleckstrin homology domains 1 isoform 2	-	662.995	4	90.155	0.293333
SCRFLR1012F12	caffeic acid 3 o methyltransferase	EC:2.1.1.68	41022	17.6667	1805.56	0
SCVPRZ2037B05	40s ribosomal protein s3a	-	6266.75	4.66667	34.1024	0
SCBFLR1083E04	nucleic acid binding protein	-	1511.68	3.66667	81.5732	0
SCCCCL3001G05.b	dihydroxy acid dehydratase	EC:4.2.1.9	3027.26	18.3333	280.854	0
SCCCCL3120A03	zinc binding dehydrogenase family	-	1011.11	5.66667	131.295	0.1
SCCCLR1C07B06	gamma glutamyl hydrolase precursor	EC:3.4.19.9	374.724	9	90.6753	1.18
SCCCRT1003F01	cytosolic glutathione reductase	EC:1.8.1.7	1135.72	11.3333	232.137	0
SCCCRZ2C03D05	glutamate decarboxylase	EC:4.1.1.15	9396.18	17.6667	508.048	0
SCEPCL6019C02	putative protein SORBIDRAFT 06g028450 Sorghum bicolor	-	802.277	28.3333	139.096	0.423333
SCEPLB1043E09	rab gdp dissociation inhibitor alpha	-	4901.87	17.6667	167.474	0
SCEPRZ1009H12	thioredoxin peroxidase	-	2007.64	5	126.172	0
SCEQLR1007G11	rna gtpase activating protein	-	692.63	12.3333	155.23	0.58
SCEQLR1029E05	putative cinnamyl alcohol dehydrogenase 8c	EC:1.1.1.195	24492.4	15.3333	810.657	0
SCJFRT1058G07	disulfide isomerase	EC:5.3.4.1	849.293	6	98.5992	0.06
SCJLLR1033A07	hydroxyacylglutathione hydrolase	EC:3.1.2.6	724.069	6.5	55.76	0.255
SCQSRT2036C01	rab gdp dissociation inhibitor alpha protein	-	1214.98	4.66667	136.991	0
SCSFLR2009H09	cytosolic chaperonin delta subunit	-	1180.84	6.66667	109.306	0.0333333
SCVPLB1016F07	polyphenol oxidase	EC:1.10.3.1	7574.54	14.6667	317.13	0
SCVPRT2074A06	protein phosphatase 2c	-	1180.89	4.66667	111.442	0
SCVPRT2083C11	putative protein SORBIDRAFT 01g030340 Sorghum bicolor	-	474	8	87.0835	0.915
SCAGLR1021D02	ubiquitin conjugating enzyme e2 n	EC:6.3.2.19	2552.68	5.5	181.522	0
SCAGLR1021D07	acetohydroxyacid synthase	EC:2.2.1.6	701.55	13.5	89.6116	0.245
SCBGST3106D08	isoflavone reductase irl	-	29045.3	13.3333	13.483	0
SCCCCL3002C09.b	glutathione s transferase gstf2	EC:2.5.1.18	116430	6.33333	999.796	0
SCCCCL4004C09	putative protein SORBIDRAFT 03g006650 Sorghum bicolor	-	6459.12	13	519.793	0
SCCCCL4011E03	75 kda translocon at the outer envelope membrane chloroplastidial	-	474.579	12	43.418	0.59
SCCCCL4013G04	heat shock 70 kda protein 4	-	2929.06	21.6667	207.076	0
SCCCLR1001F04	dhn2 protein	-	11759.2	7.33333	1408.4	0
SCCCLR1001H01	40s ribosomal protein s18	-	8804.96	5	262.897	0
SCCCLR1067C10	nad dependent epimerase dehydratase	EC:1.1.1.145	809.851	6.33333	89.0141	0.25
SCCCLR1079F10	chloroplastidial inner envelope protein	-	523.569	20.5	38.3967	0.705
SCCCLR1C05H04	60s ribosomal protein 36 2	-	1504.02	2.66667	142.275	0
SCCCLR2001A06	auxin induced protein pcnt115	-	6027.73	12	182.036	0
SCCCLR2002A05	40s ribosomal protein s16	-	3739.55	4	154.658	0
SCCCLR2002F10	histidine triad nucleotide binding protein	-	6552.2	4.33333	248.934	0
SCCCST1002H09	pi starvation induced protein	EC:3.4.21.-	3078.29	5	172.182	0
SCEQRT1025A07	proteasome 26s non atpase subunit 1	-	656.834	7	60.6794	0.55
SCJFRZ2005C12	protein z	-	2085.35	7.33333	122.275	0
SCJLLR1033G09	eukaryotic translation initiation factor 3 subunit a	-	1022.75	9	69.7067	0.0366667
SCMCFL5012A09	heat shock 70 kda protein 4	-	9386.34	8	0	0
SCQGAM1049A06	vesicle transport v snare 13 protein	-	1306.27	3.66667	91.0907	0.0366667
SCQGAM2030C12	nucleoside diphosphate kinase 1	EC:2.7.4.6	14021.3	6.33333	606.193	0
SCQSLR1040D11	dihydroxy 3 keto 5 methylthiopentene dioxygenase 2	EC:1.13.11.54	453.024	5	57.1279	0.585
SCRFLB1053B09	cytosolic 6 phosphogluconate dehydrogenase	EC:1.1.1.44	2372.81	4	79.728	0
SCRFLR1034B02	dead box atp dependent rna helicase 56	-	3341.25	7.5	189.652	0
SCSBRZ3120E12	brassinosteroid biosynthesis related protein	EC:1.1.1.158	1365.08	7	15.0229	0.05
SCVPLR2005E09	40s ribosomal protein s7	-	10376.6	7	673.213	0
SCACLR2007C03	guanine nucleotide binding protein beta subunit	-	20175.4	19.3333	1266.19	0
SCACSB1037G08	fructose bisphosphate aldolase cytoplasmic isozyme	EC:4.1.2.13	50571.3	4.33333	522.151	0
SCBFRZ2050G03	glycine cleavage system h protein 1	-	10408.4	3	59.5958	0
SCCCCL1001A09.b	mrna decapping enzyme 2	-	666.462	9	62.4457	0.2
SCCCCL3004C10.b	transaminase transferring nitrogenous groups	EC:2.6.1.83	3067.81	7.66667	158.82	0
SCCCCL4003D01	glutathione transferase30	EC:2.5.1.18	10557.5	10.6667	232.233	0
SCCCCL4005E12	rubisco subunit binding protein alpha chloroplastidial	-	1241.52	12.3333	94.4487	0
SCCCCL4007B06	heat shock protein 70	-	21900.3	9.33333	411.304	0
SCCCCL7C03F06	isocitrate dehydrogenase	EC:1.1.1.42	1050.8	6	168.795	0.33
SCCCLB1003G10	disease resistance response protein 206	-	6381.69	5.33333	407.269	0
SCCCLR1048A06	superoxide dismutase	EC:1.15.1.1	4579.55	8.33333	342.708	0
SCCCLR1048A07	af083327 1101 kda heat shock protein	EC:3.6.1.15	15127.7	9.66667	751.422	0
SCCCLR1048G11	26s proteasome non atpase regulatory subunit 3	-	1062.32	10.3333	75.0584	0.476667
SCCCLR1066G06	ribulose phosphate 3 epimerase	EC:5.1.3.1	2795.56	5.33333	133.99	0
SCCCLR1078G10	cytosolic glutathione reductase	EC:1.8.1.7	684.741	4	0	0.673333
SCCCLR1C03A02	40s ribosomal protein s14	-	9851.54	8	240.116	0
SCCCLR1C03E08	grx s17 glutaredoxin subgroup ii	-	2957.24	15	230.85	0
SCCCLR1C07G09	apospory associated protein c	EC:5.1.3.15	1776.81	8.33333	129.229	0
SCCCLR2001F05	delta 1 pyrroline 5 carboxylate synthetase	EC:2.7.2.11	1853.78	15	234.169	0
SCCCRT1004F06	aminotransferase y4ub	EC:2.6.1.96	1778.42	14.6667	204.627	0
SCCCRZ1001D04	phosphoglucomutase	EC:5.4.2.2	15549.1	27.6667	981.813	0
SCCCRZ2001A01	chaperonin	-	3678.21	3	76.751	0
SCCCRZ2003A07	aminopeptidase m	-	2292.78	16.3333	224.982	0
SCEPRZ1009G03	40s ribosomal protein s2	-	7025.29	8	589.92	0
SCEQLR1007G03	elongation factor 1 alpha	-	23482.1	15.3333	1191.94	0
SCEQLR1091F06	sorbitol dehydrogenase	-	1823.99	8.66667	139.461	0.0366667
SCEZLR1031A11	acetyl-CoA C-acetyltrasferase cytosolic	EC:2.3.1.9	1280.54	11	152.195	0.1
SCEZRZ1012D01	dead box atp dependent rna helicase 37	-	1218.73	11.5	137.261	0
SCJLLR1054F05	dnak molecular chaperone	-	17523.6	24	820.513	0
SCJLRZ1021E10	fructokinase 2	EC:2.7.1.4	31982.6	19.5	664.45	0
SCMCAM1101A10	karyopherin beta 3 isoform	-	9189.61	7.66667	273.876	0
SCMCRT2087F03	putative protein SORBIDRAFT 03g005010 Sorghum bicolor	-	1091.94	5	109.528	0.055
SCRLLR1038B09	heat shock 70 kda protein 1	-	513.14	9.5	86.0144	0.435
SCSFRT2070C07	eukaryotic translation initiation factor 3 subunit 12	-	1349.46	5.33333	300.727	0.0633333
SCVPRT2081E09	endo beta glucanase 2	EC:3.2.1.6	593.723	13	100.422	0.413333
SCVPRZ2040D09	invertase inhibitor	EC:3.1.1.11	1727.33	4.66667	62.9718	0
SCVPRZ2043H12	methionine synthase protein	EC:2.1.1.14	8102.56	8	67.0643	0
SCACLR1036C04	pp2a regulatory subunit tap46	-	862.978	9	68.8208	0
SCACLR2007B12	chloroplastidial quinone oxidoreductase	-	7449.05	11	294.663	0
SCAGLR1064E01	protein usf	-	19749.5	10.3333	1068.66	0
SCAGLR2018F12	peptide methionine sulfoxide reductase	EC:1.8.4.11	4369.84	6.66667	341.894	0
SCBFAD1067A05	NAD-P-dependent 6 phosphogluconate dehydrogenase	EC:1.1.1.44	10505.4	6.33333	0	0
SCBFLR1026E04	glucose 6 phosphate 1 epimerase	-	2605.92	6.33333	174.711	0
SCBGLR1114G09	oxygen evolving enhancer protein 3 1	-	4757.09	7.66667	369.837	0
SCBGLR1117A05	rna binding protein 1	-	15158.4	6	791.452	0
SCCCCL3001B04.b	prolyl trna synthetase	EC:6.1.1.15	5555.9	17.6667	389.115	0
SCCCCL3002A02.b	chloride intracellular channel 6	-	34993.7	14	845.209	0
SCCCCL3002A03.b	4 coumarate CoA-ligase	EC:6.2.1.12	507.341	13	85.8034	0.48
SCCCCL3005C07.b	putative uncharacterized protein LOC100836836 Brachypodium distachyon	-	712.406	6.66667	142.642	0.133333
SCCCCL3080E05	40s ribosomal protein s4	-	7156.16	9.66667	420.118	0
SCCCCL3120C03	fructose bisphosphate aldolase	EC:4.1.2.13	33525.1	20.3333	1315.73	0
SCCCCL3140B12	60s ribosomal protein 4	-	8372.24	15.3333	314.313	0
SCCCCL4011B08	2 isopropylmalate synthase b	EC:2.3.3.13	5350.13	21.6667	344.159	0
SCCCCL4012B03	xaa pro aminopeptidase 1	EC:3.4.11.9	789.358	10	161.531	0.14
SCCCCL4014C12	putative protein SORBIDRAFT 02g031470 Sorghum bicolor	-	3144.15	5.66667	280.664	0
SCCCCL4015D05	protein transport protein sec31a	-	1780.36	6.66667	192.109	0
SCCCCL4015D08	small subunit ribosomal protein	-	5741.76	8	382.526	0
SCCCCL4015F02	5 methyltetrahydropteroyltriglutamate homocysteine	EC:2.1.1.14	15971.1	31.3333	405.908	0
SCCCCL6005C02	eukaryotic translation initiation factor 2 alpha subunit	-	4365.63	4.33333	393.628	0
SCCCLB1004D05	nadh cytochrome b5 reductase protein	-	795.78	6.5	273.619	0.29
SCCCLB1004H08	adenosine kinase	EC:2.7.1.20	22905.4	16.6667	852.114	0
SCCCLB1023G10	armadillo beta catenin repeat family protein	-	5411.13	7.33333	125.308	0
SCCCLB1024C02	exocyst complex component protein	-	453.501	9.33333	45.3382	0.606667
SCCCLR1001B10	splicing factor u2af 65 kda subunit	-	596.512	9	69.5303	0.233333
SCCCLR1001B11	pyridoxin biosynthesis protein er1	-	2987.21	7.66667	119.715	0
SCCCLR1001G06	s adenosylmethionine synthetase 1	EC:2.5.1.6	18917.7	12.6667	651.745	0
SCCCLR1001G12	gdp dissociation inhibitor	-	14623.9	14.3333	405.167	0
SCCCLR1022D12	small heat shock protein	-	2858.64	4.66667	150.528	0
SCCCLR1022H03	glycine cleavage system h protein 1	-	14356.8	5	550.686	0
SCCCLR1024D10	40s ribosomal protein s13	-	5250.44	3.66667	245.717	0
SCCCLR1024E06	protein tolb	-	1275.35	9.66667	128.769	0
SCCCLR1024G01	alanyl trna synthetase	EC:6.1.1.7	935.885	22.6667	110.473	0.14
SCCCLR1048D04	glutathione s transferase para	EC:2.5.1.18	4276.66	9.33333	118.689	0
SCCCLR1048D07	phenylalanine ammonia lyase	EC:4.3.1.24	4281.37	17.6667	192.16	0
SCCCLR1048F10	uncharacterized protein	-	1851.74	9.5	135.642	0
SCCCLR1048G01	asparagine trna ligase cytoplasmic 3	EC:6.1.1.22	2746.96	14.3333	231.26	0
SCCCLR1065E11	putative protein SORBIDRAFT 03g008950 Sorghum bicolor	-	19996.5	8.33333	1577.82	0
SCCCLR1066A12	class i heat shock protein 1	-	12189.5	7.66667	736.714	0
SCCCLR1069B04	glycyl trna synthetase	EC:6.1.1.14	1891.95	16.6667	395.853	0
SCCCLR1069E05	fiber protein fb19	-	6596.4	7.5	223.381	0
SCCCLR1072G10	60s ribosomal protein 30	-	4170.99	3.66667	212.883	0
SCCCLR1075E09	heat shock protein 90	-	25056.7	30	296.043	0
SCCCLR1C02B02	aconitate hydratase cytoplasmic	EC:4.2.1.3	30040.3	9.5	346.911	0
SCCCLR1C04G09	nadp specific isocitrate dehydrogenase	EC:1.1.1.42	9277.09	17	577.322	0
SCCCLR1C04H06	26s proteasome non atpase regulatory subunit 1	-	528.1	10.6667	61.4078	0.75
SCCCLR1C05G05	60s ribosomal protein 10a 1	-	5296.57	7	389.225	0
SCCCLR1C07F11	60s ribosomal protein 32	-	5990.39	4	423.822	0
SCCCLR2001A08	r40c1 protein rice	-	62807.1	21.6667	2156.92	0
SCCCLR2002C01	40s ribosomal protein s9	-	3943.77	8.33333	266.757	0
SCCCLR2004E06	60s ribosomal protein 2	-	3175	5.66667	247.181	0
SCCCLR2C03C10	hydroquinone glucosyltransferase	EC:2.4.1.218	1214.79	15.6667	140.334	0
SCCCRT1004C10	transport protein sec31a	-	1240.31	9.33333	209.79	0.403333
SCCCRZ1001C08	60s ribosomal protein 4	-	8141.69	13	334.948	0
SCCCRZ1002E05	pyruvate kinase cytosolic isozyme	EC:2.7.1.40	9496.74	18.3333	512.691	0
SCCCRZ1004G02	acetylornithine deacetylase	-	7073.93	14	336.244	0
SCCCRZ2001C11	usp family protein	EC:3.6.1.-	5862.34	7.66667	449.407	0
SCCCRZ2001D03	cysteine proteinase 2 flags precursor	EC:3.4.22.10	15054	8.33333	647.638	0
SCCCRZ2001F03	fructose bisphosphate aldolase cytoplasmic isozyme	EC:4.1.2.13	37883.9	23.3333	1313	0
SCCCRZ2004A06	nadp dependent glyceraldehyde 3 phosphate dehydrogenase	EC:1.2.1.9	2704.82	12	120.824	0
SCCCRZ2C03A09	5 methyltetrahydropteroyltriglutamate homocysteine	EC:2.1.1.14	37910.1	34.6667	2925.69	0
SCCCRZ2C04F03	thioredoxin dependent peroxidase	EC:1.11.1.7	9605.83	9.33333	869.759	0
SCEPAM1051D07	polyphenol oxidase	EC:1.10.3.1	8072.24	22.6667	594.064	0
SCEPLR1051C09	multidomain cystatin	-	8819.36	9.33333	814.759	0
SCEPRZ1009B12	triosephosphate isomerase cytosolic	EC:5.3.1.1	2178.72	10.6667	111.88	0
SCEPRZ1011G10	mannitol dehydrogenase	EC:1.1.1.-	921.347	10	76.7454	0.05
SCEQLR1091B11	40s ribosomal protein s12	-	33143	4.66667	328.957	0
SCEQLR1091D05	60s ribosomal protein 5 1	-	1736.38	7	54.8759	0
SCEQRT1025H04	heat shock protein 101	EC:3.6.1.15	15499.6	32	829.162	0
SCEQRZ3093C12	ubiquitin fold modifier 1 precursor	-	5168.66	3	267.982	0
SCEZHR1055E03	tropinone reductase 1	-	2953.8	2.33333	90.3136	0
SCEZLB1007D07	polyphenol oxidase	EC:1.10.3.1	12427.9	18	645.894	0
SCEZRZ1014D09	coatmer beta subunit	-	768.704	11.6667	203.258	0.486667
SCEZRZ1016D05	polyphenol oxidase	EC:1.10.3.1	7894.09	11	282.599	0
SCEZST3150E10	disease resistance response protein 206	-	2512.43	4.5	154.142	0
SCJFLR1013D11	remorin isoform 1	-	14087	11	772.848	0
SCJFLR1017B11	phenylalanine ammonia lyase	EC:4.3.1.24	3664.02	15.6667	171.816	0
SCJFLR1035G04	pro resilin precursor	-	1142.1	6.66667	265.565	0
SCJFRZ2007H09	glutamate decarboxylase	EC:4.1.1.15	4970.77	9.66667	74.9047	0
SCJFRZ2011A01	methionyl trna synthetase	-	931.657	7.66667	166.403	0.196667
SCJFRZ2015G01	60s ribosomal protein 18	-	5868.44	3.33333	342.152	0
SCJFRZ2029D10	pyruvate kinase cytosolic isozyme	EC:2.7.1.40	1835.98	14	174.879	0
SCJFRZ2031H09	membrane steroid binding protein 1	-	4375.34	4.33333	180.573	0
SCJFRZ2033C02	40s ribosomal protein s4	-	6129.31	6.33333	0	0
SCJFST1015H12	mitochondrial import receptor subunit tom40	-	1109.34	9.5	103.835	0
SCJLLR1011E03	heat shock protein 82	-	28792.9	30.6667	864.463	0
SCJLLR1107G01	auxin induced protein pcnt115	-	4937.69	8	243.056	0
SCJLRT1013C01	phenylalanine ammonia lyase	EC:4.3.1.24	2984.93	18.5	936.976	0
SCJLRT1016A04	plastid lipid associated protein 2	-	4803.17	9	284.187	0
SCJLRT1022G04	glutathione s transferase zeta class	EC:2.5.1.18	3077.77	6.66667	118.908	0
SCJLRT1023A07	pyruvate dehydrogenase e1 component subunit beta	EC:1.2.4.1	3713.47	7.66667	112.88	0
SCJLRZ1027F05	transducin wd 40 repeat	-	1535.27	23.3333	160.787	0
SCJLRZ1027G11	glutathione transferase	EC:2.5.1.18	16370.7	12.6667	1383.75	0
SCMCCL6049H03	a chain complex of hsp90 n terminal and sgt1 cs domain	-	18781.4	7.5	0	0
SCMCST1050F07	putative protein SORBIDRAFT 10g006460 Sorghum bicolor	-	1455.98	7	51.3419	0
SCMCST1051C02	uncharacterized protein LOC100272926 Zea mays	-	2494.99	5	377.082	0
SCQGLR2010E11	putative l ascorbate peroxidase chloroplastidial	EC:1.11.1.7	3867	7	258.253	0
SCQSLR1061E07	glucose 6 phosphate isomerase	EC:5.3.1.9	2718.61	16	229.749	0
SCQSLR1090G03	aspartate aminotransferase	EC:2.6.1.1	2118.64	14.6667	166.226	0
SCQSRT1036H06	importin beta n terminal domain containing protein	-	3035.77	7.66667	160.824	0
SCRFHR1007E04	subtilisin proteinase	EC:3.4.21.48	10909.5	10.3333	511.615	0
SCRFLR1012F02	alpha glucan protein synthase	EC:2.4.1.186	1770.53	10.3333	157.153	0
SCRFLR1012G07	heat shock protein	EC:1.3.1.74	1479.54	9.33333	191.521	0
SCRFLR2038F04	heat shock 70 kda protein 4	-	12129.9	30	380.001	0
SCRUFL1117E03.b	phospholipase a1 ii 5	EC:3.1.1.3	2571.72	7	214.362	0
SCRUFL1119D04.b	nadp dependent oxidoreductase p2	-	11498.6	4.33333	312.351	0
SCRURT2005F01	chloride intracellular channel 6	-	32091.3	11.6667	957.365	0
SCSBLB1033B10	disease resistance response protein 206	-	17043.6	3.5	942.645	0
SCSBLB1033F12	ufm1 conjugating enzyme 1	EC:6.3.2.19	1773.67	6.66667	71.433	0
SCSBST3096H07	isoflavone reductase irl	-	22849.1	10	241.527	0
SCSFCL6068E03	glutathione s transferase para	EC:2.5.1.18	9801.08	9.33333	209.897	0
SCSFRT2070C10	alg2 interacting protein x	-	573.55	14.6667	232.448	0.49
SCSFSB1106D06	nadp dependent oxidoreductase p2	-	27034.2	5.33333	858.34	0
SCSGFL1081H08	succinyl ligase alpha chain 2	EC:6.2.1.5	13081.4	6.5	245.295	0
SCUTLR1037F12	60s ribosomal protein 5 1	-	2160.26	7.33333	200.555	0
SCUTLR1037G10	glucose 6 phosphate 1 dehydrogenase cytoplasmic isoform	EC:1.1.1.49	6688.8	17	596.837	0
SCUTLR2030E06	alpha glucan phosphorylase h isozyme	EC:2.4.1.1	1447.33	17.6667	154.104	0
SCUTST3152F08	blue copper protein precursor	-	4365	4.66667	211.61	0
SCVPCL6041E09	leukotriene a 4 hydrolase	-	824.491	9.66667	133.499	0.1
SCVPLB1018H01	microtubule associated protein map65 1a	-	2303.56	11	1569.55	0
SCVPLB1020D08	uncharacterized protein LOC100272990 Zea mays	-	1125.19	11	164.654	0
SCVPLR1028C12	60s ribosomal protein 7a	-	4623.64	6.66667	270.209	0
SCVPLR1028G12	disulfide reductase	EC:1.8.1.8	8427.04	19.3333	548.256	0
SCVPLR1049D04	aspartic proteinase nepenthesin 1 precursor	EC:3.4.23.40	1358.81	5.33333	94.6476	0
SCVPLR2012F11	atp citrate synthase	-	4228.16	11.3333	370.557	0
SCVPLR2027B06	ubiquitin associated ts n domain containing	-	2113.04	8.33333	127.232	0

## Sheet: Unique Proteins_10M-I9
Protein Parameters_10M-I9			Protein quantification - additional information
Accession number	Protein Description	Enzyme Code	ScoreAVG	Matched PeptidesAVG	FmolAVG	False Positive Rate %
SCACLR1130B08	40s ribosomal protein s25 1	-	4471.06	3	136.402	0
SCAGLR1021E04	60s ribosomal protein 12	-	16205.4	7	544.45	0
SCAGLR2011F07	calmodulin	EC:1.3.1.74	16150.7	7	1538.86	0
SCAGLR2011G10	ob fold nucleic acid binding domain containing protein	-	1246.6	2.5	166.214	0.055
SCAGLR2026H05	proteasome subunit alpha 5	EC:3.4.25.1	10523.1	10.6667	227.531	0
SCBFLR1026D01	tubulin beta 2 chain	-	19379.2	17.5	0	0
SCBGLR1082H03	vacuolar atp synthase subunit g	EC:3.6.3.-	24020.1	4	933.661	0
SCBGSD2053C10	thiamine thiazole synthase chloroplastidial	-	3243.61	4.5	0	0
SCCCCL3001G02.b	glyceraldehyde 3 phosphate dehydrogenase	EC:1.2.1.12	65994.3	21	2076.6	0
SCCCCL3080H09.b	glutamate dehydrogenase	EC:1.4.1.3	871.285	7.66667	0	0.0366667
SCCCCL4006D02	dag protein	-	825.017	8	58.169	0.05
SCCCLB1024B10	phosphate carrier mitochondrial protein	-	428.4	4	32.9216	1.19
SCCCLB1025G07	methylthioribose kinase	EC:2.7.1.100	1060.49	7.5	82.1154	0
SCCCLR1001F12	histone h3	-	42800.1	5.5	1380.29	0
SCCCLR2001D12	histone h4	-	34706.7	7.5	768.301	0
SCCCRZ2C04H09	serine carboxypeptidase 1 precursor	EC:3.4.16.5	377.189	9	51.4093	0.865
SCCCST2002C01	putative glutathione s transferase gstf1 isoform 1	EC:2.5.1.18	4197.42	9.66667	188.739	0
SCEPFL3085G11	non-specific kinase	EC:2.7.4.-	1686.02	3.5	102.04	0
SCEPSD1008C03	ankyrin repeat domain containing protein 2	-	4174.92	5.5	0	0
SCEQHR1080E08	alpha 3 subunit of 20s proteasome	EC:3.4.25.1	4929.02	6	76.0921	0
SCEQLB1063E08	ubiquitin conjugating enzyme e2 17 kda	EC:6.3.2.19	11750.1	2	171.568	0
SCEQRZ3091H04	putative protein SORBIDRAFT 04g034640 Sorghum bicolor	-	1014.98	3.66667	99.6617	0.0366667
SCEZHR1048F05	3 hydroxyisobutyryl coenzyme a hydrolase	-	441.632	8	7.32405	0.74
SCEZLR1031E10	translationally controlled tumor protein	-	19108	7.5	977.549	0
SCEZRZ1016A01	nucleolar protein	-	465.085	4.5	43.3473	1.15
SCEZRZ1017B08	guanine nucleotide binding protein subunit beta	-	1563.63	7.66667	32.807	0
SCJFAM1066B05	histidine triad nucleotide binding protein	-	4711.56	4.5	134.294	0
SCJLLR1033H09	acyl protein thioesterase 2	-	829.382	5.5	52.151	0.15
SCJLLR1108F04	mitochondrial import receptor subunit tom20	-	749.061	5.5	34.8079	0.095
SCJLRT1014B04	cytochrome b5 protein	-	4642.77	4.5	265.268	0
SCMCLR1123E10	t complex protein 1 subunit epsilon	-	4095.66	2.5	0	0
SCQGFL4080D04	clathrin heavy chain 2	-	4264.67	7	8.748	0
SCRFLB1056D04	thioredoxin h 5	-	3162.7	4	69.742	0
SCRLFL4027D01	putative protein SORBIDRAFT 03g008870 Sorghum bicolor	-	13289.8	8	254.464	0
SCSFLV1047B08	glucose 6 phosphate 1 epimerase	-	2984.34	5	0	0
SCSFRT2068E07	alcohol dehydrogenase family 2	-	5014.15	5.66667	0	0

## Sheet: Uniques Peptides_10M-I9
Peptides List_10M-I9
Accession number / Peptides / Peptide_score
SCACLR1130B08
SCAGLR1021E04
SCAGLR2011F07
SCAGLR2011G10
SCAGLR2026H05
SCBFLR1026D01
SCBGLR1082H03
SCBGSD2053C10
SCCCCL3001G02.b
SCCCCL3080H09.b
SCCCCL4006D02
SCCCLB1024B10
SCCCLB1025G07
SCCCLR1001F12
SCCCLR2001D12
SCCCRZ2C04H09
SCCCST2002C01
SCEPFL3085G11
SCEPSD1008C03
SCEQHR1080E08
SCEQLB1063E08
SCEQRZ3091H04
SCEZHR1048F05
SCEZLR1031E10
SCEZRZ1016A01
SCEZRZ1017B08
SCJFAM1066B05
SCJLLR1033H09
SCJLLR1108F04
SCJLRT1014B04
SCMCLR1123E10
SCQGFL4080D04
SCRFLB1056D04
SCRLFL4027D01
SCSFLV1047B08
SCSFRT2068E07
Total Geral
