# Supplementary material for: Proteomics Reveals an Increase in the Abundance of Glycolytic and Ethanolic Fermentation Enzymes in Developing Sugarcane Culms During Sucrose Accumulation
Source: Front Plant Sci. 2021 Sep 30;12:716964. doi: 10.3389/fpls.2021.716964 (PMC8515036; doi:10.3389/fpls.2021.716964)
Supplement: Supplementary Figure 1 — Functional classification of differentially accumulated proteins identified by the PLGS 2.5.1 Software, for (I5) and (I9), analyzed at 4M (A), 7M (B) and after the drought stress at 10M (C), classified according to their differential GoTerm distribution of the Fisher's Exact Test, with FDR < 0.05 and p < 0.01 reduced to the most specific term. Percentage of total reference (I5–red) and tested (I9–blue) protein sequences. [file Data_Sheet_1.zip › Suppl_Table_7.xlsx]

## Sheet: All metabolites I9xI5
Supplementary Table 7. All metabolites identified by GCTOF-MS in sugarcane culms (I5 and I9).
* Indicates differentially abundant metabolites.
ID-NIST	Name	Common Name	Class	I5-1	I5-2	I5-3	I5-4	I5-5	I5-6	I9-1	I9-2	I9-3	I9-4	I9-5	I9-6
9368-replib	Myo-Inositol, 1,2,3,4,5,6-hexakis-O-(trimethylsilyl)-	*myo-Inositol	Alcohols and polyols	16.9091	12.4651	15.1282	10.7062	4.29707	6.82329	3.68957	2.65232	1.7716	7.22561	2.79453	10.4713
38376-mainlib	L-Asparagine, N,N2-bis(trimethylsilyl)-, trimethylsilyl ester	*L-Asparagine	Amino acids, peptides, and analogues	NA	5.65542	NA	6.35412	2.18146	2.39195	33.8023	86.2138	68.0538	101.044	3.27814	NA
27422-replib	L-Tyrosine, N,O-bis(trimethylsilyl)-, trimethylsilyl ester	*L-Tyrosine	Amino acids, peptides, and analogues	0.191918	0.506328	0.108927	0.609497	0.372213	0.365844	0.00921433	0.0357697	0.00890799	0.0150489	0.0051053	NA
86442-mainlib	Alanine, N-methyl-N-methoxycarbonyl-, undecyl ester	Alanine, N-methyl-N-methoxycarbonyl-	Amino acids, peptides, and analogues	0.211518	0.25481	79.5411	11.6574	0.259392	0.153588	1.15612	7.58891	5.01396	228.07	1.03572	NA
86273-mainlib	L-Alanine, N-(trimethylsilyl)-, trimethylsilyl ester	L-Alanine	Amino acids, peptides, and analogues	24.4453	65.6494	NA	1.56493	82.4198	0.529959	0.537752	7.00075	1.27624	1.12232	12.238	NA
39626-mainlib	L-Aspartic acid, N-(trimethylsilyl)-, bis(trimethylsilyl) ester	L-Aspartic acid (aspartate)	Amino acids, peptides, and analogues	0.250331	2.72472	0.45007	3.19597	1.54428	1.5354	1.78259	2.64458	1.53811	2.70282	0.46629	NA
130529-mainlib	L-Isoleucine, N-(trimethylsilyl)-, trimethylsilyl ester	L-Isoleucine	Amino acids, peptides, and analogues	NA	0.412619	NA	0.0590635	0.0426077	0.143323	0.0789894	0.606918	0.171633	0.209141	0.0314592	NA
9256-replib	N,O,O-Tris(trimethylsilyl)-L-threonine	L-Threonine	Amino acids, peptides, and analogues	0.0424329	1.9099	0.522907	0.656485	0.423589	0.477783	0.291507	2.13153	0.451369	0.761427	0.176067	NA
116942-mainlib	L-Valine, N-(trimethylsilyl)-, trimethylsilyl ester	L-Valine	Amino acids, peptides, and analogues	0.243264	1.16824	0.0967979	0.672793	0.363178	0.482941	0.125486	2.14743	0.370524	0.794397	0.104594	NA
22570-replib	2-Piperidinecarboxylic acid, 1-(trimethylsilyl)-, trimethylsilyl ester	Pipecolic acid (Pipecolate)	Amino acids, peptides, and analogues	0.00779495	0.0305463	NA	0.158375	0.114879	0.114868	NA	0.0671864	0.00556588	0.00902461	NA	NA
22566-replib	L-Proline, 5-oxo-1-(trimethylsilyl)-, trimethylsilyl ester	Pyroglutamic acid	Amino acids, peptides, and analogues	1.71393	2.86154	0.968665	3.94453	2.14762	2.02595	2.25091	2.54075	1.20234	1.88988	0.995228	NA
143942-mainlib	β-Alanine, N,N-bis(trimethylsilyl)-, trimethylsilyl ester	β-Alanine	Amino acids, peptides, and analogues	1.5447	0.509993	0.26478	0.59168	0.451775	0.495886	0.556467	0.717912	0.428316	0.421203	0.375482	NA
24436-replib	Propanoic acid, 3-[bis(trimethylsilyl)amino]-2-methyl-, trimethylsilyl ester	β-Aminoisobutyric acid	Amino acids, peptides, and analogues	0.0761782	0.0244288	NA	0.0346139	0.0122129	0.0220858	0.0371279	0.0627598	0.0151978	0.031646	0.0135279	NA
143908-mainlib	Butanoic acid, 4-[bis(trimethylsilyl)amino]-, trimethylsilyl ester	γ-Aminobutyric acid	Amino acids, peptides, and analogues	0.206867	0.304444	0.0354822	0.510371	0.267561	0.519893	0.349064	0.106928	0.600329	0.773347	0.170425	NA
164581-mainlib	Serine, N,O-bis(trimethylsilyl)-, trimethylsilyl ester	Serine	Amino acids, peptides, and analogues	0.128728	1.16117	0.109139	0.811509	0.426985	0.606547	0.541674	3.12153	0.684983	1.1793	0.19408	NA
86253-mainlib	Phenylpropanolamine, bis(trimethylsilyl)	*Phenylpropanolamine	Benzene and substituted derivatives	4.26319	64.7858	84.5235	99.7103	135.277	236.465	NA	NA	NA	NA	NA	NA
37613-mainlib	D-Erythro-Pentofuranose, 2-deoxy-1,3,5-tris-O-(trimethylsilyl)-	*2-Deoxypentofuranose	Carbohydrates and carbohydrate conjugates	NA	NA	NA	NA	NA	NA	29.6916	188.313	155.404	100.242	115.625	22.1677
170820-mainlib	D-(+)-Talofuranose, pentakis(trimethylsilyl) ether (isomer 1)	*D-(+)-Talofuranose	Carbohydrates and carbohydrate conjugates	NA	NA	NA	NA	NA	NA	29.7148	NA	30.9318	NA	14.6868	NA
39394-mainlib	D-Xylopyranose, 1,2,3,4-tetrakis-O-(trimethylsilyl)-	*D-Xylopyranose	Carbohydrates and carbohydrate conjugates	4.62352	21.4052	3.837	5.6144	5.95751	NA	NA	NA	NA	NA	NA	NA
39373-mainlib	D-(-)-Fructopyranose, pentakis(trimethylsilyl) ether (isomer 2)	*Fructopyranose	Carbohydrates and carbohydrate conjugates	33.3953	27.4057	35.866	39.4873	38.0795	37.3484	12.4376	36.4552	NA	NA	NA	42.975
38809-mainlib	Propanoic acid, 2,3-bis[(trimethylsilyl)oxy]-, trimethylsilyl ester	*Glyceric acid (Glycerate)	Carbohydrates and carbohydrate conjugates	0.179471	0.234309	0.269881	0.420616	0.301335	0.317752	0.182897	0.117526	0.101557	0.15643	0.0946455	NA
40051-mainlib	D-Ribose, 2,3,4-tris-O-(trimethylsilyl)-, 5-[bis(trimethylsilyl) phosphate]	*ribose-5-phosphate	Carbohydrates and carbohydrate conjugates	0.126624	0.0949971	0.195084	0.143138	0.271183	0.195609	NA	NA	NA	NA	NA	NA
39372-mainlib	β-D-(+)-Xylopyranose, tetrakis(trimethylsilyl) ether	*β-D-Xylopyranose	Carbohydrates and carbohydrate conjugates	NA	NA	NA	NA	NA	NA	2.05205	25.5358	68.8936	NA	1.64101	NA
39494-mainlib	D-(-)-Fructofuranose, pentakis(trimethylsilyl) ether (isomer 1)	*D-(-)-Fructofuranose	Carbohydrates and carbohydrate conjugates	25.4879	7.66763	NA	36.4081	NA	17.1234	NA	NA	NA	NA	NA	NA
39490-mainlib	D-(-)-Tagatofuranose, pentakis(trimethylsilyl) ether (isomer 1)	D-(-)-Tagatofuranose	Carbohydrates and carbohydrate conjugates	NA	46.6481	22.6636	59.5156	NA	NA	NA	62.2975	47.9492	8.81944	NA	103.229
38812-mainlib	D-(-)- Erythrofuranose, tris(trimethylsilyl) ether (isomer 2)	D-(-)- Erythrofuranose	Carbohydrates and carbohydrate conjugates	21.3186	46.7884	121.395	NA	35.5248	83.0865	19.7195	20.6867	18.5581	NA	79.2	55.8674
170821-mainlib	D-(-)-Lyxofuranose, tetrakis(trimethylsilyl) ether	D-(-)-Lyxofuranose	Carbohydrates and carbohydrate conjugates	0.222616	0.0429338	0.906502	NA	NA	NA	0.219116	NA	9.38366	NA	0.150542	NA
9365-replib	d-Galactose, 2,3,4,5,6-pentakis-O-(trimethylsilyl)-, o-methyloxyme, (1Z)-	D-Galactose	Carbohydrates and carbohydrate conjugates	12.2045	0.371347	2.13986	1.8442	3.32343	2.24371	3.28467	0.114855	2.06403	2.4274	NA	NA
9633-replib	D-Gluconic acid, 2,3,4,5,6-pentakis-O-(trimethylsilyl)-, trimethylsilyl ester	D-Gluconic acid (Gluconate)	Carbohydrates and carbohydrate conjugates	1.24028	1.7989	0.280259	4.85307	2.33611	2.43811	2.2025	2.62267	1.05944	4.02499	1.00084	NA
39404-mainlib	D-Mannopyranose, 1,2,3,4-tetrakis-O-(trimethylsilyl)-, bis(trimethylsilyl) phosphate	D-Mannopyranose	Carbohydrates and carbohydrate conjugates	0.894398	0.625915	NA	0.697114	0.820836	0.140764	1.66356	0.923188	0.403639	1.12544	NA	NA
9364-replib	d-Mannose, 2,3,4,5,6-pentakis-O-(trimethylsilyl)-, o-methyloxyme, (1Z)-	D-Mannose	Carbohydrates and carbohydrate conjugates	NA	6.13796	9.79023	3.55801	8.93561	8.37786	14.005	7.59543	11.3276	7.85755	21.2956	NA
9299-replib	2,3,4-Trihydroxybutyric acid tetrakis(trimethylsilyl) deriv., (, (R*,R*)-)	Erythronic acid (Erythronate)	Carbohydrates and carbohydrate conjugates	1.97647	0.653045	NA	NA	NA	0.136483	NA	NA	NA	NA	NA	NA
9506-replib	Glycerol, tris(trimethylsilyl) ether	Glycerol	Carbohydrates and carbohydrate conjugates	3.40747	0.730072	0.362645	0.728653	2.333	23.2419	108.405	33.3786	0.956934	2.15715	14.2373	NA
39361-mainlib	β-D-Glucopyranoside, methyl 4-O-methyl-2,3,6-tris-O-(trimethylsilyl)-	Methyl galactoside	Carbohydrates and carbohydrate conjugates	0.488768	0.337281	0.433877	0.476647	0.438191	0.333133	0.932968	NA	0.784791	1.01385	0.521873	NA
9203-replib	Ribitol, 1,2,3,4,5-pentakis-O-(trimethylsilyl)-	Ribitol	Carbohydrates and carbohydrate conjugates	110.659	81.3308	0.808027	135.125	171.036	139.395	257.399	39.6669	164.328	74.2025	116.527	19.2462
39379-mainlib	β-D-(+)-Talopyranose, pentakis(trimethylsilyl) ether	β-D-(+)-Talopyranose	Carbohydrates and carbohydrate conjugates	80.9353	0.399995	0.367066	155.174	NA	0.204815	0.62216	0.659489	22.6567	0.654981	86.0305	228.51
38908-mainlib	L-Threonic acid, tris(trimethylsilyl) ether, trimethylsilyl ester	*Threonic acid	Carbohydrates and carbohydrate conjugates	NA	NA	0.937058	1.58694	1.78964	1.74164	NA	NA	NA	NA	NA	NA
39387-mainlib	D-(+)-Galacturonic acid, O-pentakis(trimethylsilyl) deriv.	D-(+)-Galacturonic acid	Carbohydrates and carbohydrate conjugates	1.46556	1.03807	1.20468	1.52494	1.26517	0.927944	2.47653	1.29237	1.66855	2.05899	1.47319	NA
39381-mainlib	Mannose, 6-deoxy-2,3,4,5-tetrakis-O-(trimethylsilyl)-, L-	Mannose, 6-deoxy	Carbohydrates and carbohydrate conjugates	NA	0.858975	NA	NA	1.92025	2.16499	1.62227	1.08469	1.03849	NA	52.6209	1.13984
164533-mainlib	β-D-(+)-Mannopyranose, pentakis(trimethylsilyl) ether	β-D-(+)-Mannopyranose	Carbohydrates and carbohydrate conjugates	119.19	53.8222	173.322	NA	28.3924	68.8927	109.126	NA	NA	54.5529	NA	191.303
164552-mainlib	β-D-Glucopyranose, 1,2,3,4,6-pentakis-O-(trimethylsilyl)-	β-D-Glucopyranose	Carbohydrates and carbohydrate conjugates	NA	157.552	14.833	100.376	21.083	NA	NA	61.7197	189.785	44.4645	147.682	NA
9539-replib	Trimethylsilyl 3,4-bis(trimethylsiloxy)cinnamate	*Caffeic acid	Phenylpropanoids and polyketides	1.69261	0.67608	0.514666	1.05652	0.848677	0.871992	NA	NA	NA	NA	NA	NA
39560-mainlib	Cinnamic acid, p-(trimethylsiloxy)-, trimethylsilyl ester	*p-Coumaric acid	Phenylpropanoids and polyketides	NA	NA	NA	NA	NA	NA	0.40927	0.454131	0.109555	0.285211	0.0870403	NA
9961-replib	9,12-Octadecadienoic acid (Z,Z)-, trimethylsilyl ester	*Linoleic acid	Fatty Acyls	1.09602	1.34823	0.934988	2.21754	1.17023	1.33952	NA	NA	NA	NA	NA	NA
38410-mainlib	3,6,9-Trioxa-2,10-disilaundecane, 2,2,10,10-tetramethyl-	Diethylene glycol, bistrimethylsilyl ether	Fatty Acyls	77.7788	NA	0.193596	0.19809	0.166336	0.420176	0.617375	0.354769	0.0789449	0.168428	0.283955	NA
9244-replib	Octadecanoic acid, trimethylsilyl ester	Stearic acid	Fatty Acyls	1.73743	0.88827	0.966072	1.702	1.17773	0.916812	1.62235	1.10903	1.21379	1.42637	1.64404	NA
21411-replib	Butanedioic acid, methylene-, bis(trimethylsilyl) ester	*Itaconic acid	Fatty Acyls	39.3896	15.4018	26.9027	25.0414	23.5606	22.8561	1.78869	2.99747	2.07224	2.90531	6.69842	NA
119436-mainlib	Butanoic acid, 4-[(trimethylsilyl)oxy]-, trimethylsilyl ester	4-Hydroxybutyric acid	Fatty Acyls	0.413766	0.315483	0.137497	0.471005	0.297188	0.411261	0.45669	0.398501	0.398969	0.262208	0.340262	NA
9376-replib	1-Propene-1,2,3-tricarboxylic acid, tris(trimethylsilyl) ester, (Z)-	*cis-Aconitic acid (cis-Aconitate)	Organic acids and derivatives	18.0896	42.0076	88.2272	85.513	95.7316	71.513	NA	8.26055	NA	4.23463	13.0729	NA
38806-mainlib	Methylmaleic acid, bis(trimethylsilyl) ester	*Maleic acid (Maleate)	Organic acids and derivatives	11.6456	5.46221	7.13902	8.32779	7.77648	7.29855	0.185726	0.4837	0.282789	0.732376	1.70554	NA
9336-replib	1-Propene-1,2,3-tricarboxylic acid, tris(trimethylsilyl) ester, (E)-	*trans-Aconitic acid (trans-Aconitate)	Organic acids and derivatives	31.074	0.106825	5.78008	0.375109	4.96266	3.45795	NA	NA	NA	NA	NA	NA
9382-replib	Butanedioic acid, [(trimethylsilyl)oxy]-, bis(trimethylsilyl) ester	*Malic acid (Malate)	Organic acids and derivatives	16.7514	13.1684	14.9229	18.4462	34.9212	12.7935	3.1136	2.04252	1.57924	2.34491	4.21623	NA
38429-mainlib	Propanoic acid, 2-[(trimethylsilyl)oxy]-, trimethylsilyl ester	Lactic acid	Organic acids and derivatives	0.236562	0.173077	0.148673	0.41266	0.225279	0.309335	0.12685	0.212892	0.1169	0.24289	0.314147	NA
38917-mainlib	O,O,O'-Tris-trimethylsilylmalonate	Malonic acid (Malonate)	Organic acids and derivatives	NA	NA	NA	7.61547	5.1396	5.60005	4.50007	2.78291	2.92515	NA	NA	1.913
143920-mainlib	Cadaverine, N,N,N',N'-tetrakis(trimethylsilyl)	*Cadaverine	Organonitrogen compounds	NA	NA	NA	NA	NA	NA	0.0582478	NA	0.0511931	0.0644648	0.0668405	NA
127817-mainlib	Cyclopentene-3-carboxylic acid, 1-(trimethylsilyl)oxy-, methyl ester	*Cyclopentene-3-carboxylic acid	Organosilicon compounds	NA	0.530327	NA	0.693049	0.186331	0.464684	NA	NA	NA	NA	NA	NA
37193-mainlib	(2-Ethoxyethoxy)acetic acid tms	(2-Ethoxyethoxy)acetic acid	Other	NA	NA	NA	NA	NA	NA	NA	53.2348	NA	6.96506	NA	69.666
38852-mainlib	1,5-Anhydro-D-sorbitol, tetrakis(trimethylsilyl) ether	1,5-Anhydrohexitol	Other	50.4637	NA	93.9134	NA	NA	94.3141	43.0883	169.45	NA	22.5865	55.0121	NA
86261-mainlib	1H-Indole-3-ethanamine, 6-fluoro-à-methyl-N,1-bis(trimethylsilyl)-	1H-Indole-3-ethanamine, 6-fluoro-à-methyl-N,1-bis	Other	41.8857	0.589454	NA	NA	NA	0.569733	NA	NA	NA	NA	NA	NA
180081-mainlib	2,5-Dimethoxymandelic acid, di-TMS	Trimethylsilyl (2,5-dimethoxyphenyl)[(trimethylsilyl)oxy]acetate	Other	0.620793	NA	0.443458	0.775499	0.0493769	NA	3.23733	NA	0.0808325	0.066312	1.87842	0.061495
164767-mainlib	Piperidine, 1-[2,3,4,6-tetrakis-O-(trimethylsilyl)-β-d-glucopyranosyl]-	Piperidine, 1-[2,3,4,6-tetrakis-O-(trimethylsilyl)-β-d-glucopyranosyl]-	Piperidines	0.0939091	0.235731	0.446713	0.209399	NA	NA	0.71297	0.900224	0.405917	NA	0.776785	NA
39499-mainlib	Uridine, 2',3',5'-tris-O-(trimethylsilyl)-	Uridine	Pyrimidine nucleosides	48.3413	65.5493	NA	NA	89.6163	NA	66.6186	NA	23.8246	39.2606	56.6558	7.23628
39913-mainlib	2H-Pyrrole-2-carboxylic acid, 1,5-dihydro-4-(tert-butyldimethylsilyl)oxy-1-trifluoroacetyl-, methyl ester	*2H-Pyrrole-2-carboxylic acid	Pyrroles	NA	NA	NA	NA	NA	NA	NA	0.0330443	0.0475505	NA	0.122777	NA
202416-mainlib	Octadecane-1,2-diol, bis(trimethylsilyl) ether	*Octadecane-1,12-diol	Saturated hydrocarbons	NA	NA	NA	NA	NA	NA	0.394996	0.112059	0.268981	NA	NA	0.332942
101993-mainlib	β-Sitosterol trimethylsilyl ether	*β-Sitosterol	Steroids and steroid derivatives	0.807589	0.459024	0.902992	0.764491	0.800049	NA	NA	NA	NA	NA	NA	NA
47725-mainlib	Stigmasterol trimethylsilyl ether	Stigmasterol	Steroids and steroid derivatives	0.935596	0.374002	0.566986	0.531854	0.489677	0.385784	1.05125	NA	0.432695	0.483505	0.448239	0.805065
37875-mainlib	Aucubin, hexakis(trimethylsilyl) ether	*Aucubin	Terpene glycosides	NA	NA	NA	NA	NA	NA	60.7945	NA	6.84337	64.1572	NA	16.512
