# Supplementary material for: Proteomics Reveals an Increase in the Abundance of Glycolytic and Ethanolic Fermentation Enzymes in Developing Sugarcane Culms During Sucrose Accumulation
Source: Front Plant Sci. 2021 Sep 30;12:716964. doi: 10.3389/fpls.2021.716964 (PMC8515036; doi:10.3389/fpls.2021.716964)
Supplement: Supplementary Figure 1 — Functional classification of differentially accumulated proteins identified by the PLGS 2.5.1 Software, for (I5) and (I9), analyzed at 4M (A), 7M (B) and after the drought stress at 10M (C), classified according to their differential GoTerm distribution of the Fisher's Exact Test, with FDR < 0.05 and p < 0.01 reduced to the most specific term. Percentage of total reference (I5–red) and tested (I9–blue) protein sequences. [file Data_Sheet_1.zip › Suppl_Table_8.xlsx]

## Sheet: Diff. abundant metabol
Supplementary Table 8. Differentially abundant metabolites (VIP ≥ 1,0 and FDR adjusted p ≤ 0,05) identified between sugarcane I5 and I9 culms. FDR: false descovery rate, FC: Fold change, VIP: Variable Importance in projection
ID	Common Name	Class	FC (I9/I5)	FDR	VIP
27422-replib	L-Tyrosine	Amino acids, peptides, and analogues	0.034838	0.00065087	1.6713
9376-replib	cis-Aconitic acid (cis-Aconitate)	Organic acids and derivatives	0.070083	0.0018447	1.5977
38806-mainlib	Maleic acid (Maleate)	Organic acids and derivatives	0.071927	0.0014352	1.6262
21411-replib	Itaconic acid (Itaconate)	Fatty Acyls	0.10982	0.0013635	1.6347
9382-replib	Malic acid (Malate)	Organic acids and derivatives	0.12263	0.0015577	1.6166
9961-replib	Linoleic acid	Fatty Acyls	0.13841	1.2218e-06	1.8161
101993-mainlib	β-Sitosterol	Steroids and steroid derivatives	0.14397	0.004014	1.547
38809-mainlib	Glyceric acid (Glycerate)	Carbohydrates and carbohydrate conjugates	0.38993	0.045956	1.3005
9368-replib	myo-Inositol	Alcohols and polyols	0.43126	0.066129	1.2015
39373-mainlib	Fructopyranose	Carbohydrates and carbohydrate conjugates	0.46946	0.077196	1.1711
38376-mainlib	L-Asparagine	Amino acids, peptides, and analogues	16.776	0.13345	1.0623
143920-mainlib	Cadaverine	Organonitrogen compounds	Unique I9	0.045956	1.3054
170820-mainlib	Talofuranose	Carbohydrates and carbohydrate conjugates	Unique I9	0.13694	1.0501
202416-mainlib	Octadecane-1,12-diol	Saturated hydrocarbons	Unique I9	0.046745	1.271
37613-mainlib	2-Deoxypentofuranose	Carbohydrates and carbohydrate conjugates	Unique I9	0.00023272	1.7173
37875-mainlib	Aucubin	Terpene glycosides	Unique I9	0.061558	1.2187
39372-mainlib	β-D-Xylopyranose	Carbohydrates and carbohydrate conjugates	Unique I9	0.099116	1.1231
39560-mainlib	p-Coumaric acid	Phenylpropanoids and polyketides	Unique I9	0.0099629	1.4754
39913-mainlib	2H-Pyrrole-2-carboxylic acid	Pyrroles	Unique I9	0.14992	1.0251
127817-mainlib	Cyclopentene-3-carboxylic acid	Organosilicon compounds	Unique I5	0.046745	1.27
38908-mainlib	Threonic acid (Threonate)	Carbohydrates and carbohydrate conjugates	Unique I5	0.045956	1.2931
39394-mainlib	D-Xylopyranose	Carbohydrates and carbohydrate conjugates	Unique I5	0.010162	1.4677
39494-mainlib	Fructofuranose	Carbohydrates and carbohydrate conjugates	Unique I5	0.04831	1.2591
40051-mainlib	ribose-5-phosphate	Carbohydrates and carbohydrate conjugates	Unique I5	2.2238e-06	1.8058
86253-mainlib	Phenylpropanolamine	Benzene and substituted derivatives	Unique I5	0.0002654	1.7072
9336-replib	trans-Aconitic acid (trans-Aconitate)	Organic acids and derivatives	Unique I5	0.0016728	1.6078
9539-replib	Caffeic acid	Phenylpropanoids and polyketides	Unique I5	3.1736e-06	1.7983
